# Supplementary material for: The diverse genetic origins of a Classical period Greek army
Source: Proc Natl Acad Sci U S A. 2022 Oct 3;119(41):e2205272119. doi: 10.1073/pnas.2205272119 (PMC9564095; doi:10.1073/pnas.2205272119)
Supplement: Supplementary File [file pnas.2205272119.sd01.xlsx]

## Sheet: Dataset S1
Dataset S1. Overview of sample processing and library statistics
Library ID	Individual ID	Archaeological contact	Skeletal Element	Skeletal Code	Grave details	Context	Average BP Date	Date	Locality	Country	Latitude	Longitude	Sampling done at	Skeletal sampling technique	mg powder used in extraction	DNA extraction method	Library preparation done at	mg sample powder per library	UDG Treatment	Library Type (single-stranded=ss; double-stranded=ds)	library preparation method	mt sequences aligning	mt sequences aligning post dedup	average sequence length (mtDNA capture)	mt coverage	mt damage last base	mt consensus match	mt consensus match 95CI	mt haplogroup	fraction hg19	average sequence length (shotgun)	Capture Enrichment Type	nuclear raw reads	nuclear sequences merged pass barcode	nuclear sequences passing filters and covering targets pre dedup	nuclear sequences passing filters and covering targets post dedup	nuclear unique snps hit	nuclear coverage	nuclear damage last base	average sequence length (nuclear capture)	X hits	Y hits	sex	angsd snps	angsd mean	angsd Z	trimmed bp from each side of read	restricted SNPs	Final assessment
S10943.Y1.E1.L1	I10943	Stefano Vassallo	petrous	W396	Mass grave 1&2	480 BCE battle	2430	480 BCE [known event, younger than the direct date of 764-516 calBCE (2475±20 BP, PSUAMS-4118)]	Sicily, Himera	Italy	37.972296	13.824736	University of Vienna	drill	35	robotic	Harvard Medical School	4.66667	half	ds	robotic	82339	63023	48	189	0.156	0.992	[0.987,0.995]	U5a1a1+152	n/a	n/a	1240k	19696284	18335870	5138785	2919118	680089	2.31923	0.136	45	18916	14466	M	3423	0.00689	4.33639	2	not restricted	used final dataset
S10944.Y1.E1.L1	I10944	Stefano Vassallo	petrous	W0461	Mass grave 1&2	480 BCE battle	2430	480 BCE [known event, agrees with direct date of 752-416 calBCE (2455±20 BP, PSUAMS-4865)]	Sicily, Himera	Italy	37.972296	13.824736	University of Vienna	drill	76	robotic	Harvard Medical School	7.6	half	ds	robotic	83852	66469	48	202	0.137	0.993	[0.989,0.996]	N1a1a+152	n/a	n/a	1240k	20590614	19160373	5377390	3339103	691213	2.66175	0.119	45	19527	14764	M	3765	0.006116	4.2463	2	not restricted	merged for final dataset
S10945.Y1.E1.L1	I10945	Stefano Vassallo	petrous	W494	Mass grave 1&2	480 BCE battle	2430	480 BCE [known event]	Sicily, Himera	Italy	37.972296	13.824736	University of Vienna	drill	35	robotic	Harvard Medical School	4.66667	half	ds	robotic	81159	66796	49	208	0.126	0.994	[0.991,0.996]	T2c1	n/a	n/a	1240k	21802982	20329800	5660963	4065906	717160	3.26759	0.113	47	20535	15427	M	4292	0.004042	3.6641	2	not restricted	used final dataset
S10946.Y1.E1.L1	I10946	Stefano Vassallo	petrous	W1771	Mass grave 4	480 BCE battle	2430	480 BCE [known event]	Sicily, Himera	Italy	37.972296	13.824736	University of Vienna	drill	86	manual	Harvard Medical School	17.2	half	ds	robotic	73168	54116	46	157	0.154	0.999	[0.994,1.000]	J1c11a	n/a	n/a	1240k	22699756	18445326	2918326	1743121	619869	1.37401	0.125	44	16097	12232	M	1943	0.003353	2.14654	2	not restricted	used final dataset
S10947.Y1.E1.L1	I10947	Stefano Vassallo	petrous	W1774	Mass grave 4	480 BCE battle	2430	480 BCE [known event, agrees with direct date of 744-408 calBCE (2435±20 BP, PSUAMS-4220)]	Sicily, Himera	Italy	37.972296	13.824736	University of Vienna	drill	35	robotic	Harvard Medical School	4.66667	half	ds	robotic	106096	85135	50	267	0.132	0.992	[0.987,0.995]	A6a	n/a	n/a	1240k	22374657	20890672	5652741	4045350	712654	3.2504	0.116	47	20218	15494	M	4227	0.004002	3.75424	2	not restricted	used final dataset
S10948.Y1.E1.L1	I10948	Stefano Vassallo	petrous	W2587	Mass grave 5	480 BCE battle	2430	480 BCE [known event]	Sicily, Himera	Italy	37.972296	13.824736	University of Vienna	drill	76	robotic	Harvard Medical School	7.6	half	ds	robotic	136902	135505	52.5	202	0.137	0.993	[0.989,0.996]	N1a1a+152	n/a	n/a	1240k	16234267	15105625	4096142	2647916	635686	2.11453	0.136	46	17274	13425	M	3104	0.004094	3.01849	2	not restricted	used final dataset
S10949.Y1.E1.L1	I10949	Stefano Vassallo	petrous	W0403	Mass grave 1&2	480 BCE battle	2430	480 BCE [known event, agrees with direct date of 751-413 calBCE (2450±20 BP, PSUAMS-4866)]	Sicily, Himera	Italy	37.972296	13.824736	University of Vienna	drill	35	robotic	Harvard Medical School	7	half	ds	robotic	118793	117694	48.7	202	0.137	0.993	[0.989,0.996]	N1a1a+152	n/a	n/a	1240k	13937592	12928032	3592503	1403817	561582	1.10446	0.141	44	14088	10880	M	1512	0.003851	1.80496	2	not restricted	merged for final dataset
S10950.Y1.E1.L1	I10950	Stefano Vassallo	petrous	W814	Mass grave 3	480 BCE battle	2430	480 BCE [known event]	Sicily, Himera	Italy	37.972296	13.824736	University of Vienna	drill	35	robotic	Harvard Medical School	4.66667	half	ds	robotic	107801	86695	51	277	0.125	0.993	[0.988,0.995]	T2b	n/a	n/a	1240k	22457854	20834644	5781961	4108358	717320	3.3061	0.111	48	20504	15679	M	4313	0.00229	2.61484	2	not restricted	used final dataset
S10951.Y1.E1.L1	I10951	Stefano Vassallo	petrous	W653	Mass grave 3	480 BCE battle	2430	480 BCE [known event]	Sicily, Himera	Italy	37.972296	13.824736	University of Vienna	drill	73	robotic	Harvard Medical School	7.3	half	ds	robotic	147848	146471	50.9	202	0.137	0.993	[0.989,0.996]	N1a1a+152	n/a	n/a	1240k	14861653	13926331	3863760	2148780	614660	1.70843	0.142	45	16377	12719	M	2519	0.006218	3.33412	2	not restricted	used final dataset
S10952.Y1.E1.L1	I10952	Stefano Vassallo	petrous	W2738	Mass grave 6	480 BCE battle	2430	480 BCE [known event]	Sicily, Himera	Italy	37.972296	13.824736	University of Vienna	drill	78	robotic	Harvard Medical School	7.8	half	ds	robotic	106936	105979	51.9	202	0.137	0.993	[0.989,0.996]	N1a1a+152	n/a	n/a	1240k	15255588	14125400	3793835	2286162	626903	1.81448	0.104	46	16959	12794	M	2693	0.005284	2.95881	2	not restricted	used final dataset
S13123.L1	I13123	Giulio Catalano, Luca Sineo	tooth	BAU_1	Rock-cut tomb 18	Sicani	3650	3000-400 BCE	Sicily, Baucina, Monte Falcone	Italy	37.92521	13.53636	University of Florence	drill	38	manual	University of Florence	7.6	minus	ds	manual	5719	2734	55.8	9.202	0.417	0.778084	[0.703,0.836]	H33	n/a	n/a	1240k	2366396	2264852	6381	2277	1947	0.002	0.399	60.2	39	24	U	0	-1	1	10	transversions only	not used in final dataset (low coverage)
S13124.L1	I13124	Giulio Catalano, Luca Sineo	tooth	BAU_2	Rock-cut tomb 18	Sicani	3650	3000-400 BCE	Sicily, Baucina, Monte Falcone	Italy	37.92521	13.53636	University of Florence	drill	37	manual	University of Florence	7.4	minus	ds	manual	29	11	57	0.03784	0.2	0.971821	[0.510,0.995]	HV14a	n/a	n/a	1240k	2240597	1817634	681	75	68	0	0.103	51.3	4	0	U	0	-1	1	10	transversions only	not used in final dataset (low coverage)
S13125.L1	I13125	Giulio Catalano, Luca Sineo	tooth	BAU_3	Rock-cut tomb 18	Sicani	2450	600-400 BCE	Sicily, Baucina, Monte Falcone	Italy	37.92521	13.53636	University of Florence	drill	75	manual	University of Florence	8.33333	minus	ds	manual	55865	20611	65.1	80.97	0.366	0.988242	[0.969,0.997]	H	n/a	n/a	1240k	9670936	9186153	2480545	660604	375648	0.559	0.311	69.6	10604	7012	M	713	0.00637	1.011	10	transversions only	used final dataset
S13126.L1	I13126	Giulio Catalano, Luca Sineo	tooth	BAU_4	Rock-cut tomb 18	Sicani	2450	600-400 BCE	Sicily, Baucina, Monte Falcone	Italy	37.92521	13.53636	University of Florence	drill	75	manual	University of Florence	8.33333	minus	ds	manual	398	180	54.9	0.5966	0.358	0.739249	[0.587,0.843]	H2a2a1	n/a	n/a	1240k	2514814	2385003	10744	3374	2769	0.003	0.363	59.7	125	2	F	0	-1	1	10	transversions only	not used in final dataset (low coverage)
S13127.L1	I13127	Giulio Catalano, Luca Sineo	tooth	BAU_5	Rock-cut tomb 18	Sicani	3650	3000-400 BCE	Sicily, Baucina, Monte Falcone	Italy	37.92521	13.53636	University of Florence	drill	36	manual	University of Florence	7.2	minus	ds	manual	697	384	53.6	1.242	0.455	0.614463	[0.493,0.713]	H2a	n/a	n/a	1240k	2290029	2191124	15303	5944	4852	0.005	0.432	55.8	163	6	F	0	-1	1	10	transversions only	not used in final dataset
S13128.L1	I13128	Giulio Catalano, Luca Sineo	tooth	BAU_6	Rock-cut tomb 18	Sicani	2450	600-400 BCE	Sicily, Baucina, Monte Falcone	Italy	37.92521	13.53636	University of Florence	drill	38	manual	University of Florence	7.6	minus	ds	manual	65370	21307	58.9	75.68	0.423	0.988779	[0.977,0.997]	T2b+152	n/a	n/a	1240k	5622594	5337130	514596	135517	97276	0.115	0.368	56.6	2007	1382	M	42	0.0422	0.938	10	transversions only	merged for final dataset
S13129.L1	I13129	Giulio Catalano, Luca Sineo	tooth	BAU_7	Rock-cut tomb 18	Sicani	3650	3000-400 BCE	Sicily, Baucina, Monte Falcone	Italy	37.92521	13.53636	University of Florence	drill	36	manual	University of Florence	7.2	minus	ds	manual	1407	449	53.5	1.45	0.438	0.670836	[0.562,0.762]	H105	n/a	n/a	1240k	3935404	3767109	5554	1397	1133	0.001	0.372	56.9	21	11	U	0	-1	1	10	transversions only	not used in final dataset (low coverage)
S13130.L1	I13130	Giulio Catalano, Luca Sineo	tooth	BAU_8	Rock-cut tomb 18	Sicani	3650	3000-400 BCE	Sicily, Baucina, Monte Falcone	Italy	37.92521	13.53636	University of Florence	drill	38	manual	University of Florence	7.6	minus	ds	manual	118	60	74.3	0.2691	0	0.880949	[0.479,0.971]	H2a2a1	n/a	n/a	1240k	3996772	3083510	668	206	183	0	0.012	74.6	6	2	U	0	-1	1	10	transversions only	not used in final dataset (low coverage)
S13131.L1	I13131	Giulio Catalano, Luca Sineo	tooth	BAU_9	Rock-cut tomb 18	Sicani	3650	3000-400 BCE	Sicily, Baucina, Monte Falcone	Italy	37.92521	13.53636	University of Florence	drill	37	manual	University of Florence	7.4	minus	ds	manual	7087	3505	57.9	12.26	0.43	0.932493	[0.896,0.963]	T2b32	n/a	n/a	1240k	2432346	2317465	7937	2766	2400	0.002	0.386	62	90	0	U	1	0	0	10	transversions only	not used in final dataset (low coverage)
S13132.L1	I13132	Giulio Catalano, Luca Sineo	tooth	BAU_10	Rock-cut tomb 18	Sicani	3650	3000-400 BCE	Sicily, Baucina, Monte Falcone	Italy	37.92521	13.53636	University of Florence	drill	38	manual	University of Florence	7.6	minus	ds	manual	97	33	56.3	0.1121	0.331	0.751903	[0.404,0.918]	H2a2	n/a	n/a	1240k	2157477	2035946	1707	383	350	0	0.085	70	8	2	U	0	-1	1	10	transversions only	not used in final dataset (low coverage)
S13133.L1	I13133	Giulio Catalano, Luca Sineo	tooth	BAU_11	Rock-cut tomb 18	Sicani	2450	600-400 BCE	Sicily, Baucina, Monte Falcone	Italy	37.92521	13.53636	University of Florence	drill	75	manual	University of Florence	8.33333	minus	ds	manual	254491	49989	60.1	181.4	0.389	0.985838	[0.961,0.997]	H	n/a	n/a	1240k	4013015	3818818	115459	14569	12358	0.012	0.345	66	418	3	F	2	0.639	0.888	10	transversions only	not used in final dataset (low coverage)
S13135.L1	I13135	Giulio Catalano, Luca Sineo	tooth	BAU_12	Rock-cut tomb 18	Sicani	2450	600-400 BCE	Sicily, Baucina, Monte Falcone	Italy	37.92521	13.53636	University of Florence	drill	38	manual	University of Florence	7.6	minus	ds	manual	3630	945	54.4	3.1	0.437	0.607096	[0.504,0.703]	H2a2	n/a	n/a	1240k	3927352	3699365	195807	35012	26157	0.03	0.413	51.4	454	367	M	3	-1	1	10	transversions only	not used in final dataset (low coverage)
S13136.L1	I13136	Giulio Catalano, Luca Sineo	tooth	BAU_13	Rock-cut tomb 18	Sicani	2450	600-400 BCE	Sicily, Baucina, Monte Falcone	Italy	37.92521	13.53636	University of Florence	drill	38	manual	University of Florence	7.6	minus	ds	manual	46572	7950	59.6	28.61	0.483	0.986037	[0.966,0.996]	T2c1d+152	n/a	n/a	1240k	4216799	3548417	56339	6023	5102	0.005	0.358	63.9	210	4	F	0	-1	1	10	transversions only	not used in final dataset (low coverage)
S13137.L1	I13137	Giulio Catalano, Luca Sineo	tooth	BAU_14	Rock-cut tomb 18	Sicani	2450	600-400 BCE	Sicily, Baucina, Monte Falcone	Italy	37.92521	13.53636	University of Florence	drill	38	manual	University of Florence	7.6	minus	ds	manual	71127	10591	61.1	39.03	0.424	0.9691	[0.942,0.988]	J1	n/a	n/a	1240k	3991385	3352337	33289	3435	2893	0.003	0.411	62.9	98	1	U	1	0	0	10	transversions only	not used in final dataset (low coverage)
S13138.L1	I13138	Giulio Catalano, Luca Sineo	tooth	BAU_15	Rock-cut tomb 18	Sicani	3650	3000-400 BCE	Sicily, Baucina, Monte Falcone	Italy	37.92521	13.53636	University of Florence	drill	38	manual	University of Florence	7.6	minus	ds	manual	160	20	52.9	0.06385	0.35	0.964907	[0.412,0.994]	T2a3	n/a	n/a	1240k	3998351	3743140	4410	265	221	0	0.06	63.4	5	1	U	0	-1	1	10	transversions only	not used in final dataset (low coverage)
S13139.L1	I13128	Giulio Catalano, Luca Sineo	tooth	BAU_16	Rock-cut tomb 18	Sicani	2450	600-400 BCE	Sicily, Baucina, Monte Falcone	Italy	37.92521	13.53636	University of Florence	drill	36	manual	University of Florence	7.2	minus	ds	manual	206759	50243	61.6	186.8	0.393	0.995568	[0.985,1.000]	T2b3+151	n/a	n/a	1240k	9726894	9196953	2205123	325696	226719	0.275	0.317	66.3	5481	3446	M	227	0.0218	1.453	10	transversions only	merged for final dataset
S13140.L1	I13140	Giulio Catalano, Luca Sineo	tooth	BAU_17	Rock-cut tomb 18	Sicani	2450	600-400 BCE	Sicily, Baucina, Monte Falcone	Italy	37.92521	13.53636	University of Florence	drill	75	manual	University of Florence	8.33333	minus	ds	manual	96970	27649	58.6	97.81	0.421	0.965703	[0.934,0.983]	H1e8	n/a	n/a	1240k	2182776	2062528	155094	27588	22722	0.023	0.367	61.8	904	8	F	12	-0.0233	-0.896	10	transversions only	not used in final dataset (low coverage)
S13141.L1	I13141	Giulio Catalano, Luca Sineo	tooth	BAU_18	Rock-cut tomb 18	Sicani	3650	3000-400 BCE	Sicily, Baucina, Monte Falcone	Italy	37.92521	13.53636	University of Florence	drill	35	manual	University of Florence	7	minus	ds	manual	15	6	58	0.021	0.5	0.92759	[0.028,0.979]	H2a2a1	n/a	n/a	1240k	2534045	2410371	309	102	87	0	0.054	55.6	1	2	U	0	-1	1	10	transversions only	not used in final dataset (low coverage)
S13142.L1	I13142	Giulio Catalano, Luca Sineo	tooth	BAU_19	Rock-cut tomb 18	Sicani	2450	600-400 BCE	Sicily, Baucina, Monte Falcone	Italy	37.92521	13.53636	University of Florence	drill	37	manual	University of Florence	7.4	minus	ds	manual	70826	29240	58.4	103.1	0.408	0.976953	[0.962,0.988]	T2e+152	n/a	n/a	1240k	2411978	2297681	64666	18078	14807	0.015	0.402	59.4	561	3	F	4	-1	1	10	transversions only	not used in final dataset (low coverage)
S13143.L1	I13142	Giulio Catalano, Luca Sineo	tooth	BAU_20	Rock-cut tomb 18	Sicani	2450	600-400 BCE	Sicily, Baucina, Monte Falcone	Italy	37.92521	13.53636	University of Florence	drill	36	manual	University of Florence	7.2	minus	ds	manual	144485	63671	63.9	245.5	0.389	0.98569	[0.972,0.994]	T2e7	n/a	n/a	1240k	2332063	2185418	26811	7686	6772	0.006	0.373	67.1	234	5	F	2	-1	1	10	transversions only	not used in final dataset (low coverage)
S13376.Y1.E1.L1	I13376	Giulio Catalano, Luca Sineo	petrous	Pol 1	Rock-cut tomb 114	Sicani	2750	900-700 BCE	Sicily, Polizzello	Italy	37.608431	13.834838	University of Florence	drill	35	robotic	Harvard Medical School	4.66667	half	ds	robotic	153876	118246	57.2	408.2	0.114	0.993454	[0.987,0.997]	T2c1d1	0.251593	51.9	1240k	23539566	22295053	7028022	4447000	898507	3.74	0.112	60.1	142690	992	F	10320	0.293	65.111	2	not restricted	used final dataset
S13377.Y1.E1.L1	I13377	Giulio Catalano, Luca Sineo	petrous	Pol 3	Rock-cut tomb 110	Sicani	2750	900-700 BCE	Sicily, Polizzello	Italy	37.608431	13.834838	University of Florence	drill	38	robotic	Harvard Medical School	7.6	half	ds	robotic	132397	94490	55.2	314.9	0.144	0.990683	[0.981,0.996]	J1c5	0.176721	51.6	1240k	23882993	22686000	6719092	3864503	885751	3.248	0.144	58.7	125868	846	F	9895	0.298	64.783	2	not restricted	used final dataset
S13378.Y1.E1.L1	I13378	Giulio Catalano, Luca Sineo	petrous	Pol 4	Rock-cut tomb 110	Sicani	2750	900-700 BCE	Sicily, Polizzello	Italy	37.608431	13.834838	University of Florence	drill	37	robotic	Harvard Medical School	4.93333	half	ds	robotic	151103	104766	55	347.9	0.133	0.993522	[0.981,0.998]	H+16311	0.118017	51	1240k	23588982	22177119	6483444	3568020	876037	3.018	0.138	58.7	57639	37305	M	5710	0.00456	4.145	2	not restricted	used final dataset
S13379.Y1.E1.L1	I13379	Giulio Catalano, Luca Sineo	petrous	Pol 5	Rock-cut tomb 101	Sicani	2750	900-700 BCE	Sicily, Polizzello	Italy	37.608431	13.834838	University of Florence	drill	36	robotic	Harvard Medical School	7.2	half	ds	robotic	85269	20787	55.9	70.15	0.114	0.966135	[0.951,0.977]	H	0.00925134	54.3	1240k	19248900	17534174	3955626	765825	516101	0.643	0.116	63.4	25779	228	F	2336	0.228	23.75	2	not restricted	used final dataset
S13380.Y1.E1.L1	I13380	Giulio Catalano, Luca Sineo	petrous	Pol 6	Rock-cut tomb 100	Sicani	2750	900-700 BCE	Sicily, Polizzello	Italy	37.608431	13.834838	University of Florence	drill	38	robotic	Harvard Medical School	5.06667	half	ds	robotic	149617	87001	58.2	305.7	0.089	0.998411	[0.993,1.000]	T2b	0.0512805	56.3	1240k	24601744	22580336	6953893	3134033	876213	2.633	0.084	65.5	103527	699	F	9633	0.269	59.778	2	not restricted	used final dataset
S13381.Y1.E1.L1	I13381	Giulio Catalano, Luca Sineo	petrous	Pol 7	Rock-cut tomb 110	Sicani	2750	900-700 BCE	Sicily, Polizzello	Italy	37.608431	13.834838	University of Florence	drill	35	robotic	Harvard Medical School	4.66667	half	ds	robotic	218139	142872	58.5	504.8	0.077	0.979454	[0.966,0.988]	K1a	0.162951	56	1240k	24498873	22407850	6779364	3402733	893149	2.859	0.069	64.7	112710	907	F	10080	0.277	61.556	2	not restricted	used final dataset
S13382.Y1.E1.L1	I13382	Giulio Catalano, Luca Sineo	petrous	Pol 10	Rock-cut tomb 110	Sicani	2750	900-700 BCE	Sicily, Polizzello	Italy	37.608431	13.834838	University of Florence	drill	36	robotic	Harvard Medical School	7.2	half	ds	robotic	90817	20493	55.4	68.55	0.122	0.982319	[0.968,0.991]	HV1a'b'c	0.00503572	54.6	1240k	17164764	15545435	3411997	564679	424858	0.477	0.112	65.4	9576	5966	M	480	0.00148	0.308	2	not restricted	used final dataset
S13383.Y1.E1.L1	I13383	Giulio Catalano, Luca Sineo	petrous	Pol 12	Rock-cut tomb 100	Sicani	2750	900-700 BCE	Sicily, Polizzello	Italy	37.608431	13.834838	University of Florence	drill	38	robotic	Harvard Medical School	7.6	half	ds	robotic	128826	105990	58.3	373.2	0.112	0.994457	[0.986,0.998]	J2a1a1a	0.213142	53.5	1240k	23669741	22410001	7227891	5105268	932203	4.317	0.107	61.6	83143	54989	M	7369	0.0061	6.1	2	not restricted	used final dataset
S13384.Y1.E1.L1	I13384	Giulio Catalano, Luca Sineo	petrous	Pol 14	Rock-cut tomb 114	Sicani	2750	900-700 BCE	Sicily, Polizzello	Italy	37.608431	13.834838	University of Florence	drill	36	robotic	Harvard Medical School	7.2	half	ds	robotic	164887	49015	55.6	164.3	0.126	0.999702	[0.994,1.000]	H1ba	0.277608	53.2	1240k	20055266	18972129	6119615	1223611	680267	1.028	0.122	59.7	40554	293	F	4319	0.258	36.338	2	not restricted	used final dataset
S13385.Y1.E1.L1	I13385	Giulio Catalano, Luca Sineo	petrous	Pol 15	Rock-cut tomb 114	Sicani	2750	900-700 BCE	Sicily, Polizzello	Italy	37.608431	13.834838	University of Florence	drill	34	robotic	Harvard Medical School	6.8	half	ds	robotic	160448	124196	55.9	419.3	0.109	0.998005	[0.991,1.000]	H1+16278	0.261474	52	1240k	25902102	24587140	7670428	5039934	929237	4.262	0.111	59	82119	53683	M	7348	0.00396	4.605	2	not restricted	used final dataset
S13386.Y1.E1.L1	I13386	Giulio Catalano, Luca Sineo	petrous	Pol 17	Rock-cut tomb 101	Sicani	2750	900-700 BCE	Sicily, Polizzello	Italy	37.608431	13.834838	University of Florence	drill	37	robotic	Harvard Medical School	4.93333	half	ds	robotic	128247	72295	56.2	245.1	0.115	0.982331	[0.973,0.989]	U5b1d1	0.0713935	52.2	1240k	22480767	21058695	6842638	2911991	875938	2.462	0.115	61	48284	30628	M	5140	0.00343	3.43	2	not restricted	used final dataset
S13387.Y1.E1.L1	I13387	Giulio Catalano, Luca Sineo	petrous	Pol 18	Rock-cut tomb 114	Sicani	2750	900-700 BCE	Sicily, Polizzello	Italy	37.608431	13.834838	University of Florence	drill	38	robotic	Harvard Medical School	5.06667	half	ds	robotic	146442	72808	53.5	235	0.138	0.996594	[0.990,0.999]	T2b3+151	0.162467	50.1	1240k	23237888	22001001	6944186	2511335	846704	2.11	0.135	57.7	82241	753	F	8378	0.28	56	2	not restricted	used final dataset
S13388.Y1.E1.L1	I13388	Giulio Catalano, Luca Sineo	petrous	Pol 20	Rock-cut tomb 114	Sicani	2750	900-700 BCE	Sicily, Polizzello	Italy	37.608431	13.834838	University of Florence	drill	35	robotic	Harvard Medical School	7	half	ds	robotic	692	176	43.8	0.465	0.129	0.853612	[0.568,0.955]	H2a2a	8.01748e-05	44.8	1240k	3923099	3590331	22723	4459	4508	0.004	0.177	46.7	160	2	F	0	-1	1	2	not restricted	not used in final dataset (low coverage)
S13389.Y1.E1.L1	I13389	Giulio Catalano, Luca Sineo	petrous	Pol 22	Rock-cut tomb 101	Sicani	2750	900-700 BCE	Sicily, Polizzello	Italy	37.608431	13.834838	University of Florence	drill	37	robotic	Harvard Medical School	4.93333	half	ds	robotic	210210	124941	54.8	413.5	0.131	0.994961	[0.986,0.998]	H4a1	0.121807	51.1	1240k	22947927	21525367	6557599	2791032	859433	2.361	0.136	59.4	45432	29438	M	4599	0.00665	4.433	2	not restricted	used final dataset
S13390.Y1.E1.L1	I13390	Giulio Catalano, Luca Sineo	petrous	Pol 25	Rock-cut tomb 101	Sicani	2750	900-700 BCE	Sicily, Polizzello	Italy	37.608431	13.834838	University of Florence	drill	38	robotic	Harvard Medical School	5.06667	half	ds	robotic	144308	72833	58.1	255.4	0.099	0.996278	[0.988,0.999]	H	0.0370764	54.2	1240k	23317069	21709559	6873775	2566039	843072	2.156	0.102	63.8	85079	590	F	8550	0.267	55.625	2	not restricted	used final dataset
S13391.Y1.E1.L1	I13391	Giulio Catalano, Luca Sineo	petrous	Pol 26	Rock-cut tomb 101	Sicani	2750	900-700 BCE	Sicily, Polizzello	Italy	37.608431	13.834838	University of Florence	drill	37	robotic	Harvard Medical School	4.93333	half	ds	robotic	180326	136896	57	471.3	0.101	0.99612	[0.989,0.999]	U3a	0.182205	53.9	1240k	22819308	21379937	6510435	4171943	902371	3.528	0.096	62.1	67856	45003	M	6526	0.00285	3.314	2	not restricted	used final dataset
S13392.Y1.E1.L1	I13392	Giulio Catalano, Luca Sineo	petrous	Pol 27	Rock-cut tomb 101	Sicani	2750	900-700 BCE	Sicily, Polizzello	Italy	37.608431	13.834838	University of Florence	drill	35	robotic	Harvard Medical School	4.66667	half	ds	robotic	270879	201520	58.4	710.9	0.087	0.99839	[0.992,1.000]	K1a+195	0.0750855	55	1240k	24596200	22755165	6766365	4086254	888237	3.435	0.087	64.1	132670	994	F	10158	0.294	63.913	2	not restricted	used final dataset
S13393.Y1.E1.L1	I13393	Giulio Catalano, Luca Sineo	petrous	Pol 28	Rock-cut tomb 100	Sicani	2750	900-700 BCE	Sicily, Polizzello	Italy	37.608431	13.834838	University of Florence	drill	38	robotic	Harvard Medical School	5.06667	half	ds	robotic	90239	38651	53.3	124.3	0.141	0.962691	[0.943,0.977]	H46	0.0519507	51.3	1240k	24083804	22767171	6533357	2091642	809199	1.757	0.131	59.1	69027	564	F	7425	0.278	52.453	2	not restricted	used final dataset
S13394.Y1.E1.L1	I13394	Giulio Catalano, Luca Sineo	petrous	Pol 29	Rock-cut tomb 110	Sicani	2750	900-700 BCE	Sicily, Polizzello	Italy	37.608431	13.834838	University of Florence	drill	35	robotic	Harvard Medical School	4.66667	half	ds	robotic	178875	129845	56.5	442.5	0.109	0.961067	[0.944,0.973]	H	0.204822	52.7	1240k	24278616	22581268	6872598	4005792	901377	3.366	0.111	60.7	131638	1061	F	10392	0.316	68.696	2	not restricted	used final dataset
S13395.Y1.E1.L1	I13395	Giulio Catalano, Luca Sineo	petrous	Pol 30	Rock-cut tomb 101	Sicani	2750	900-700 BCE	Sicily, Polizzello	Italy	37.608431	13.834838	University of Florence	drill	37	robotic	Harvard Medical School	7.4	half	ds	robotic	221010	117385	57.5	407.5	0.108	0.999796	[0.995,1.000]	U5b1d1a	0.0215083	52.8	1240k	21555900	19866629	4754300	1924935	761742	1.616	0.114	62.4	64571	610	F	6716	0.277	50.364	2	not restricted	used final dataset
S17429.Y1.E1.L1	I17429	Stefano Vassallo	tooth	W4376	Pit grave	409 BCE battle	2359	409 BCE [known event]	Sicily, Himera	Italy	37.972296	13.824736	University of Vienna	drill	39	robotic	Harvard Medical School	5.2	half	ss	robotic	244266	1656	48.9	4.89	0.114	0.924158	[0.858, 0.963]	X2b	0.0021337	47.3	1240k	11230718	3084961	369115	1138	946	0.001	0.097	51.3	23	18	U	1	0	0	2	not restricted	not used in final dataset (low coverage)
S17429.Y1.E2.L1	I17429	Stefano Vassallo	tooth	W4376	Pit grave	409 BCE battle	2359	409 BCE [known event]	Sicily, Himera	Italy	37.972296	13.824736	University of Vienna	drill	39	robotic	Harvard Medical School	5.2	half	ss	robotic	57675	1386	51.5	4.31	0.298	0.903674	[0.813, 0.949]	X	0.01452	65.8	1240k	6570472	2000761	159746	1351	1277	0.001087	0.206	56.1	26	11	U	0	-1	1	2	not restricted	not used in final dataset (low coverage)
S17430.Y1.E1.L1	I17430	Stefano Vassallo	tooth	W1777	Mass grave 4	480 BCE battle	2430	480 BCE [known event]	Sicily, Himera	Italy	37.972296	13.824736	University of Vienna	drill	61	robotic	Harvard Medical School	6.1	half	ss	robotic	76557	1258	49.1	3.725	0.138	0.856773	[0.763, 0.911]	N1a1a1a	0.000308243	41.4	1240k	10754936	3686816	27425	263	255	0	0.075	45.8	4	2	U	0	-1	1	2	not restricted	not used in final dataset (low coverage)
S17430.Y1.E2.L1	I17430	Stefano Vassallo	tooth	W1777	Mass grave 4	480 BCE battle	2430	480 BCE [known event]	Sicily, Himera	Italy	37.972296	13.824736	University of Vienna	drill	54	robotic	Harvard Medical School	5.4	half	ss	robotic	11006	188	54.9	0.6229	0.321	0.609039	[0.363, 0.799]	N1a1a1	0.00849443	67.3	1240k	6897771	1365882	7881	263	263	0.000222	0.109	54.8	5	6	U	0	-1	1	2	not restricted	not used in final dataset (low coverage)
S17431.Y1.E1.L1	I17431	Stefano Vassallo	petrous	RO1025-A	East necropolis	Civilian population	2430	480 BCE [known event]	Sicily, Himera	Italy	37.972296	13.824736	University of Vienna	drill	37	robotic	Harvard Medical School	7.4	half	ss	robotic	23098	909	44.8	2.455	0.192	0.803942	[0.682, 0.886]	J1c9	0.0232877	40.8	1240k	10291716	4427354	1334723	20024	18962	0.017	0.183	45.3	387	274	M	8	-1	1	2	not restricted	not used in final dataset (mt contamination)
S17431.Y1.E2.L1	I17431	Stefano Vassallo	petrous	RO1025-A	East necropolis	Civilian population	2430	480 BCE [known event]	Sicily, Himera	Italy	37.972296	13.824736	University of Vienna	drill	38	robotic	Harvard Medical School	7.6	half	ss	robotic	31608	1019	43.8	2.694	0.323	0.765126	[0.635, 0.853]	J1c9	0.0281476	43.2	1240k	27258359	11392762	2815556	28148	27079	0.022975	0.376	45.1	505	358	M	10	-1	1	2	not restricted	not used in final dataset (mt contamination)
S17432.Y1.E1.L1	I17432	Stefano Vassallo	petrous	RO1025-B	East necropolis	Civilian population	2430	480 BCE [known event]	Sicily, Himera	Italy	37.972296	13.824736	University of Vienna	drill	37	robotic	Harvard Medical School	7.4	half	ss	robotic	28759	1792	44.8	4.845	0.196	0.880209	[0.792, 0.932]	H+13708	0.0826695	41.2	1240k	10032642	4924127	1771636	44396	42127	0.037	0.18	46.1	765	525	M	10	-1	1	2	not restricted	merged for final dataset
S17432.Y1.E2.L1	I17432	Stefano Vassallo	petrous	RO1025-B	East necropolis	Civilian population	2430	480 BCE [known event]	Sicily, Himera	Italy	37.972296	13.824736	University of Vienna	drill	36	robotic	Harvard Medical School	7.2	half	ss	robotic	48418	3133	44.4	8.394	0.353	0.929988	[0.874, 0.962]	H1+16278	0.0645929	41.6	1240k	23904195	13472579	4153569	93075	88087	0.076456	0.367	46.8	1683	1192	M	0	-1	1	2	not restricted	merged for final dataset
S17432.Y2.E1.L1	I17432	Stefano Vassallo	petrous	RO1025-B	East necropolis	Civilian population	2430	480 BCE [known event]	Sicily, Himera	Italy	37.972296	13.824736	University of Vienna	drill	36	robotic	Harvard Medical School	7.4	half	ds	robotic	1273	1170	46	3.246	0.134	0.840703	[0.716, 0.911]	H+13708	0.012985	44.1	Twist Ancient DNA (extra MT)	35621029	31144467	886542	581662	697680	0.309142	0.174	48.7	9220	6125	M	375	-0.00162	-2	2	not restricted	merged for final dataset
S17432.Y2.E2.L1	I17432	Stefano Vassallo	petrous	RO1025-B	East necropolis	Civilian population	2430	480 BCE [known event]	Sicily, Himera	Italy	37.972296	13.824736	University of Vienna	drill	36	robotic	Harvard Medical School	7.4	half	ds	robotic	1485	1365	46	3.791	0.1295	0.856622	[0.755, 0.919]	H+13708	0.0122388	44.2	Twist Ancient DNA (extra MT)	32560091	28102503	531902	407694	536354	0.221617	0.1645	49.7	6304	4800	M	206	0.0105	1.2963	2	not restricted	merged for final dataset
S17432.Y2.E3.L1	I17432	Stefano Vassallo	petrous	RO1025-B	East necropolis	Civilian population	2430	480 BCE [known event]	Sicily, Himera	Italy	37.972296	13.824736	University of Vienna	drill	36	robotic	Harvard Medical School	7.4	half	ds	robotic	764	712	46.3	1.988	0.1445	0.826672	[0.676, 0.911]	H+13708	0.0135265	44.6	Twist Ancient DNA (extra MT)	34624806	30209641	948613	605080	716194	0.319491	0.1735	48.7	9708	6300	M	410	0.00104	0.297143	2	not restricted	merged for final dataset
S17433.Y1.E1.L1	I17433	Stefano Vassallo	tooth (canine)	W4674	Pit grave	Civilian population	2359	409 BCE [known event]	Sicily, Himera	Italy	37.972296	13.824736	University of Vienna	drill	75	manual	Harvard Medical School	8.33333	half	ss	robotic	45803	862	50.3	2.614	0.13	0.796121	[0.674, 0.875]	K1a1	0.00787855	45.7	1240k	10183533	3678510	1152819	9239	8296	0.008	0.108	56.5	180	114	M	9	-1	1	2	not restricted	not used in final dataset (mt contamination)
S17433.Y1.E2.L1	I17433	Stefano Vassallo	tooth (canine)	W4674	Pit grave	Civilian population	2359	409 BCE [known event]	Sicily, Himera	Italy	37.972296	13.824736	University of Vienna	drill	75	manual	Harvard Medical School	8.33333	half	ss	robotic	24924	330	54.2	1.08	0.241	0.715941	[0.559, 0.832]	U	0.0543245	79.6	1240k	12173843	3321063	942801	5222	4790	0.004145	0.212	61	90	60	M	3	-1	1	2	not restricted	not used in final dataset (low coverage)
S17861.Y1.E1.L1	I17861	Stefano Vassallo	tooth (molar)	W0807	Mass grave 3	480 BCE battle	2430	480 BCE [known event]	Sicily, Himera	Italy	37.972296	13.824736	University of Vienna	drill	90	manual	Harvard Medical School	18	half	ds	robotic	779028	4073	52.8	12.98	0.118	0.983237	[0.959, 0.993]	A8a1	0.00170686	57.5	1240k	19105411	16699790	976355	2974	2609	0.003	0.114	56.6	51	32	U	2	-1	1	2	not restricted	not used in final dataset (low coverage)
S17861.Y1.E2.L1	I17861	Stefano Vassallo	tooth (molar)	W0807	Mass grave 3	480 BCE battle	2430	480 BCE [known event]	Sicily, Himera	Italy	37.972296	13.824736	University of Vienna	drill	64	robotic	Harvard Medical School	6.4	half	ss	robotic	55508	1137	52.8	3.621	0.164	0.852136	[0.766, 0.920]	A8a1	0.00384283	47.5	1240k	14827775	5438680	160405	996	879	0.001	0.115	53	23	10	U	2	-1	1	2	not restricted	not used in final dataset (low coverage)
S17861.Y1.E3.L1	I17861	Stefano Vassallo	tooth (molar)	W0807	Mass grave 3	480 BCE battle	2430	480 BCE [known event]	Sicily, Himera	Italy	37.972296	13.824736	University of Vienna	drill	62	robotic	Harvard Medical School	6.2	half	ss	robotic	42269	1229	50.7	3.759	0.162	0.911741	[0.829, 0.961]	A8a1	0.00155046	48.2	1240k	18116868	5927925	188801	1128	1036	0.001	0.115	51.3	22	11	U	0	-1	1	2	not restricted	not used in final dataset (low coverage)
S17861.Y1.E4.L1	I17861	Stefano Vassallo	tooth (molar)	W0807	Mass grave 3	480 BCE battle	2430	480 BCE [known event]	Sicily, Himera	Italy	37.972296	13.824736	University of Vienna	drill	90	manual	Harvard Medical School	18	half	ss	robotic	20444	1135	51.4	3.519	0.127	0.869211	[0.773, 0.927]	A8a1	0.00330671	49.9	1240k	13046101	4332254	147363	1524	1415	0.001	0.097	56.7	54	12	U	3	-1	1	2	not restricted	not used in final dataset (low coverage)
S17861.Y1.E5.L1	I17861	Stefano Vassallo	tooth (molar)	W0807	Mass grave 3	480 BCE battle	2430	480 BCE [known event]	Sicily, Himera	Italy	37.972296	13.824736	University of Vienna	drill	80	robotic	Harvard Medical School	8	half	ss	robotic	20874	766	51.1	2.362	0.148	0.753496	[0.613, 0.846]	A8a1	0.0096138	67.4	1240k	17268909	4364054	126024	915	850	0.001	0.103	52.9	16	15	U	1	0	0	2	not restricted	not used in final dataset (low coverage)
S17862.Y1.E1.L1	I17862	Stefano Vassallo	tooth (molar)	W0702	Mass grave 3	480 BCE battle	2430	480 BCE [known event]	Sicily, Himera	Italy	37.972296	13.824736	University of Vienna	drill	85	manual	Harvard Medical School	17	half	ds	robotic	62141	496	53.6	1.604	0.118	0.949518	[0.826, 0.984]	H2	0.000494733	48.4	1240k	14402943	11397711	135538	906	870	0.001	0.089	46.3	18	11	U	0	-1	1	2	not restricted	not used in final dataset (low coverage)
S17863.Y1.E1.L1	I17863	Stefano Vassallo	tooth (canine)	W3888	Pit grave	Civilian population	2400	500-400 BCE	Sicily, Himera	Italy	37.972296	13.824736	University of Vienna	drill	38	robotic	Harvard Medical School	5.06667	half	ds	robotic	40121	444	50	1.339	0.107	0.84954	[0.697, 0.930]	N1b1a	0.000635382	59.5	1240k	7852167	6646902	248682	1330	1216	0.001	0.084	55.2	39	3	U	2	-1	1	2	not restricted	not used in final dataset (low coverage)
S17864.Y1.E1.L1	I17864	Stefano Vassallo	tooth (molar)	W4680	Pit grave	409 BCE battle	2359	409 BCE [known event]	Sicily, Himera	Italy	37.972296	13.824736	University of Vienna	drill	75	robotic	Harvard Medical School	7.5	half	ds	robotic	170962	2705	54.7	8.928	0.117	0.999166	[0.982, 1.000]	U5a1	0.000559379	56.8	1240k	8565109	7458765	119763	1133	1102	0.001	0.13	54.4	16	12	U	0	-1	1	2	not restricted	not used in final dataset (low coverage)
S17865.Y1.E1.L1	I17865	Stefano Vassallo	tooth (molar)	W2485	Tile grave	Civilian population	2400	500-400 BCE	Sicily, Himera	Italy	37.972296	13.824736	University of Vienna	drill	35	robotic	Harvard Medical School	7	half	ds	robotic	880009	8734	51	26.88	0.137	0.998504	[0.990, 1.000]	T2b32	0.000773369	60.1	1240k	11061988	9201395	410476	1782	1650	0.001	0.115	57	65	1	U	1	0	0	2	not restricted	not used in final dataset (low coverage)
S17866.Y1.E1.L1	I17866	Stefano Vassallo	tooth (molar)	W4380	Mass graves 8&9	409 BCE battle	2359	409 BCE [known event]	Sicily, Himera	Italy	37.972296	13.824736	University of Vienna	drill	39	robotic	Harvard Medical School	5.2	half	ds	robotic	105674	11728	54.8	38.77	0.122	0.993733	[0.983, 0.998]	HV0+195	0.0181383	50.1	1240k	10257764	9751180	3532788	200735	181821	0.169	0.107	61.2	3413	2350	M	82	0.0162	1.012	2	not restricted	merged for final dataset
S17866.Y2.E1.L1	I17866	Stefano Vassallo	tooth (molar)	W4380	Mass graves 8&9	409 BCE battle	2359	409 BCE [known event]	Sicily, Himera	Italy	37.972296	13.824736	University of Vienna	drill	39	robotic	Harvard Medical School	7.6	half	ds	robotic	1980	1662	53.7	5.384	0.103	0.976209	[0.922, 0.993]	HV0	0.0140362	50.5	Twist Ancient DNA (extra MT)	37116832	32864753	1396615	325847	455624	0.168638	0.087	59.3	5643	3008	M	144	0.0367	1.835	2	not restricted	merged for final dataset
S17866.Y2.E2.L1	I17866	Stefano Vassallo	tooth (molar)	W4380	Mass graves 8&9	409 BCE battle	2359	409 BCE [known event]	Sicily, Himera	Italy	37.972296	13.824736	University of Vienna	drill	39	robotic	Harvard Medical School	7.6	half	ds	robotic	2844	2311	53.5	7.457	0.09	0.990338	[0.953, 0.998]	HV0+195	0.0140355	50.1	Twist Ancient DNA (extra MT)	28126009	25244374	960614	266979	384228	0.139044	0.0955	59.6	4515	2557	M	92	-0.00569	-1.67353	2	not restricted	merged for final dataset
S17866.Y2.E3.L1	I17866	Stefano Vassallo	tooth (molar)	W4380	Mass graves 8&9	409 BCE battle	2359	409 BCE [known event]	Sicily, Himera	Italy	37.972296	13.824736	University of Vienna	drill	39	robotic	Harvard Medical School	7.6	half	ds	robotic	4950	3814	52.9	12.18	0.092	0.998774	[0.976, 1.000]	HV0+195	0.0138332	50.5	Twist Ancient DNA (extra MT)	34720417	30858309	1009688	310946	439954	0.162551	0.0895	60.4	5168	3210	M	123	0.0334	1.51818	2	not restricted	merged for final dataset
S17866.Y2.E4.L1	I17866	Stefano Vassallo	tooth (molar)	W4380	Mass graves 8&9	409 BCE battle	2359	409 BCE [known event]	Sicily, Himera	Italy	37.972296	13.824736	University of Vienna	drill	39	robotic	Harvard Medical School	7.6	half	ds	robotic	4978	3740	52.8	11.91	0.101	0.985535	[0.955, 0.996]	HV0	0.0131605	50.6	Twist Ancient DNA (extra MT)	34622766	30755222	951800	286906	411655	0.150892	0.093	60.3	4785	2751	M	108	0.00916	0.763333	2	not restricted	merged for final dataset
S17867.Y1.E1.L1	I17867	Stefano Vassallo	tooth (canine)	W6111	Pit grave	Civilian population	2400	500-400 BCE	Sicily, Himera	Italy	37.972296	13.824736	University of Vienna	drill	40	robotic	Harvard Medical School	8	half	ds	robotic	106344	2266	51.5	7.043	0.12	0.992046	[0.961, 0.999]	T2a1a	0.000101636	32.6	1240k	10293590	9008741	21332	239	233	0	0.069	49.2	10	3	U	0	-1	1	2	not restricted	not used in final dataset (low coverage)
S17868.Y1.E1.L1	I17868	Stefano Vassallo	tooth (canine)	W2831	Pit grave	Civilian population	2400	500-400 BCE	Sicily, Himera	Italy	37.972296	13.824736	University of Vienna	drill	38	robotic	Harvard Medical School	5.06667	half	ds	robotic	165002	3070	53.5	9.911	0.13	0.957404	[0.917, 0.980]	U1a	0.00028629	37.8	1240k	9979687	7841809	188651	1815	1744	0.002	0.133	53.3	28	18	U	0	-1	1	2	not restricted	not used in final dataset (low coverage)
S17869.Y1.E1.L1	I17869	Stefano Vassallo	tooth (molar)	W0809	Mass grave 3	480 BCE battle	2430	480 BCE [known event]	Sicily, Himera	Italy	37.972296	13.824736	University of Vienna	drill	61	robotic	Harvard Medical School	6.1	half	ds	robotic	54099	698	51.9	2.188	0.097	0.86181	[0.746, 0.926]	K1a	0.00291964	56.3	1240k	9226043	7906096	939179	6542	6259	0.006	0.105	59.5	121	65	(M)	2	-1	1	2	not restricted	not used in final dataset (intermediate sexratio=0.349, mt contamination)
S17870.Y1.E1.L1	I17870	Stefano Vassallo	tooth (molar)	W0336	Mass grave 1&2	480 BCE battle	2430	480 BCE [known event]	Sicily, Himera	Italy	37.972296	13.824736	University of Vienna	drill	85	manual	Harvard Medical School	17	half	ds	robotic	1387151	24183	53.5	78.11	0.127	0.954778	[0.909, 0.968]	U5a1a2a	0.00299821	57.6	1240k	11927061	10698945	1318777	7586	7187	0.006	0.151	55.9	118	64	M	1	0	0	2	not restricted	merged for final dataset
S17870.Y3.E1.L1	I17870	Stefano Vassallo	tooth (molar)	W0336	Mass grave 1&2	480 BCE battle	2430	480 BCE [known event]	Sicily, Himera	Italy	37.972296	13.824736	University of Vienna	drill	85	manual	Harvard Medical School	5.6	half	ds	robotic	3369	2925	52.4	9.259	0.109	0.945809	[0.910, 0.970]	U5a1a2a	0.000479297	42.1	Twist Ancient DNA	24125686	21747272	43210	8121	13127	0.004248	0.0945	52.5	191	64	U	0	-1	1	2	not restricted	not used in final dataset (mt contamination)
S17870.Y3.E2.L1	I17870	Stefano Vassallo	tooth (molar)	W0336	Mass grave 1&2	480 BCE battle	2430	480 BCE [known event]	Sicily, Himera	Italy	37.972296	13.824736	University of Vienna	drill	85	manual	Harvard Medical School	5.6	half	ds	robotic	3725	3168	51.5	9.85	0.0625	0.999272	[0.983, 1.000]	U5a1a2a	0.000424752	42.4	Twist Ancient DNA	26087566	23048586	37217	5570	9049	0.002947	0.0745	49.8	105	46	M	1	0	NaN	2	not restricted	merged for final dataset
S17870.Y3.E3.L1	I17870	Stefano Vassallo	tooth (molar)	W0336	Mass grave 1&2	480 BCE battle	2430	480 BCE [known event]	Sicily, Himera	Italy	37.972296	13.824736	University of Vienna	drill	85	manual	Harvard Medical School	5.6	half	ds	robotic	3765	3273	51.5	10.18	0.1175	0.941281	[0.901, 0.967]	U5a1a2a	0.000413402	42.1	Twist Ancient DNA	27174171	24193181	38461	7424	12194	0.003991	0.1095	49.1	109	65	M	1	0	NaN	2	not restricted	not used in final dataset (mt contamination)
S17870.Y3.E4.L1	I17870	Stefano Vassallo	tooth (molar)	W0336	Mass grave 1&2	480 BCE battle	2430	480 BCE [known event]	Sicily, Himera	Italy	37.972296	13.824736	University of Vienna	drill	85	manual	Harvard Medical School	5.6	half	ds	robotic	5080	4358	51.3	13.5	0.114	0.973666	[0.949, 0.987]	U5a1a2a	0.000510935	43.9	Twist Ancient DNA	32732828	28993576	51208	8670	14061	0.004597	0.1065	49.4	141	62	M	0	-1	1	2	not restricted	merged for final dataset
S17871.Y1.E1.L1	I10949	Stefano Vassallo	tooth (molar)	W0403	Mass grave 1&2	480 BCE battle	2430	480 BCE [known event, agrees with direct date of 751-413 calBCE (2450±20 BP, PSUAMS-4866)]	Sicily, Himera	Italy	37.972296	13.824736	University of Vienna	drill	90	manual	Harvard Medical School	18	half	ds	robotic	725477	15728	50	47.45	0.152	0.983657	[0.973, 0.991]	H1m	0.00595544	54.6	1240k	10618097	9245224	1591988	13005	12367	0.011	0.14	56.2	240	159	M	3	-1	1	2	not restricted	merged for final dataset
S17871.Y1.E2.L1	I10949	Stefano Vassallo	tooth (molar)	W0403	Mass grave 1&2	480 BCE battle	2430	480 BCE [known event, agrees with direct date of 751-413 calBCE (2450±20 BP, PSUAMS-4866)]	Sicily, Himera	Italy	37.972296	13.824736	University of Vienna	drill	99	manual	Harvard Medical School	19.8	half	ss	robotic	79981	3659	50.7	11.19	0.157	0.955518	[0.917, 0.980]	H1m	0.0033832	45	1240k	15189456	3832814	415912	3716	3443	0.003	0.139	53.7	70	43	M	0	-1	1	2	not restricted	merged for final dataset
S17871.Y1.E3.L1	I10949	Stefano Vassallo	tooth (molar)	W0403	Mass grave 1&2	480 BCE battle	2430	480 BCE [known event, agrees with direct date of 751-413 calBCE (2450±20 BP, PSUAMS-4866)]	Sicily, Himera	Italy	37.972296	13.824736	University of Vienna	drill	90	manual	Harvard Medical School	18	half	ss	robotic	83221	3260	49	9.635	0.172	0.975556	[0.938, 0.991]	H1m	0.00684207	59.8	1240k	16500530	4170616	444845	3545	3294	0.003	0.146	52.6	52	46	U	3	-1	1	2	not restricted	merged for final dataset
S17871.Y1.E4.L1	I10949	Stefano Vassallo	tooth (molar)	W0403	Mass grave 1&2	480 BCE battle	2430	480 BCE [known event, agrees with direct date of 751-413 calBCE (2450±20 BP, PSUAMS-4866)]	Sicily, Himera	Italy	37.972296	13.824736	University of Vienna	drill	87	manual	Harvard Medical School	17.4	half	ss	robotic	94820	3115	49.2	9.244	0.169	0.98673	[0.953, 0.996]	H1m	0.0209633	72	1240k	16025329	4700343	500710	3154	2871	0.003	0.136	51.1	60	48	M	3	-1	1	2	not restricted	merged for final dataset
S17871.Y1.E5.L1	I10949	Stefano Vassallo	tooth (molar)	W0403	Mass grave 1&2	480 BCE battle	2430	480 BCE [known event, agrees with direct date of 751-413 calBCE (2450±20 BP, PSUAMS-4866)]	Sicily, Himera	Italy	37.972296	13.824736	University of Vienna	drill	85	manual	Harvard Medical School	17	half	ss	robotic	12852	396	50.8	1.214	0.216	0.555784	[0.367, 0.710]	H1	0.00444468	52.1	1240k	7453955	1326086	67525	608	569	0.001	0.122	51.1	11	7	U	0	-1	1	2	not restricted	not used in final dataset (low coverage)
S17872.Y1.E1.L1	I17872	Stefano Vassallo	tooth (molar)	W0428	Mass grave 1&2	480 BCE battle	2430	480 BCE [known event]	Sicily, Himera	Italy	37.972296	13.824736	University of Vienna	drill	90	manual	Harvard Medical School	18	half	ds	robotic	1002968	11621	54.1	37.93	0.11	0.984739	[0.971, 0.992]	U5a1a1	0.00446149	55.4	1240k	11519455	9730639	905625	4767	4446	0.004	0.151	54	63	52	M	2	-1	1	2	not restricted	merged for final dataset
S17872.Y1.E2.L1	I17872	Stefano Vassallo	tooth (molar)	W0428	Mass grave 1&2	480 BCE battle	2430	480 BCE [known event]	Sicily, Himera	Italy	37.972296	13.824736	University of Vienna	drill	90	manual	Harvard Medical School	18	half	ss	robotic	93115	3662	52.9	11.69	0.141	0.970354	[0.935, 0.986]	U5a1a1	0.00832722	69.9	1240k	14320328	4007045	171336	1697	1628	0.001	0.141	50.1	25	22	U	1	0	0	2	not restricted	merged for final dataset
S17872.Y1.E3.L1	I17872	Stefano Vassallo	tooth (molar)	W0428	Mass grave 1&2	480 BCE battle	2430	480 BCE [known event]	Sicily, Himera	Italy	37.972296	13.824736	University of Vienna	drill	92	manual	Harvard Medical School	18.4	half	ss	robotic	107817	2649	52.3	8.365	0.144	0.97362	[0.937, 0.990]	U5a1a1	0.00257847	51.7	1240k	14848653	4474401	220460	1368	1282	0.001	0.152	49.9	16	10	U	0	-1	1	2	not restricted	merged for final dataset
S17872.Y1.E4.L1	I17872	Stefano Vassallo	tooth (molar)	W0428	Mass grave 1&2	480 BCE battle	2430	480 BCE [known event]	Sicily, Himera	Italy	37.972296	13.824736	University of Vienna	drill	90	manual	Harvard Medical School	18	half	ss	robotic	114143	2100	51.4	6.512	0.155	0.945642	[0.881, 0.972]	U5a1a1	0.0288673	64.9	1240k	15695714	4999000	204684	1182	1087	0.001	0.152	47.6	15	13	U	0	-1	1	2	not restricted	merged for final dataset
S17872.Y1.E5.L1	I17872	Stefano Vassallo	tooth (molar)	W0428	Mass grave 1&2	480 BCE battle	2430	480 BCE [known event]	Sicily, Himera	Italy	37.972296	13.824736	University of Vienna	drill	77	manual	Harvard Medical School	15.4	half	ss	robotic	93955	1715	49.7	5.144	0.15	0.936775	[0.867, 0.973]	U5a1a	0.0282383	45	1240k	16132335	4548500	262182	1372	1249	0.001	0.145	49.1	36	14	U	2	-1	1	2	not restricted	not used in final dataset (mt contamination)
S17872.Y2.E4.L1	I17872	Stefano Vassallo	tooth (molar)	W0428	Mass grave 1&2	480 BCE battle	2430	480 BCE [known event]	Sicily, Himera	Italy	37.972296	13.824736	University of Vienna	drill	77	manual	Harvard Medical School	7.4	half	ds	robotic	1897	574	55.6	1.926	0.0115	0.947685	[0.831, 0.989]	U5a1a1	0.00043106	44.7	Twist Ancient DNA	28987850	24477325	37230	406	692	0.000248	0.0475	46.2	8	7	U	0	-1	1	2	not restricted	not used in final dataset (low coverage)
S17872.Y3.E3.L1	I17872	Stefano Vassallo	tooth (molar)	W0428	Mass grave 1&2	480 BCE battle	2430	480 BCE [known event]	Sicily, Himera	Italy	37.972296	13.824736	University of Vienna	drill	77	manual	Harvard Medical School	7	half	ds	robotic	1983	1729	52.3	5.457	0.07	0.998102	[0.961, 1.000]	U5a1a1	0.000390224	41.5	Twist Ancient DNA	41088434	35253941	41019	7201	11974	0.004095	0.0625	45.9	137	81	M	0	-1	1	2	not restricted	merged for final dataset
S17872.Y3.E5.L1	I17872	Stefano Vassallo	tooth (molar)	W0428	Mass grave 1&2	480 BCE battle	2430	480 BCE [known event]	Sicily, Himera	Italy	37.972296	13.824736	University of Vienna	drill	77	manual	Harvard Medical School	7	half	ds	robotic	1229	276	60.5	1.008	0.0065	0.829676	[0.637, 0.938]	U5a1a1	0.000296148	41.7	Twist Ancient DNA	38795852	34159566	27244	213	376	0.000156	0.039	47.7	3	3	U	0	-1	1	2	not restricted	not used in final dataset (low coverage)
S17873.Y1.E1.L1	I10944	Stefano Vassallo	tooth (molar)	W0461	Mass grave 1&2	480 BCE battle	2430	480 BCE [known event, agrees with direct date of 752-416 calBCE (2455±20 BP, PSUAMS-4865)]	Sicily, Himera	Italy	37.972296	13.824736	University of Vienna	drill	74	manual	Harvard Medical School	14.8	half	ds	robotic	341981	3904	52.7	12.41	0.129	0.992587	[0.971, 0.998]	N1a1a1a	0.00257084	55.2	1240k	8251223	6937033	777791	4673	4449	0.004	0.143	56.7	62	53	M	1	0	0	2	not restricted	merged for final dataset
S17873.Y1.E2.L1	I10944	Stefano Vassallo	tooth (molar)	W0461	Mass grave 1&2	480 BCE battle	2430	480 BCE [known event, agrees with direct date of 752-416 calBCE (2455±20 BP, PSUAMS-4865)]	Sicily, Himera	Italy	37.972296	13.824736	University of Vienna	drill	86	manual	Harvard Medical School	17.2	half	ss	robotic	19535	702	54	2.29	0.143	0.766113	[0.604, 0.868]	N1a1a+152	0.00146061	44.4	1240k	15065310	3645568	105634	922	870	0.001	0.131	51.7	14	9	U	0	-1	1	2	not restricted	not used in final dataset (low coverage)
S17873.Y1.E3.L1	I10944	Stefano Vassallo	tooth (molar)	W0461	Mass grave 1&2	480 BCE battle	2430	480 BCE [known event, agrees with direct date of 752-416 calBCE (2455±20 BP, PSUAMS-4865)]	Sicily, Himera	Italy	37.972296	13.824736	University of Vienna	drill	88	manual	Harvard Medical School	17.6	half	ss	robotic	24989	695	50.5	2.12	0.153	0.783075	[0.643, 0.882]	N1a1a1a	0.039313	55.9	1240k	17058396	3314762	117077	1110	1055	0.001	0.121	51.8	25	19	U	0	-1	1	2	not restricted	not used in final dataset (low coverage)
S17873.Y1.E4.L1	I10944	Stefano Vassallo	tooth (molar)	W0461	Mass grave 1&2	480 BCE battle	2430	480 BCE [known event, agrees with direct date of 752-416 calBCE (2455±20 BP, PSUAMS-4865)]	Sicily, Himera	Italy	37.972296	13.824736	University of Vienna	drill	88	manual	Harvard Medical School	17.6	half	ss	robotic	27516	839	50.4	2.553	0.152	0.877346	[0.758, 0.939]	N1a1a1a	0.127499	45.2	1240k	18837328	4317442	149166	1475	1421	0.001	0.14	51.5	27	21	U	0	-1	1	2	not restricted	not used in final dataset (low coverage)
S17873.Y1.E5.L1	I10944	Stefano Vassallo	tooth (molar)	W0461	Mass grave 1&2	480 BCE battle	2430	480 BCE [known event, agrees with direct date of 752-416 calBCE (2455±20 BP, PSUAMS-4865)]	Sicily, Himera	Italy	37.972296	13.824736	University of Vienna	drill	91	manual	Harvard Medical School	18.2	half	ss	robotic	8069	131	54	0.4272	0.176	0.901967	[0.558, 0.979]	N1a1a	0.327594	49.6	1240k	12508304	2110790	60527	304	278	0	0.156	50.6	6	6	U	0	-1	1	2	not restricted	not used in final dataset (low coverage)
S17874.Y1.E1.L1	I17874	Stefano Vassallo	tooth (molar)	W1779	Mass grave 4	480 BCE battle	2430	480 BCE [known event]	Sicily, Himera	Italy	37.972296	13.824736	University of Vienna	drill	80	robotic	Harvard Medical School	8	half	ds	robotic	37120	322	53.2	1.034	0.085	0.841669	[0.668, 0.934]	H8	9.70214e-05	70	1240k	11454249	9525452	143083	848	799	0.001	0.023	66.8	14	8	U	0	-1	1	2	not restricted	not used in final dataset (low coverage)
S17875.Y1.E1.L1	I17875	Stefano Vassallo	tooth (canine)	W3378	Tile grave	Civilian population	2400	500-400 BCE	Sicily, Himera	Italy	37.972296	13.824736	University of Vienna	drill	38	robotic	Harvard Medical School	5.06667	half	ds	robotic	239218	3754	48.9	11.07	0.151	0.967071	[0.931, 0.984]	W	0.000138592	44.7	1240k	12335638	10792432	24749	231	226	0	0.095	49.9	4	2	U	0	-1	1	2	not restricted	not used in final dataset (low coverage)
S17876.Y1.E1.L1	I17876	Stefano Vassallo	tooth (canine)	W4981	Tile grave	Civilian population	2400	500-400 BCE	Sicily, Himera	Italy	37.972296	13.824736	University of Vienna	drill	38	robotic	Harvard Medical School	5.06667	half	ds	robotic	1521786	22557	53.3	72.63	0.12	0.989471	[0.979, 0.995]	HV0+195	0.0004567	57.1	1240k	11318695	9717163	189863	1019	957	0.001	0.112	56.4	16	9	U	0	-1	1	2	not restricted	not used in final dataset (low coverage)
S17877.Y1.E1.L1	I17877	Stefano Vassallo	tooth (canine)	W2065	Tile grave	Civilian population	2400	500-400 BCE	Sicily, Himera	Italy	37.972296	13.824736	University of Vienna	drill	36	robotic	Harvard Medical School	7.2	half	ds	robotic	1101484	15894	53.1	50.91	0.114	0.991602	[0.982, 0.996]	H30a	0.00148238	54.4	1240k	9597099	8076006	160177	1034	999	0.001	0.11	54.8	32	3	U	1	0	0	2	not restricted	not used in final dataset (low coverage)
S17878.Y1.E1.L1	I17878	Stefano Vassallo	tooth (canine)	W1153	Tile grave	Civilian population	2400	500-400 BCE	Sicily, Himera	Italy	37.972296	13.824736	University of Vienna	drill	34	robotic	Harvard Medical School	4.53333	half	ds	robotic	878172	15529	49.5	46.44	0.142	0.986249	[0.974, 0.993]	H1bz	0.00370225	58.3	1240k	11459030	10387387	1549088	9458	8957	0.008	0.125	59.3	180	130	M	8	-1	1	2	not restricted	merged for final dataset
S17878.Y1.E2.L1	I17878	Stefano Vassallo	tooth (canine)	W1153	Tile grave	Civilian population	2400	500-400 BCE	Sicily, Himera	Italy	37.972296	13.824736	University of Vienna	drill	34	robotic	Harvard Medical School	4.53333	half	ss	robotic	137192	12322	49	36.47	0.16	0.98485	[0.971, 0.993]	H1bz	0.098802	49.5	1240k	16193014	7620518	517939	7959	7625	0.007	0.128	53.8	152	103	M	2	-1	1	2	not restricted	merged for final dataset
S17878.Y1.E3.L1	I17878	Stefano Vassallo	tooth (canine)	W1153	Tile grave	Civilian population	2400	500-400 BCE	Sicily, Himera	Italy	37.972296	13.824736	University of Vienna	drill	34	robotic	Harvard Medical School	6.8	half	ss	robotic	83336	6845	49.5	20.46	0.162	0.966269	[0.935, 0.983]	H1bz	0.118189	49.2	1240k	9143602	3699280	290509	4652	4472	0.004	0.128	54.5	77	53	M	1	0	0	2	not restricted	merged for final dataset
S17878.Y1.E4.L1	I17878	Stefano Vassallo	tooth (canine)	W1153	Tile grave	Civilian population	2400	500-400 BCE	Sicily, Himera	Italy	37.972296	13.824736	University of Vienna	drill	39	robotic	Harvard Medical School	7.8	half	ss	robotic	163036	7444	48.2	21.66	0.166	0.982196	[0.960, 0.993]	H1bz	0.0820195	50.7	1240k	15171039	7334380	599398	4782	4437	0.004	0.128	52.7	86	63	M	2	-1	1	2	not restricted	merged for final dataset
S17878.Y1.E5.L1	I17878	Stefano Vassallo	tooth (canine)	W1153	Tile grave	Civilian population	2400	500-400 BCE	Sicily, Himera	Italy	37.972296	13.824736	University of Vienna	drill	36	robotic	Harvard Medical School	7.2	half	ss	robotic	131252	1749	50.8	5.36	0.142	0.873149	[0.779, 0.930]	H1bz	0.00197985	47	1240k	20596063	7420806	487687	1328	1126	0.001	0.127	52	19	16	U	1	0	0	2	not restricted	not used in final dataset (low coverage)
S17879.Y1.E1.L1	I17879	Stefano Vassallo	tooth (molar)	W2073	Pit grave	Civilian population	2400	500-400 BCE	Sicily, Himera	Italy	37.972296	13.824736	University of Vienna	drill	36	robotic	Harvard Medical School	7.2	half	ds	robotic	546709	12665	51.4	39.31	0.13	0.994701	[0.986, 0.998]	U6a1b2	0.00595619	59.5	1240k	12678376	11067245	1960285	19194	18351	0.016	0.142	58.8	597	10	F	17	-1	1	2	not restricted	merged for final dataset
S17879.Y1.E2.L1	I17879	Stefano Vassallo	tooth (molar)	W2073	Pit grave	Civilian population	2400	500-400 BCE	Sicily, Himera	Italy	37.972296	13.824736	University of Vienna	drill	36	robotic	Harvard Medical School	7.2	half	ss	robotic	31821	860	53.5	2.775	0.178	0.829039	[0.708, 0.905]	U6a1b2	0.00243917	43.3	1240k	11358835	2796928	272488	1454	1310	0.001	0.148	56.3	45	0	U	1	0	0	2	not restricted	not used in final dataset (low coverage)
S17879.Y1.E3.L1	I17879	Stefano Vassallo	tooth (molar)	W2073	Pit grave	Civilian population	2400	500-400 BCE	Sicily, Himera	Italy	37.972296	13.824736	University of Vienna	drill	38	robotic	Harvard Medical School	7.6	half	ss	robotic	31847	426	55.4	1.424	0.117	0.82664	[0.676, 0.915]	U6a1b2	0.0162458	65.7	1240k	10452388	2464304	251503	980	867	0.001	0.143	55.9	33	3	U	1	0	0	2	not restricted	not used in final dataset (low coverage)
S17879.Y1.E4.L1	I17879	Stefano Vassallo	tooth (molar)	W2073	Pit grave	Civilian population	2400	500-400 BCE	Sicily, Himera	Italy	37.972296	13.824736	University of Vienna	drill	34	robotic	Harvard Medical School	6.8	half	ss	robotic	10991	490	53.3	1.577	0.14	0.713033	[0.546, 0.836]	U6a1b2	0.0163082	61.2	1240k	13784550	2307568	93427	831	790	0.001	0.15	53.1	19	1	U	2	-1	1	2	not restricted	not used in final dataset (low coverage)
S17879.Y1.E5.L1	I17879	Stefano Vassallo	tooth (molar)	W2073	Pit grave	Civilian population	2400	500-400 BCE	Sicily, Himera	Italy	37.972296	13.824736	University of Vienna	drill	38	robotic	Harvard Medical School	7.6	half	ss	robotic	27701	168	53.4	0.5417	0.222	0.798181	[0.588, 0.911]	H2a2a1	0.00588014	52.8	1240k	11769362	2821754	285181	452	336	0	0.171	50	13	0	U	0	-1	1	2	not restricted	not used in final dataset (low coverage)
S17880.Y1.E1.L1	I17880	Stefano Vassallo	tooth (canine)	W2219	Pit grave	Civilian population	2400	500-400 BCE	Sicily, Himera	Italy	37.972296	13.824736	University of Vienna	drill	37	robotic	Harvard Medical School	7.4	half	ds	robotic	1432496	20197	54.2	66.12	0.125	0.991012	[0.981, 0.996]	H1	0.00350947	61	1240k	11851848	9955858	437221	2446	2302	0.002	0.136	56.7	41	22	U	0	-1	1	2	not restricted	not used in final dataset (low coverage)
S17881.Y1.E1.L1	I17881	Stefano Vassallo	tooth (canine)	W2499	Pit grave	Civilian population	2400	500-400 BCE	Sicily, Himera	Italy	37.972296	13.824736	University of Vienna	drill	35	robotic	Harvard Medical School	4.66667	half	ds	robotic	788870	16293	50.1	49.26	0.167	0.98411	[0.973, 0.991]	T1a1	0.000758514	58.5	1240k	13370830	11952440	1601992	13726	13146	0.012	0.166	60	442	5	F	5	-1	1	2	not restricted	merged for final dataset
S17881.Y1.E2.L1	I17881	Stefano Vassallo	tooth (canine)	W2499	Pit grave	Civilian population	2400	500-400 BCE	Sicily, Himera	Italy	37.972296	13.824736	University of Vienna	drill	35	robotic	Harvard Medical School	4.66667	half	ss	robotic	129169	1933	53.8	6.272	0.142	0.948385	[0.896, 0.977]	T1a1'3	0.00229037	51.6	1240k	15488579	7448908	638866	2120	1768	0.002	0.13	58.2	70	2	U	4	-1	1	2	not restricted	not used in final dataset (low coverage)
S17881.Y1.E3.L1	I17881	Stefano Vassallo	tooth (canine)	W2499	Pit grave	Civilian population	2400	500-400 BCE	Sicily, Himera	Italy	37.972296	13.824736	University of Vienna	drill	35	robotic	Harvard Medical School	4.66667	half	ss	robotic	60811	2955	53.1	9.464	0.165	0.97272	[0.937, 0.989]	T1a1	0.0015256	48.1	1240k	16617432	5258178	293009	2998	2890	0.003	0.139	57.9	111	2	F	5	-1	1	2	not restricted	merged for final dataset
S17881.Y1.E4.L1	I17881	Stefano Vassallo	tooth (canine)	W2499	Pit grave	Civilian population	2400	500-400 BCE	Sicily, Himera	Italy	37.972296	13.824736	University of Vienna	drill	35	robotic	Harvard Medical School	4.66667	half	ss	robotic	70447	4420	49.7	13.26	0.167	0.993058	[0.972, 0.999]	T1a1	0.00286533	61.3	1240k	32672817	9141546	345733	4689	4526	0.004	0.139	56	179	1	F	3	-1	1	2	not restricted	merged for final dataset
S17881.Y1.E5.L1	I17881	Stefano Vassallo	tooth (canine)	W2499	Pit grave	Civilian population	2400	500-400 BCE	Sicily, Himera	Italy	37.972296	13.824736	University of Vienna	drill	38	robotic	Harvard Medical School	7.6	half	ss	robotic	16446	221	51.7	0.6892	0.204	0.629596	[0.403, 0.817]	T1a1+@152	0.00110451	47.8	1240k	10519675	3342597	66049	292	256	0	0.149	51.4	8	0	U	1	0	0	2	not restricted	not used in final dataset (low coverage)
S17882.Y1.E1.L1	I17882	Stefano Vassallo	tooth (canine)	W2472	Pit grave	Civilian population	2400	500-400 BCE	Sicily, Himera	Italy	37.972296	13.824736	University of Vienna	drill	37	robotic	Harvard Medical School	4.93333	half	ds	robotic	1462036	26146	51.5	81.33	0.122	0.997242	[0.991, 0.999]	X2b+226	0.000657527	52.6	1240k	10218824	9316879	493805	3410	3254	0.003	0.114	56	60	43	M	1	0	0	2	not restricted	not used in final dataset (low coverage)
S17882.Y1.E2.L1	I17882	Stefano Vassallo	tooth (canine)	W2472	Pit grave	Civilian population	2400	500-400 BCE	Sicily, Himera	Italy	37.972296	13.824736	University of Vienna	drill	39	robotic	Harvard Medical School	7.8	half	ss	robotic	117242	480	55.7	1.615	0.114	0.726112	[0.565, 0.837]	X2b+226	0.0174096	68.5	1240k	9789690	4161436	80002	123	96	0	0.121	54.5	1	2	U	0	-1	1	2	not restricted	not used in final dataset (low coverage)
S17882.Y1.E3.L1	I17882	Stefano Vassallo	tooth (canine)	W2472	Pit grave	Civilian population	2400	500-400 BCE	Sicily, Himera	Italy	37.972296	13.824736	University of Vienna	drill	36	robotic	Harvard Medical School	7.2	half	ss	robotic	199228	7648	52.5	24.24	0.159	0.987172	[0.966, 0.995]	X2b+226	0.0764421	69.8	1240k	12316579	5289241	123028	2129	2147	0.002	0.124	56.7	61	16	U	0	-1	1	2	not restricted	not used in final dataset (low coverage)
S17882.Y1.E4.L1	I17882	Stefano Vassallo	tooth (canine)	W2472	Pit grave	Civilian population	2400	500-400 BCE	Sicily, Himera	Italy	37.972296	13.824736	University of Vienna	drill	37	robotic	Harvard Medical School	7.4	half	ss	robotic	111743	638	54.1	2.083	0.138	0.748702	[0.598, 0.844]	X2b	0.0570883	53.8	1240k	9937191	4327631	100918	170	135	0	0.115	53.1	2	4	U	0	-1	1	2	not restricted	not used in final dataset (low coverage)
S17882.Y1.E5.L1	I17882	Stefano Vassallo	tooth (canine)	W2472	Pit grave	Civilian population	2400	500-400 BCE	Sicily, Himera	Italy	37.972296	13.824736	University of Vienna	drill	34	robotic	Harvard Medical School	6.8	half	ss	robotic	45956	789	53.6	2.553	0.157	0.777588	[0.634, 0.863]	X2	0.00214785	49.5	1240k	9465124	3444166	41103	198	165	0	0.13	50.3	2	2	U	0	-1	1	2	not restricted	not used in final dataset (low coverage)
S17883.Y1.E1.L1	I17883	Stefano Vassallo	tooth (canine)	W2468	Pit grave	Civilian population	2400	500-400 BCE	Sicily, Himera	Italy	37.972296	13.824736	University of Vienna	drill	37	robotic	Harvard Medical School	4.93333	half	ds	robotic	423837	5262	54.1	17.19	0.108	0.994116	[0.978, 0.999]	H1e	0.000209372	42.2	1240k	12025512	10164250	24210	222	205	0	0.075	53.7	14	0	U	0	-1	1	2	not restricted	not used in final dataset (low coverage)
S17884.Y1.E1.L1	I17884	Stefano Vassallo	tooth (molar)	W4666	Mass graves 8&9	409 BCE battle	2359	409 BCE [known event]	Sicily, Himera	Italy	37.972296	13.824736	University of Vienna	drill	39	robotic	Harvard Medical School	5.2	half	ds	robotic	234473	8784	50.6	26.83	0.136	0.979601	[0.962, 0.990]	H6a1a	0.0134054	56.1	1240k	11049017	10316621	3202821	55450	53365	0.047	0.137	60.5	966	628	M	9	-1	1	2	not restricted	used final dataset
S17885.Y1.E1.L1	I17885	Stefano Vassallo	tooth (premolar)	W1138	Tile grave	Civilian population	2400	500-400 BCE	Sicily, Himera	Italy	37.972296	13.824736	University of Vienna	drill	34	robotic	Harvard Medical School	6.8	half	ds	robotic	646172	12203	51.8	38.15	0.126	0.970175	[0.952, 0.981]	U8b1b1	0.0014101	55.9	1240k	10756856	9671494	494171	4141	3987	0.004	0.112	57.9	51	40	U	0	-1	1	2	not restricted	not used in final dataset (low coverage)
S17885.Y1.E2.L1	I17885	Stefano Vassallo	tooth (premolar)	W1138	Tile grave	Civilian population	2400	500-400 BCE	Sicily, Himera	Italy	37.972296	13.824736	University of Vienna	drill	34	robotic	Harvard Medical School	4.53333	half	ss	robotic	8946	302	54.5	0.9928	0.107	0.777328	[0.541, 0.904]	U8b1b	0.00146317	47.3	1240k	7742728	3536797	19744	157	156	0	0.085	49.5	4	3	U	0	-1	1	2	not restricted	not used in final dataset (low coverage)
S17885.Y1.E3.L1	I17885	Stefano Vassallo	tooth (premolar)	W1138	Tile grave	Civilian population	2400	500-400 BCE	Sicily, Himera	Italy	37.972296	13.824736	University of Vienna	drill	37	robotic	Harvard Medical School	7.4	half	ss	robotic	79325	5697	51.6	17.73	0.139	0.950022	[0.919, 0.970]	U8b1b1	0.00168375	47.6	1240k	22018726	10038189	178833	2291	2223	0.002	0.112	54.9	43	28	U	1	0	0	2	not restricted	not used in final dataset (low coverage)
S17885.Y1.E4.L1	I17885	Stefano Vassallo	tooth (premolar)	W1138	Tile grave	Civilian population	2400	500-400 BCE	Sicily, Himera	Italy	37.972296	13.824736	University of Vienna	drill	34	robotic	Harvard Medical School	4.53333	half	ss	robotic	74047	1202	52.5	3.808	0.148	0.814216	[0.682, 0.889]	U8b1b1	0.0215208	60.5	1240k	30711522	10310973	194424	679	589	0.001	0.097	52.5	13	4	U	0	-1	1	2	not restricted	not used in final dataset (low coverage)
S17885.Y1.E5.L1	I17885	Stefano Vassallo	tooth (premolar)	W1138	Tile grave	Civilian population	2400	500-400 BCE	Sicily, Himera	Italy	37.972296	13.824736	University of Vienna	drill	37	robotic	Harvard Medical School	7.4	half	ss	robotic	20352	56	58.8	0.1987	0.067	0.765939	[0.279, 0.955]	U8b'c	0.0185053	72.3	1240k	12763451	4567828	49548	61	51	0	0.083	50.8	3	1	U	1	0	0	2	not restricted	not used in final dataset (low coverage)
S17885.Y2.E10.L1	I17885	Stefano Vassallo	tooth (premolar)	W1138	Tile grave	Civilian population	2400	500-400 BCE	Sicily, Himera	Italy	37.972296	13.824736	University of Vienna	drill	34	robotic	Harvard Medical School	6.8	half	ds	robotic	510	390	49.8	1.171	0.1135	0.763505	[0.558, 0.887]	U8b1b	0.000206463	48	Twist Ancient DNA	30529742	27297130	23622	2038	3351	0.001111	0.026	53.1	69	7	U	0	-1	1	2	not restricted	not used in final dataset (low coverage)
S17885.Y3.E10.L1	I17885	Stefano Vassallo	tooth (premolar)	W1138	Tile grave	Civilian population	2400	500-400 BCE	Sicily, Himera	Italy	37.972296	13.824736	University of Vienna	drill	34	robotic	Harvard Medical School	6.8	half	ds	robotic	616	531	50.1	1.605	0.0725	0.909872	[0.761, 0.961]	U8b1b1	0.000119586	42.2	Twist Ancient DNA	37868568	33633055	8708	1699	2711	0.000935	0.027	44.4	30	13	U	0	-1	1	2	not restricted	not used in final dataset (low coverage)
S17885.Y3.E3.L1	I17885	Stefano Vassallo	tooth (premolar)	W1138	Tile grave	Civilian population	2400	500-400 BCE	Sicily, Himera	Italy	37.972296	13.824736	University of Vienna	drill	34	robotic	Harvard Medical School	6.8	half	ds	robotic	546	494	50	1.492	0.069	0.927853	[0.797, 0.976]	U8b1b1	0.000129959	50.6	Twist Ancient DNA	30512817	27362864	7379	2416	3828	0.001332	0.0385	43.8	44	20	U	0	-1	1	2	not restricted	not used in final dataset (low coverage)
S17885.Y3.E4.L1	I17885	Stefano Vassallo	tooth (premolar)	W1138	Tile grave	Civilian population	2400	500-400 BCE	Sicily, Himera	Italy	37.972296	13.824736	University of Vienna	drill	34	robotic	Harvard Medical School	6.8	half	ds	robotic	679	624	49.4	1.861	0.1	0.749731	[0.550, 0.868]	U8b'c	0.000106985	43.2	Twist Ancient DNA	37565463	33652709	8404	2440	4030	0.001411	0.0415	43.5	42	18	U	1	0	NaN	2	not restricted	not used in final dataset (low coverage)
S17885.Y3.E5.L1	I17885	Stefano Vassallo	tooth (premolar)	W1138	Tile grave	Civilian population	2400	500-400 BCE	Sicily, Himera	Italy	37.972296	13.824736	University of Vienna	drill	34	robotic	Harvard Medical School	6.8	half	ds	robotic	484	441	50	1.331	0.117	0.863812	[0.687, 0.938]	U8b1b1	7.51352e-05	36.6	Twist Ancient DNA	26668416	24036983	6117	2255	3688	0.001291	0.04	43.7	49	20	U	0	-1	1	2	not restricted	not used in final dataset (low coverage)
S17885.Y3.E6.L1	I17885	Stefano Vassallo	tooth (premolar)	W1138	Tile grave	Civilian population	2400	500-400 BCE	Sicily, Himera	Italy	37.972296	13.824736	University of Vienna	drill	34	robotic	Harvard Medical School	6.8	half	ds	robotic	564	529	50.6	1.615	0.12	0.852958	[0.699, 0.931]	U8b1b1	6.6413e-05	40.4	Twist Ancient DNA	30635150	27616204	6837	2350	3855	0.00134	0.0365	43.3	48	19	U	0	-1	1	2	not restricted	not used in final dataset (low coverage)
S17885.Y4.E1.L1	I17885	Stefano Vassallo	tooth (premolar)	W1138	Tile grave	Civilian population	2400	500-400 BCE	Sicily, Himera	Italy	37.972296	13.824736	University of Vienna	drill	34	robotic	Harvard Medical School	6.8	half	ds	robotic	604	544	51.4	1.689	0.106	0.900749	[0.766, 0.958]	U8b1	0.000122107	36.8	Twist Ancient DNA	29599274	26931928	10203	2989	4811	0.001634	0.044	45.6	50	38	U	0	-1	1	2	not restricted	not used in final dataset (low coverage)
S17885.Y4.E10.L1	I17885	Stefano Vassallo	tooth (premolar)	W1138	Tile grave	Civilian population	2400	500-400 BCE	Sicily, Himera	Italy	37.972296	13.824736	University of Vienna	drill	34	robotic	Harvard Medical School	6.8	half	ds	robotic	722	600	50.2	1.817	0.1275	0.74989	[0.612, 0.860]	U8b1b	0.000115065	40.4	Twist Ancient DNA	37043661	33147761	11697	1169	1941	0.000653	0.0405	44.6	33	15	U	0	-1	1	2	not restricted	not used in final dataset (low coverage)
S17885.Y4.E2.L1	I17885	Stefano Vassallo	tooth (premolar)	W1138	Tile grave	Civilian population	2400	500-400 BCE	Sicily, Himera	Italy	37.972296	13.824736	University of Vienna	drill	34	robotic	Harvard Medical School	6.8	half	ds	robotic	665	600	49.7	1.799	0.1285	0.892659	[0.762, 0.954]	U8b	0.000117492	46.2	Twist Ancient DNA	31869333	29061265	13847	4151	6828	0.00229	0.0445	48	94	27	U	0	-1	1	2	not restricted	not used in final dataset (low coverage)
S17885.Y4.E3.L1	I17885	Stefano Vassallo	tooth (premolar)	W1138	Tile grave	Civilian population	2400	500-400 BCE	Sicily, Himera	Italy	37.972296	13.824736	University of Vienna	drill	34	robotic	Harvard Medical School	6.8	half	ds	robotic	627	575	51.3	1.779	0.1005	0.906242	[0.760, 0.964]	U8b1b1	7.07278e-05	47.1	Twist Ancient DNA	34107454	30815947	10160	3530	5805	0.001983	0.044	46.1	81	31	U	0	-1	1	2	not restricted	not used in final dataset (low coverage)
S17885.Y4.E4.L1	I17885	Stefano Vassallo	tooth (premolar)	W1138	Tile grave	Civilian population	2400	500-400 BCE	Sicily, Himera	Italy	37.972296	13.824736	University of Vienna	drill	34	robotic	Harvard Medical School	6.8	half	ds	robotic	576	518	50.7	1.584	0.116	0.900895	[0.726, 0.965]	U8b	0.00012335	42.1	Twist Ancient DNA	32749781	29690613	9468	2996	4900	0.00167	0.0395	45.1	60	23	U	0	-1	1	2	not restricted	not used in final dataset (low coverage)
S17885.Y4.E5.L1	I17885	Stefano Vassallo	tooth (premolar)	W1138	Tile grave	Civilian population	2400	500-400 BCE	Sicily, Himera	Italy	37.972296	13.824736	University of Vienna	drill	34	robotic	Harvard Medical School	6.8	half	ds	robotic	639	578	49.5	1.726	0.1165	0.852475	[0.681, 0.934]	U8b1	9.27848e-05	39.6	Twist Ancient DNA	33672998	30649559	9794	3224	5296	0.001795	0.046	45.7	43	31	U	0	-1	1	2	not restricted	not used in final dataset (low coverage)
S17885.Y4.E6.L1	I17885	Stefano Vassallo	tooth (premolar)	W1138	Tile grave	Civilian population	2400	500-400 BCE	Sicily, Himera	Italy	37.972296	13.824736	University of Vienna	drill	34	robotic	Harvard Medical School	6.8	half	ds	robotic	686	618	50.1	1.87	0.093	0.919446	[0.783, 0.972]	U8b1b1	0.00013353	41.1	Twist Ancient DNA	37387983	33897334	10600	3228	5258	0.00179	0.038	44.8	62	29	U	0	-1	1	2	not restricted	not used in final dataset (low coverage)
S17885.Y4.E7.L1	I17885	Stefano Vassallo	tooth (premolar)	W1138	Tile grave	Civilian population	2400	500-400 BCE	Sicily, Himera	Italy	37.972296	13.824736	University of Vienna	drill	34	robotic	Harvard Medical School	6.8	half	ds	robotic	609	552	49.5	1.651	0.065	0.863828	[0.658, 0.940]	U8b1b1	0.000116509	41.4	Twist Ancient DNA	34050129	30564769	9605	2821	4659	0.001565	0.0425	44.8	51	24	U	0	-1	1	2	not restricted	not used in final dataset (low coverage)
S17885.Y4.E8.L1	I17885	Stefano Vassallo	tooth (premolar)	W1138	Tile grave	Civilian population	2400	500-400 BCE	Sicily, Himera	Italy	37.972296	13.824736	University of Vienna	drill	34	robotic	Harvard Medical School	6.8	half	ds	robotic	673	607	51	1.869	0.1025	0.788784	[0.627, 0.881]	U8b1b1	9.04459e-05	39.7	Twist Ancient DNA	33048266	29623415	9882	3171	5181	0.001771	0.042	44.9	62	25	U	0	-1	1	2	not restricted	not used in final dataset (low coverage)
S17885.Y4.E9.L1	I17885	Stefano Vassallo	tooth (premolar)	W1138	Tile grave	Civilian population	2400	500-400 BCE	Sicily, Himera	Italy	37.972296	13.824736	University of Vienna	drill	34	robotic	Harvard Medical School	6.8	half	ds	robotic	806	734	50	2.215	0.1265	0.898775	[0.776, 0.956]	U8b1b1	9.39303e-05	39.3	Twist Ancient DNA	38299144	34470545	12177	3592	5724	0.001971	0.045	45.1	62	36	U	0	-1	1	2	not restricted	not used in final dataset (low coverage)
S17885.Y5.E1.L1	I17885	Stefano Vassallo	tooth (premolar)	W1138	Tile grave	Civilian population	2400	500-400 BCE	Sicily, Himera	Italy	37.972296	13.824736	University of Vienna	drill	34	robotic	Harvard Medical School	6	half	ds	robotic	499	443	50.4	1.349	0.097	0.918624	[0.768, 0.970]	U8b1b1	0.000177667	42.2	Twist Ancient DNA	27496099	24905336	15974	5632	8939	0.002943	0.051	51.5	109	57	M	0	-1	1	2	not restricted	not used in final dataset (low coverage)
S17885.Y5.E10.L1	I17885	Stefano Vassallo	tooth (premolar)	W1138	Tile grave	Civilian population	2400	500-400 BCE	Sicily, Himera	Italy	37.972296	13.824736	University of Vienna	drill	34	robotic	Harvard Medical School	6	half	ds	robotic	489	418	50.9	1.284	0.101	0.860572	[0.693, 0.935]	U8b1b1	0.000285729	46.6	Twist Ancient DNA	27013367	24071792	46064	6458	8895	0.002868	0.0235	69	223	10	F	0	-1	1	2	not restricted	not used in final dataset (low coverage)
S17885.Y5.E2.L1	I17885	Stefano Vassallo	tooth (premolar)	W1138	Tile grave	Civilian population	2400	500-400 BCE	Sicily, Himera	Italy	37.972296	13.824736	University of Vienna	drill	34	robotic	Harvard Medical School	6	half	ds	robotic	494	461	50.4	1.403	0.082	0.91422	[0.754, 0.968]	U8b1b1	0.00017163	41.3	Twist Ancient DNA	25733402	23308252	14039	4522	7137	0.002369	0.055	50.8	96	40	U	0	-1	1	2	not restricted	not used in final dataset (low coverage)
S17885.Y5.E3.L1	I17885	Stefano Vassallo	tooth (premolar)	W1138	Tile grave	Civilian population	2400	500-400 BCE	Sicily, Himera	Italy	37.972296	13.824736	University of Vienna	drill	34	robotic	Harvard Medical School	6	half	ds	robotic	438	404	50.2	1.224	0.1035	0.861765	[0.683, 0.935]	U8b1b1	0.000166135	41.7	Twist Ancient DNA	27423460	24738643	13093	4325	6836	0.002259	0.044	50.9	85	51	M	1	0	NaN	2	not restricted	not used in final dataset (low coverage)
S17885.Y5.E4.L1	I17885	Stefano Vassallo	tooth (premolar)	W1138	Tile grave	Civilian population	2400	500-400 BCE	Sicily, Himera	Italy	37.972296	13.824736	University of Vienna	drill	34	robotic	Harvard Medical School	6	half	ds	robotic	466	425	51.1	1.311	0.1025	0.892519	[0.749, 0.958]	R	0.000173283	43.4	Twist Ancient DNA	26314294	23717147	12909	4526	7270	0.002399	0.047	49.9	76	45	M	0	-1	1	2	not restricted	not used in final dataset (low coverage)
S17885.Y5.E5.L1	I17885	Stefano Vassallo	tooth (premolar)	W1138	Tile grave	Civilian population	2400	500-400 BCE	Sicily, Himera	Italy	37.972296	13.824736	University of Vienna	drill	34	robotic	Harvard Medical School	6	half	ds	robotic	460	417	51.4	1.294	0.0795	0.905174	[0.749, 0.965]	U8b1b1	0.000208068	41.1	Twist Ancient DNA	24507873	22164502	13729	4522	7177	0.002365	0.047	51.4	95	45	M	1	0	NaN	2	not restricted	not used in final dataset (low coverage)
S17885.Y5.E6.L1	I17885	Stefano Vassallo	tooth (premolar)	W1138	Tile grave	Civilian population	2400	500-400 BCE	Sicily, Himera	Italy	37.972296	13.824736	University of Vienna	drill	34	robotic	Harvard Medical School	6	half	ds	robotic	536	500	49.9	1.506	0.113	0.932459	[0.797, 0.979]	U8b1b1	0.000183821	46.2	Twist Ancient DNA	25327350	22769783	15052	5308	8480	0.002795	0.0515	51.5	100	46	M	0	-1	1	2	not restricted	not used in final dataset (low coverage)
S17885.Y5.E7.L1	I17885	Stefano Vassallo	tooth (premolar)	W1138	Tile grave	Civilian population	2400	500-400 BCE	Sicily, Himera	Italy	37.972296	13.824736	University of Vienna	drill	34	robotic	Harvard Medical School	6	half	ds	robotic	567	513	49.4	1.529	0.101	0.862215	[0.710, 0.934]	U8b1b1	0.000180137	48.2	Twist Ancient DNA	26513364	23938269	20661	7337	11299	0.003703	0.045	54.1	188	53	U	0	-1	1	2	not restricted	not used in final dataset (low coverage)
S17885.Y5.E8.L1	I17885	Stefano Vassallo	tooth (premolar)	W1138	Tile grave	Civilian population	2400	500-400 BCE	Sicily, Himera	Italy	37.972296	13.824736	University of Vienna	drill	34	robotic	Harvard Medical School	6	half	ds	robotic	452	422	49.2	1.254	0.0565	0.771992	[0.552, 0.882]	R	0.00020559	44	Twist Ancient DNA	24776609	22159666	14742	5095	8029	0.002656	0.036	50.1	99	43	M	0	-1	1	2	not restricted	not used in final dataset (low coverage)
S17885.Y5.E9.L1	I17885	Stefano Vassallo	tooth (premolar)	W1138	Tile grave	Civilian population	2400	500-400 BCE	Sicily, Himera	Italy	37.972296	13.824736	University of Vienna	drill	34	robotic	Harvard Medical School	6	half	ds	robotic	465	428	50.1	1.295	0.0645	0.851205	[0.693, 0.938]	U8b1b1	0.000176283	46.9	Twist Ancient DNA	23152671	20890001	12392	4422	7131	0.002386	0.0375	49.4	90	50	M	0	-1	1	2	not restricted	not used in final dataset (low coverage)
S17886.Y1.E1.L1	I17886	Stefano Vassallo	tooth (canine)	W1133	Tile grave	Civilian population	2400	500-400 BCE	Sicily, Himera	Italy	37.972296	13.824736	University of Vienna	drill	36	robotic	Harvard Medical School	7.2	half	ds	robotic	789397	7821	52.1	24.62	0.137	0.988055	[0.973, 0.994]	U5a1c	0.00193334	54.6	1240k	11358297	9070063	92022	647	619	0.001	0.146	50.7	15	1	U	0	-1	1	2	not restricted	not used in final dataset (low coverage)
S17887.Y1.E1.L1	I17887	Stefano Vassallo	tooth	W2309	Pit grave	Civilian population	2400	500-400 BCE	Sicily, Himera	Italy	37.972296	13.824736	University of Vienna	drill	37	robotic	Harvard Medical School	4.93333	half	ds	robotic	620623	20112	52.4	63.56	0.128	0.98932	[0.982, 0.995]	T2	0.00863318	59.2	1240k	9946884	9041313	2071660	22757	21905	0.019	0.135	59.8	726	5	F	15	-1	1	2	not restricted	used final dataset
S17888.Y1.E1.L1	I17888	Stefano Vassallo	tooth (canine)	W2407	Pit grave	Civilian population	2400	500-400 BCE	Sicily, Himera	Italy	37.972296	13.824736	University of Vienna	drill	37	robotic	Harvard Medical School	4.93333	half	ds	robotic	419260	8661	51.6	26.96	0.121	0.989946	[0.979, 0.995]	T2h2	0.000326569	52.8	1240k	9530556	7876734	177062	1637	1584	0.001	0.117	56.8	56	3	U	0	-1	1	2	not restricted	not used in final dataset (low coverage)
S20160.Y1.E1.L1	I20160	Stefano Vassallo	tooth	W1480	Pit grave	Civilian population	2500	700-400 BCE	Sicily, Himera	Italy	37.972296	13.824736	Harvard Medical School	drill	38	robotic	Harvard Medical School	7.6	half	ss	robotic	47820	5196	52.9	16.58	0.274	0.982295	[0.962, 0.993]	J1c3	0.0103262	65.6	1240k	22470435	9855999	1255741	15456	14377	0.0130119	0.163	62.3	312	172	M	2	-1	1	2	not restricted	merged for final dataset
S20160.Y1.E11.L1	I20160	Stefano Vassallo	tooth	W1480	Pit grave	Civilian population	2500	700-400 BCE	Sicily, Himera	Italy	37.972296	13.824736	Harvard Medical School	drill	38	robotic	Harvard Medical School	1.2	half	ds	robotic	296	136	53.3	0.4376	0.0855	0.853004	[0.574, 0.957]	J	0.00107838	56.9	Twist Ancient DNA (low MT)	32007604	28201547	110233	2437	3685	0.00203974	0.038	68.6	73	17	U	2	-1	1	2	not restricted	not used in final dataset (low damage)
S20160.Y1.E14.L1	I20160	Stefano Vassallo	tooth	W1480	Pit grave	Civilian population	2500	700-400 BCE	Sicily, Himera	Italy	37.972296	13.824736	Harvard Medical School	drill	38	robotic	Harvard Medical School	1.2	half	ds	robotic	395	322	53.3	1.036	0.0415	0.804621	[0.589, 0.923]	J1c8	0.00068552	51.8	Twist Ancient DNA (low MT)	33314886	29733785	108540	31162	47420	0.0263297	0.063	63	576	290	M	4	0.374	1.78095	2	not restricted	merged for final dataset
S20160.Y1.E15.L1	I20160	Stefano Vassallo	tooth	W1480	Pit grave	Civilian population	2500	700-400 BCE	Sicily, Himera	Italy	37.972296	13.824736	Harvard Medical School	drill	38	robotic	Harvard Medical School	1.2	half	ds	robotic	541	396	54.3	1.298	0.09	0.804895	[0.635, 0.913]	J1c3	0.000913993	52.6	Twist Ancient DNA (low MT)	40986977	36434890	191144	24234	36085	0.0203782	0.05	65.3	614	172	U	6	0.279	0.93	2	not restricted	not used in final dataset (low damage)
S20160.Y1.E16.L1	I20160	Stefano Vassallo	tooth	W1480	Pit grave	Civilian population	2500	700-400 BCE	Sicily, Himera	Italy	37.972296	13.824736	Harvard Medical School	drill	38	robotic	Harvard Medical School	1.2	half	ds	robotic	365	282	55.6	0.947	0.118	0.876936	[0.668, 0.955]	J1c3c	0.000775682	50.6	Twist Ancient DNA (low MT)	32310240	28493508	116983	12047	18195	0.0101717	0.0595	64	266	77	U	1	0	NaN	2	not restricted	not used in final dataset (low damage)
S20160.Y1.E17.L1	I20160	Stefano Vassallo	tooth	W1480	Pit grave	Civilian population	2500	700-400 BCE	Sicily, Himera	Italy	37.972296	13.824736	Harvard Medical School	drill	38	robotic	Harvard Medical School	1.2	half	ds	robotic	377	247	55.3	0.8245	0.072	0.872838	[0.660, 0.955]	J1c3	0.00075544	52.8	Twist Ancient DNA (low MT)	33429538	29429749	121537	5936	9170	0.00499114	0.053	64.1	136	57	U	1	0	NaN	2	not restricted	not used in final dataset (low damage)
S20160.Y1.E18.L1	I20160	Stefano Vassallo	tooth	W1480	Pit grave	Civilian population	2500	700-400 BCE	Sicily, Himera	Italy	37.972296	13.824736	Harvard Medical School	drill	38	robotic	Harvard Medical School	1.2	half	ds	robotic	307	222	54.2	0.7267	0.097	0.891173	[0.717, 0.962]	J1	0.000937864	52.6	Twist Ancient DNA (low MT)	36359934	32100408	107595	4760	7230	0.00398735	0.046	65.8	146	26	U	2	-1	1	2	not restricted	not used in final dataset (low damage)
S20160.Y1.E19.L1	I20160	Stefano Vassallo	tooth	W1480	Pit grave	Civilian population	2500	700-400 BCE	Sicily, Himera	Italy	37.972296	13.824736	Harvard Medical School	drill	38	robotic	Harvard Medical School	1.2	half	ds	robotic	259	176	56.1	0.5963	0.079	0.890909	[0.659, 0.968]	J1	0.000682492	55.1	Twist Ancient DNA (low MT)	28173830	24653884	69759	2914	4513	0.00244994	0.0535	65.4	70	25	U	1	0	NaN	2	not restricted	not used in final dataset (low damage)
S20160.Y1.E20.L1	I20160	Stefano Vassallo	tooth	W1480	Pit grave	Civilian population	2500	700-400 BCE	Sicily, Himera	Italy	37.972296	13.824736	Harvard Medical School	drill	38	robotic	Harvard Medical School	1.2	half	ds	robotic	307	161	52.3	0.508	0.0645	0.886701	[0.630, 0.965]	J1c3	0.000767125	54.5	Twist Ancient DNA (low MT)	31177854	27244729	94564	3059	4664	0.00258117	0.0465	66.2	72	17	U	0	-1	1	2	not restricted	not used in final dataset (low damage)
S20160.Y1.E21.L1	I20160	Stefano Vassallo	tooth	W1480	Pit grave	Civilian population	2500	700-400 BCE	Sicily, Himera	Italy	37.972296	13.824736	Harvard Medical School	drill	38	robotic	Harvard Medical School	1.2	half	ds	robotic	303	152	54.6	0.5005	0.092	0.840351	[0.602, 0.940]	J1	0.000984788	53.1	Twist Ancient DNA (low MT)	32539790	28459555	118412	2537	3926	0.00214229	0.0445	65.8	56	16	U	1	0	NaN	2	not restricted	not used in final dataset (low damage)
S20160.Y1.E22.L1	I20160	Stefano Vassallo	tooth	W1480	Pit grave	Civilian population	2500	700-400 BCE	Sicily, Himera	Italy	37.972296	13.824736	Harvard Medical School	drill	38	robotic	Harvard Medical School	1.2	half	ds	robotic	334	198	54.2	0.6475	0.1105	0.790677	[0.545, 0.898]	J1c3c	0.00120975	51.9	Twist Ancient DNA (low MT)	29618251	25713164	167313	2749	4183	0.00230481	0.041	65.5	85	12	U	2	-1	1	2	not restricted	not used in final dataset (low damage)
S20160.Y1.E23.L1	I20160	Stefano Vassallo	tooth	W1480	Pit grave	Civilian population	2500	700-400 BCE	Sicily, Himera	Italy	37.972296	13.824736	Harvard Medical School	drill	38	robotic	Harvard Medical School	1.2	half	ds	robotic	460	234	56.7	0.8002	0.0755	0.922293	[0.721, 0.977]	B4b1a2c	0.00863325	59.4	Twist Ancient DNA (low MT)	32874967	28831873	1537199	22896	30436	0.0190711	0.01	77.8	934	18	F	27	0.057	0.982759	2	not restricted	not used in final dataset (low damage)
S20160.Y1.E24.L1	I20160	Stefano Vassallo	tooth	W1480	Pit grave	Civilian population	2500	700-400 BCE	Sicily, Himera	Italy	37.972296	13.824736	Harvard Medical School	drill	38	robotic	Harvard Medical School	1.2	half	ds	robotic	2671	52	67.4	0.2114	0	0.861663	[0.408, 0.967]	H2a2a	0.331737	60.9	Twist Ancient DNA (low MT)	32917654	28910569	9575323	4161	4060	0.0034911	0.0095	66.4	143	1	F	15	-1	1	2	not restricted	not used in final dataset (low damage)
S20160.Y1.E25.L1	I20160	Stefano Vassallo	tooth	W1480	Pit grave	Civilian population	2500	700-400 BCE	Sicily, Himera	Italy	37.972296	13.824736	Harvard Medical School	drill	38	robotic	Harvard Medical School	1.2	half	ds	robotic	1722	9	57.2	0.03108	0	0.677082	[0.027, 0.975]	H2a2a1	0.227224	64.6	Twist Ancient DNA (low MT)	30343735	18863095	5354167	882	620	0.000736982	0.0125	67.4	33	1	U	3	-1	1	2	not restricted	not used in final dataset (mt contamination)
S20160.Y1.E5.L1	I20160	Stefano Vassallo	tooth	W1480	Pit grave	Civilian population	2500	700-400 BCE	Sicily, Himera	Italy	37.972296	13.824736	Harvard Medical School	drill	38	robotic	Harvard Medical School	1.2	half	ds	robotic	298	172	53.3	0.553	0.1435	0.889599	[0.652, 0.966]	H2a	0.000900044	53.3	Twist Ancient DNA (low MT)	31439652	25663978	92324	2429	3716	0.00205277	0.0405	65.3	51	16	U	1	0	NaN	2	not restricted	not used in final dataset (mt contamination)
S20160.Y1.E6.L1	I20160	Stefano Vassallo	tooth	W1480	Pit grave	Civilian population	2500	700-400 BCE	Sicily, Himera	Italy	37.972296	13.824736	Harvard Medical School	drill	38	robotic	Harvard Medical School	1.2	half	ds	robotic	305	209	62.4	0.7867	0.099	0.771394	[0.499, 0.912]	C1c2	0.00823094	73.2	Twist Ancient DNA (low MT)	33235583	29262702	824349	55801	66992	0.0467558	0.017	89	1950	52	F	27	0.0651	0.986364	2	not restricted	not used in final dataset (mt contamination)
S20160.Y1.E7.L1	I20160	Stefano Vassallo	tooth	W1480	Pit grave	Civilian population	2500	700-400 BCE	Sicily, Himera	Italy	37.972296	13.824736	Harvard Medical School	drill	38	robotic	Harvard Medical School	1.2	half	ds	robotic	336	201	58.7	0.7117	0.0455	0.85279	[0.608, 0.945]	R12'21	0.000826436	54	Twist Ancient DNA (low MT)	29546960	25956650	72608	1984	3087	0.00166864	0.0505	65.3	49	15	U	0	-1	1	2	not restricted	not used in final dataset (mt contamination)
S20160.Y1.E9.L1	I20160	Stefano Vassallo	tooth	W1480	Pit grave	Civilian population	2500	700-400 BCE	Sicily, Himera	Italy	37.972296	13.824736	Harvard Medical School	drill	38	robotic	Harvard Medical School	1.2	half	ds	robotic	223	130	53.4	0.4187	0.042	0.985867	[0.693, 0.998]	J	0.00112915	59.1	Twist Ancient DNA (low MT)	31422045	27564310	83341	2526	3933	0.00213534	0.041	67	57	12	U	1	0	NaN	2	not restricted	not used in final dataset (mt contamination)
S20161.Y1.E1.L1	I20161	Stefano Vassallo	tooth	W1656	Pit grave	Civilian population	2500	700-400 BCE	Sicily, Himera	Italy	37.972296	13.824736	Harvard Medical School	drill	36	robotic	Harvard Medical School	7.2	half	ss	robotic	62232	9394	59.8	33.91	0.27	0.993743	[0.984, 0.998]	J1c3	0.0155952	66.7	1240k	22539177	9736347	800916	19275	18431	0.016178	0.247	62.7	653	7	F	4	-0.0534	-0.534	2	not restricted	merged for final dataset
S20161.Y1.E10.L1	I20161	Stefano Vassallo	tooth	W1656	Pit grave	Civilian population	2500	700-400 BCE	Sicily, Himera	Italy	37.972296	13.824736	Harvard Medical School	drill	36	robotic	Harvard Medical School	1.3	half	ds	robotic	277	184	59.7	0.6627	0.0095	0.861723	[0.611, 0.951]	H2a	0.000575289	49.4	Twist Ancient DNA (low MT)	38292732	33659224	42881	2347	3708	0.00196239	0.052	56.7	80	9	U	1	0	NaN	2	not restricted	not used in final dataset (mt contamination)
S20161.Y1.E13.L1	I20161	Stefano Vassallo	tooth	W1656	Pit grave	Civilian population	2500	700-400 BCE	Sicily, Himera	Italy	37.972296	13.824736	Harvard Medical School	drill	36	robotic	Harvard Medical School	1.3	half	ds	robotic	219	136	57.9	0.4749	0.09	0.890185	[0.621, 0.974]	H2a2a1	0.000669691	52.9	Twist Ancient DNA (low MT)	33657266	29467106	46729	2331	3620	0.0019563	0.0465	57.9	74	6	U	0	-1	1	2	not restricted	not used in final dataset (mt contamination)
S20161.Y1.E14.L1	I20161	Stefano Vassallo	tooth	W1656	Pit grave	Civilian population	2500	700-400 BCE	Sicily, Himera	Italy	37.972296	13.824736	Harvard Medical School	drill	36	robotic	Harvard Medical School	1.3	half	ds	robotic	290	253	59.9	0.9141	0.0455	0.884544	[0.698, 0.958]	H2a	0.000435641	48.9	Twist Ancient DNA (low MT)	37300950	32802542	40716	26336	40921	0.0221121	0.0695	52.4	851	42	F	3	-1	1	2	not restricted	not used in final dataset (mt contamination)
S20161.Y1.E15.L1	I20161	Stefano Vassallo	tooth	W1656	Pit grave	Civilian population	2500	700-400 BCE	Sicily, Himera	Italy	37.972296	13.824736	Harvard Medical School	drill	36	robotic	Harvard Medical School	1.3	half	ds	robotic	335	285	54.9	0.945	0.1385	0.889046	[0.699, 0.960]	J	0.000423709	47.5	Twist Ancient DNA (low MT)	38844122	33721326	57456	23355	35983	0.0195578	0.07	52.4	810	41	F	1	0	NaN	2	not restricted	not used in final dataset (mt contamination)
S20161.Y1.E16.L1	I20161	Stefano Vassallo	tooth	W1656	Pit grave	Civilian population	2500	700-400 BCE	Sicily, Himera	Italy	37.972296	13.824736	Harvard Medical School	drill	36	robotic	Harvard Medical School	1.3	half	ds	robotic	316	262	55	0.8695	0.0765	0.89111	[0.698, 0.957]	J1c3	0.000506274	48.5	Twist Ancient DNA (low MT)	35945731	31623522	58888	16323	25235	0.013728	0.0705	53.3	496	31	F	0	-1	1	2	not restricted	not used in final dataset (mt contamination)
S20161.Y1.E17.L1	I20161	Stefano Vassallo	tooth	W1656	Pit grave	Civilian population	2500	700-400 BCE	Sicily, Himera	Italy	37.972296	13.824736	Harvard Medical School	drill	36	robotic	Harvard Medical School	1.3	half	ds	robotic	220	188	55.3	0.6276	0.081	0.843929	[0.515, 0.952]	J1c8	0.000566717	48.1	Twist Ancient DNA (low MT)	32736997	27705614	51973	9421	14309	0.00788171	0.0565	53.9	324	28	F	0	-1	1	2	not restricted	not used in final dataset (mt contamination)
S20161.Y1.E18.L1	I20161	Stefano Vassallo	tooth	W1656	Pit grave	Civilian population	2500	700-400 BCE	Sicily, Himera	Italy	37.972296	13.824736	Harvard Medical School	drill	36	robotic	Harvard Medical School	1.3	half	ds	robotic	147	112	54.5	0.3683	0.111	0.86716	[0.444, 0.970]	H2a	0.000535804	50.1	Twist Ancient DNA (low MT)	31248679	26860132	47339	4199	6599	0.00349197	0.056	54	168	13	F	2	-1	1	2	not restricted	not used in final dataset (mt contamination)
S20161.Y1.E19.L1	I20161	Stefano Vassallo	tooth	W1656	Pit grave	Civilian population	2500	700-400 BCE	Sicily, Himera	Italy	37.972296	13.824736	Harvard Medical School	drill	36	robotic	Harvard Medical School	1.3	half	ds	robotic	268	175	55.3	0.5837	0.0975	0.889785	[0.638, 0.966]	JT	0.000599628	52	Twist Ancient DNA (low MT)	32322494	27838984	54910	3911	5995	0.003286	0.0575	55.9	122	8	F	0	-1	1	2	not restricted	not used in final dataset (mt contamination)
S20161.Y1.E20.L1	I20161	Stefano Vassallo	tooth	W1656	Pit grave	Civilian population	2500	700-400 BCE	Sicily, Himera	Italy	37.972296	13.824736	Harvard Medical School	drill	36	robotic	Harvard Medical School	1.3	half	ds	robotic	308	197	55.8	0.6631	0.1	0.667128	[0.377, 0.855]	J1	0.000777884	50.3	Twist Ancient DNA (low MT)	37400103	32090948	89110	3521	5047	0.00293924	0.0445	61.1	132	7	F	0	-1	1	2	not restricted	not used in final dataset (mt contamination)
S20161.Y1.E21.L1	I20161	Stefano Vassallo	tooth	W1656	Pit grave	Civilian population	2500	700-400 BCE	Sicily, Himera	Italy	37.972296	13.824736	Harvard Medical School	drill	36	robotic	Harvard Medical School	1.3	half	ds	robotic	299	198	54.9	0.6564	0.0795	0.799581	[0.543, 0.926]	J	0.00114138	49.1	Twist Ancient DNA (low MT)	37827944	32365322	145039	4473	6906	0.00375009	0.0315	59.9	155	3	F	3	-1	1	2	not restricted	not used in final dataset (mt contamination)
S20161.Y1.E22.L1	I20161	Stefano Vassallo	tooth	W1656	Pit grave	Civilian population	2500	700-400 BCE	Sicily, Himera	Italy	37.972296	13.824736	Harvard Medical School	drill	36	robotic	Harvard Medical School	1.3	half	ds	robotic	261	166	55.8	0.5586	0.0825	0.828931	[0.569, 0.938]	J	0.00104303	52.5	Twist Ancient DNA (low MT)	37579306	32416223	118845	4135	6183	0.0034546	0.0335	62.6	158	2	F	1	0	NaN	2	not restricted	not used in final dataset (mt contamination)
S20161.Y1.E23.L1	I20161	Stefano Vassallo	tooth	W1656	Pit grave	Civilian population	2500	700-400 BCE	Sicily, Himera	Italy	37.972296	13.824736	Harvard Medical School	drill	36	robotic	Harvard Medical School	1.3	half	ds	robotic	235	161	56.4	0.5481	0.066	0.786572	[0.502, 0.928]	H2a2a	0.000889187	51.5	Twist Ancient DNA (low MT)	36440954	31635676	59329	3157	4712	0.00264201	0.044	59.7	111	6	F	1	0	NaN	2	not restricted	not used in final dataset (mt contamination)
S20161.Y1.E24.L1	I20161	Stefano Vassallo	tooth	W1656	Pit grave	Civilian population	2500	700-400 BCE	Sicily, Himera	Italy	37.972296	13.824736	Harvard Medical School	drill	36	robotic	Harvard Medical School	1.3	half	ds	robotic	954	26	62	0.09723	0	0.968583	[0.441, 0.994]	H2a2a1	0.155408	57.8	Twist Ancient DNA (low MT)	27181508	23970149	7163598	5228	6187	0.0043654	0.007	65.5	203	2	F	17	-1	1	2	not restricted	not used in final dataset (low damage)
S20161.Y1.E25.L1	I20161	Stefano Vassallo	tooth	W1656	Pit grave	Civilian population	2500	700-400 BCE	Sicily, Himera	Italy	37.972296	13.824736	Harvard Medical School	drill	36	robotic	Harvard Medical School	1.3	half	ds	robotic	1288	50	57.1	0.1722	0	0.976242	[0.532, 0.996]	H2a2a1	0.256752	59.8	Twist Ancient DNA (low MT)	25252162	21585413	7602600	3171	3132	0.00263419	0.008	66.8	133	7	F	15	-1	1	2	not restricted	not used in final dataset (low damage)
S20161.Y1.E8.L1	I20161	Stefano Vassallo	tooth	W1656	Pit grave	Civilian population	2500	700-400 BCE	Sicily, Himera	Italy	37.972296	13.824736	Harvard Medical School	drill	36	robotic	Harvard Medical School	1.3	half	ds	robotic	217	147	58.2	0.5167	0.1295	0.842622	[0.526, 0.951]	H	0.000485777	49.2	Twist Ancient DNA (low MT)	38331545	32558416	45033	2549	3882	0.00213534	0.0525	55.4	87	5	U	0	-1	1	2	not restricted	not used in final dataset (mt contamination)
S20162.Y1.E1.L1	I20162	Stefano Vassallo	tooth	W1788	Pit grave	Civilian population	2500	700-400 BCE	Sicily, Himera	Italy	37.972296	13.824736	Harvard Medical School	drill	57	robotic	Harvard Medical School	5.7	half	ss	robotic	244779	23202	53.9	75.55	0.279	0.997752	[0.992, 0.999]	T2c1+146	0.00929363	50.7	1240k	39564313	21876388	3397055	43145	40630	0.0363893	0.276	54.3	787	487	M	15	0.136	1.38776	2	not restricted	used final dataset
S20163.Y1.E1.L1	I20163	Stefano Vassallo	tooth	W1838	Pit grave	Civilian population	2500	700-400 BCE	Sicily, Himera	Italy	37.972296	13.824736	Harvard Medical School	drill	60	robotic	Harvard Medical School	6	half	ss	robotic	78685	12497	52.2	39.33	0.262	0.992802	[0.982, 0.998]	H1e1	0.027202	46.7	1240k	37040949	21718978	5742749	121163	111422	0.102001	0.23	54.3	2296	1501	M	40	-0.00464	-0.966667	2	not restricted	used final dataset
S20164.Y1.E1.L1	I20164	Stefano Vassallo	tooth	W1896	Pit grave	Civilian population	2500	700-400 BCE	Sicily, Himera	Italy	37.972296	13.824736	Harvard Medical School	drill	54	robotic	Harvard Medical School	5.4	half	ss	robotic	14908	2867	57.5	9.946	0.229	0.995381	[0.973, 0.999]	U5b3c	0.0032605	58.9	1240k	26918713	11857077	13918	438	397	0.000372836	0.107	49.7	5	4	U	1	0	NaN	2	not restricted	not used in final dataset (low coverage)
S20165.Y1.E1.L1	I20165	Stefano Vassallo	tooth	W2574	Pit grave	Civilian population	2500	700-400 BCE	Sicily, Himera	Italy	37.972296	13.824736	Harvard Medical School	drill	63	robotic	Harvard Medical School	6.3	half	ss	robotic	2291	201	50.2	0.6088	0.296	0.795852	[0.524, 0.911]	H2a2a	0.00277336	57.3	1240k	21358911	10218603	113306	665	539	0.000557951	0.066	52.6	21	2	U	0	-1	1	2	not restricted	not used in final dataset (low coverage)
S20166.Y1.E1.L1	I20166	Stefano Vassallo	tooth	W3182	Pit grave	Civilian population	2500	700-400 BCE	Sicily, Himera	Italy	37.972296	13.824736	Harvard Medical School	drill	69	robotic	Harvard Medical School	6.9	half	ss	robotic	52498	11424	51.9	35.76	0.285	0.978056	[0.961, 0.988]	H	0.0126874	49.7	1240k	36235097	22893193	5080076	152817	139550	0.128721	0.263	55.7	2753	1953	M	41	-1	1	2	not restricted	used final dataset
S20167.Y1.E1.L1	I20167	Stefano Vassallo	tooth	W3612	Pit grave	Civilian population	2500	700-400 BCE	Sicily, Himera	Italy	37.972296	13.824736	Harvard Medical School	drill	72	robotic	Harvard Medical School	7.2	half	ss	robotic	184354	19179	56.1	64.9	0.25	0.967787	[0.953, 0.979]	H	0.00356688	59.7	1240k	42042047	18761353	1095693	13003	11804	0.0109035	0.169	59.8	445	12	F	5	-1	1	2	not restricted	used final dataset
S20167.Y1.E10.L1	I20167	Stefano Vassallo	tooth	W3612	Pit grave	Civilian population	2500	700-400 BCE	Sicily, Himera	Italy	37.972296	13.824736	Harvard Medical School	drill	72	robotic	Harvard Medical School	1.3	half	ds	robotic	758	453	55.7	1.524	0.0655	0.894386	[0.709, 0.963]	H	0.000619771	50.6	Twist Ancient DNA (low MT)	32588466	28902287	81029	2449	3699	0.00204061	0.028	64.5	101	0	F	2	-1	1	2	not restricted	not used in final dataset (low damage)
S20167.Y1.E11.L1	I20167	Stefano Vassallo	tooth	W3612	Pit grave	Civilian population	2500	700-400 BCE	Sicily, Himera	Italy	37.972296	13.824736	Harvard Medical School	drill	72	robotic	Harvard Medical School	1.3	half	ds	robotic	541	375	54.6	1.235	0.072	0.968102	[0.818, 0.992]	H2a	0.000495744	51	Twist Ancient DNA (low MT)	31580204	27838323	36453	1645	2528	0.00137315	0.0405	60.7	65	0	U	2	-1	1	2	not restricted	not used in final dataset (low damage)
S20167.Y1.E12.L1	I20167	Stefano Vassallo	tooth	W3612	Pit grave	Civilian population	2500	700-400 BCE	Sicily, Himera	Italy	37.972296	13.824736	Harvard Medical School	drill	72	robotic	Harvard Medical School	1.3	half	ds	robotic	612	387	55.9	1.306	0.0945	0.802446	[0.625, 0.910]	H	0.000488796	52.3	Twist Ancient DNA (low MT)	33154178	29085769	43131	1832	2873	0.00155044	0.031	61.8	47	1	U	0	-1	1	2	not restricted	not used in final dataset (mt contamination)
S20167.Y1.E13.L1	I20167	Stefano Vassallo	tooth	W3612	Pit grave	Civilian population	2500	700-400 BCE	Sicily, Himera	Italy	37.972296	13.824736	Harvard Medical School	drill	72	robotic	Harvard Medical School	1.3	half	ds	robotic	512	348	55.4	1.163	0.0555	0.924805	[0.737, 0.978]	H2a2a	0.000612704	54.6	Twist Ancient DNA (low MT)	32101222	28448935	48962	1820	2809	0.00152002	0.0335	61.9	70	1	U	0	-1	1	2	not restricted	not used in final dataset (low damage)
S20167.Y1.E14.L1	I20167	Stefano Vassallo	tooth	W3612	Pit grave	Civilian population	2500	700-400 BCE	Sicily, Himera	Italy	37.972296	13.824736	Harvard Medical School	drill	72	robotic	Harvard Medical School	1.3	half	ds	robotic	976	734	57	2.525	0.083	0.857073	[0.729, 0.929]	H	0.000361184	53.6	Twist Ancient DNA (low MT)	36815919	32447848	68586	8375	12185	0.00702914	0.0395	62.6	281	6	F	2	-1	1	2	not restricted	not used in final dataset (low damage)
S20167.Y1.E15.L1	I20167	Stefano Vassallo	tooth	W3612	Pit grave	Civilian population	2500	700-400 BCE	Sicily, Himera	Italy	37.972296	13.824736	Harvard Medical School	drill	72	robotic	Harvard Medical School	1.3	half	ds	robotic	874	680	56.6	2.325	0.0645	0.898699	[0.765, 0.956]	H2a	0.000245845	48.8	Twist Ancient DNA (low MT)	33117501	29220922	51712	5145	7711	0.00432021	0.046	57.6	169	5	F	1	0.656	NaN	2	not restricted	not used in final dataset (low damage)
S20167.Y1.E16.L1	I20167	Stefano Vassallo	tooth	W3612	Pit grave	Civilian population	2500	700-400 BCE	Sicily, Himera	Italy	37.972296	13.824736	Harvard Medical School	drill	72	robotic	Harvard Medical School	1.3	half	ds	robotic	644	501	56.3	1.703	0.082	0.921031	[0.787, 0.976]	H	0.000394971	44.8	Twist Ancient DNA (low MT)	31912739	28274285	35351	7118	10966	0.0059732	0.0395	56.1	244	1	F	0	-1	1	2	not restricted	not used in final dataset (low damage)
S20167.Y1.E17.L1	I20167	Stefano Vassallo	tooth	W3612	Pit grave	Civilian population	2500	700-400 BCE	Sicily, Himera	Italy	37.972296	13.824736	Harvard Medical School	drill	72	robotic	Harvard Medical School	1.3	half	ds	robotic	654	550	55.6	1.845	0.0545	0.953319	[0.826, 0.985]	H2a	0.000290004	48.9	Twist Ancient DNA (low MT)	32097001	28334547	24855	5139	7789	0.00429935	0.0475	56.4	190	2	F	2	-1	1	2	not restricted	not used in final dataset (low damage)
S20167.Y1.E18.L1	I20167	Stefano Vassallo	tooth	W3612	Pit grave	Civilian population	2500	700-400 BCE	Sicily, Himera	Italy	37.972296	13.824736	Harvard Medical School	drill	72	robotic	Harvard Medical School	1.3	half	ds	robotic	918	695	54.9	2.304	0.053	0.918815	[0.786, 0.971]	H	0.000380538	48.1	Twist Ancient DNA (low MT)	35571761	31071818	55664	8066	12022	0.00676494	0.0315	57.4	280	2	F	0	-1	1	2	not restricted	not used in final dataset (low damage)
S20167.Y1.E19.L1	I20167	Stefano Vassallo	tooth	W3612	Pit grave	Civilian population	2500	700-400 BCE	Sicily, Himera	Italy	37.972296	13.824736	Harvard Medical School	drill	72	robotic	Harvard Medical School	1.3	half	ds	robotic	722	580	56.8	1.988	0.073	0.912588	[0.775, 0.970]	H6	0.000332874	50.4	Twist Ancient DNA (low MT)	35313971	30609281	34343	5852	9014	0.00492857	0.0405	56.6	174	7	F	0	-1	1	2	not restricted	not used in final dataset (low damage)
S20167.Y1.E20.L1	I20167	Stefano Vassallo	tooth	W3612	Pit grave	Civilian population	2500	700-400 BCE	Sicily, Himera	Italy	37.972296	13.824736	Harvard Medical School	drill	72	robotic	Harvard Medical School	1.3	half	ds	robotic	953	729	57.2	2.518	0.133	0.847554	[0.725, 0.922]	H2a	0.000416168	46.6	Twist Ancient DNA (low MT)	36086942	31502451	47130	6098	9090	0.00512585	0.0425	59.1	199	1	F	3	-1	1	2	not restricted	not used in final dataset (low damage)
S20167.Y1.E21.L1	I20167	Stefano Vassallo	tooth	W3612	Pit grave	Civilian population	2500	700-400 BCE	Sicily, Himera	Italy	37.972296	13.824736	Harvard Medical School	drill	72	robotic	Harvard Medical School	1.3	half	ds	robotic	878	670	56.5	2.284	0.0725	0.886729	[0.750, 0.950]	H	0.000368245	49.3	Twist Ancient DNA (low MT)	34389277	30370982	60967	6512	9912	0.00547	0.0395	60.2	218	0	F	1	0	NaN	2	not restricted	not used in final dataset (low damage)
S20167.Y1.E22.L1	I20167	Stefano Vassallo	tooth	W3612	Pit grave	Civilian population	2500	700-400 BCE	Sicily, Himera	Italy	37.972296	13.824736	Harvard Medical School	drill	72	robotic	Harvard Medical School	1.3	half	ds	robotic	922	707	56.1	2.395	0.072	0.966194	[0.883, 0.991]	H	0.000353402	46.8	Twist Ancient DNA (low MT)	35385650	31445745	53006	5212	7787	0.00439582	0.046	58.1	146	8	F	2	-1	1	2	not restricted	not used in final dataset (low damage)
S20167.Y1.E23.L1	I20167	Stefano Vassallo	tooth	W3612	Pit grave	Civilian population	2500	700-400 BCE	Sicily, Himera	Italy	37.972296	13.824736	Harvard Medical School	drill	72	robotic	Harvard Medical School	1.3	half	ds	robotic	567	447	56.4	1.521	0.065	0.909571	[0.756, 0.968]	H32	0.0006578	51.7	Twist Ancient DNA (low MT)	31437185	27647803	71395	9215	14004	0.00775656	0.026	63.5	289	1	F	3	0.556	0.992857	2	not restricted	not used in final dataset (low damage)
S20167.Y1.E24.L1	I20167	Stefano Vassallo	tooth	W3612	Pit grave	Civilian population	2500	700-400 BCE	Sicily, Himera	Italy	37.972296	13.824736	Harvard Medical School	drill	72	robotic	Harvard Medical School	1.3	half	ds	robotic	1587	33	69.7	0.1388	0	0.867233	[0.520, 0.972]	H2a2a1	0.0972943	67.5	Twist Ancient DNA (low MT)	33266687	17430836	4055887	2195	2059	0.00183637	0.013	74.8	79	3	U	13	-0.00812	-0.902222	2	not restricted	not used in final dataset (low damage)
S20167.Y1.E25.L1	I20167	Stefano Vassallo	tooth	W3612	Pit grave	Civilian population	2500	700-400 BCE	Sicily, Himera	Italy	37.972296	13.824736	Harvard Medical School	drill	72	robotic	Harvard Medical School	1.3	half	ds	robotic	2303	22	67.6	0.08981	0	0.961818	[0.341, 0.993]	F1f	0.143523	63.1	Twist Ancient DNA (low MT)	26599827	21127419	4602901	1247	1100	0.0010568	0.0085	66.8	29	2	U	1	0	NaN	2	not restricted	not used in final dataset (low damage)
S20167.Y1.E7.L1	I20167	Stefano Vassallo	tooth	W3612	Pit grave	Civilian population	2500	700-400 BCE	Sicily, Himera	Italy	37.972296	13.824736	Harvard Medical School	drill	72	robotic	Harvard Medical School	1.3	half	ds	robotic	643	390	54.7	1.288	0.0695	0.897805	[0.733, 0.965]	H	0.000587051	51.7	Twist Ancient DNA (low MT)	32581202	28040397	57897	2109	3155	0.00177554	0.03	63.9	66	0	U	1	0	NaN	2	not restricted	not used in final dataset (low damage)
S20167.Y1.E8.L1	I20167	Stefano Vassallo	tooth	W3612	Pit grave	Civilian population	2500	700-400 BCE	Sicily, Himera	Italy	37.972296	13.824736	Harvard Medical School	drill	72	robotic	Harvard Medical School	1.3	half	ds	robotic	654	405	56.1	1.371	0.078	0.894329	[0.726, 0.964]	H3ar	0.000528356	53.9	Twist Ancient DNA (low MT)	33926154	29711574	70851	2381	3655	0.00199715	0.0255	64.2	82	1	U	1	0	NaN	2	not restricted	not used in final dataset (low damage)
S20168.Y1.E1.L1	I20168	Stefano Vassallo	tooth	W3702	Pit grave	Civilian population	2500	700-400 BCE	Sicily, Himera	Italy	37.972296	13.824736	Harvard Medical School	drill	36	robotic	Harvard Medical School	7.2	half	ss	robotic	37801	6055	55.9	20.41	0.292	0.983116	[0.964, 0.992]	J1b1a	0.00993466	57.3	1240k	19713899	9124543	898947	18979	17998	0.0159737	0.252	62.5	369	230	M	3	-1	1	2	not restricted	merged for final dataset
S20168.Y1.E14.L1	I20168	Stefano Vassallo	tooth	W3702	Pit grave	Civilian population	2500	700-400 BCE	Sicily, Himera	Italy	37.972296	13.824736	Harvard Medical School	drill	36	robotic	Harvard Medical School	1.2	half	ds	robotic	470	416	54.7	1.373	0.151	0.941526	[0.813, 0.984]	JT	0.000668999	53.1	Twist Ancient DNA (low MT)	35087423	31147637	132069	57760	88975	0.0488259	0.0975	58.4	1002	577	M	4	-1	1	2	not restricted	merged for final dataset
S20168.Y1.E15.L1	I20168	Stefano Vassallo	tooth	W3702	Pit grave	Civilian population	2500	700-400 BCE	Sicily, Himera	Italy	37.972296	13.824736	Harvard Medical School	drill	36	robotic	Harvard Medical School	1.2	half	ds	robotic	366	321	52.8	1.023	0.1745	0.930412	[0.783, 0.980]	J1b1a	0.000633554	50	Twist Ancient DNA (low MT)	28475331	25228440	99969	31792	49881	0.0268685	0.097	57.4	543	333	M	3	-1	1	2	not restricted	merged for final dataset
S20168.Y1.E16.L1	I20168	Stefano Vassallo	tooth	W3702	Pit grave	Civilian population	2500	700-400 BCE	Sicily, Himera	Italy	37.972296	13.824736	Harvard Medical School	drill	36	robotic	Harvard Medical School	1.2	half	ds	robotic	436	365	53.5	1.179	0.109	0.966504	[0.827, 0.992]	J1b1a1d	0.000726942	50.7	Twist Ancient DNA (low MT)	34228680	30148432	123829	21439	33512	0.0181256	0.0915	58.9	388	195	M	2	-0.0895	-0.559375	2	not restricted	merged for final dataset
S20168.Y1.E17.L1	I20168	Stefano Vassallo	tooth	W3702	Pit grave	Civilian population	2500	700-400 BCE	Sicily, Himera	Italy	37.972296	13.824736	Harvard Medical School	drill	36	robotic	Harvard Medical School	1.2	half	ds	robotic	376	284	51.5	0.8832	0.1245	0.896242	[0.735, 0.964]	J1b1a	0.000726205	49.6	Twist Ancient DNA (low MT)	32598938	28504166	95218	9443	14787	0.00798252	0.088	58.7	187	71	U	2	-1	1	2	not restricted	merged for final dataset
S20168.Y1.E18.L1	I20168	Stefano Vassallo	tooth	W3702	Pit grave	Civilian population	2500	700-400 BCE	Sicily, Himera	Italy	37.972296	13.824736	Harvard Medical School	drill	36	robotic	Harvard Medical School	1.2	half	ds	robotic	442	301	53.5	0.9719	0.0865	0.841162	[0.651, 0.927]	J1b1a1	0.000874759	53	Twist Ancient DNA (low MT)	31723383	27860435	138876	7473	11612	0.00630258	0.072	62.8	174	47	U	0	-1	1	2	not restricted	not used in final dataset (mt contamination)
S20168.Y1.E19.L1	I20168	Stefano Vassallo	tooth	W3702	Pit grave	Civilian population	2500	700-400 BCE	Sicily, Himera	Italy	37.972296	13.824736	Harvard Medical School	drill	36	robotic	Harvard Medical School	1.2	half	ds	robotic	412	250	55.4	0.8357	0.137	0.877891	[0.705, 0.954]	J1b1a	0.000995009	52.7	Twist Ancient DNA (low MT)	31810142	27809401	145932	3636	5638	0.00305482	0.0695	61.6	81	40	M	0	-1	1	2	not restricted	merged for final dataset
S20168.Y1.E20.L1	I20168	Stefano Vassallo	tooth	W3702	Pit grave	Civilian population	2500	700-400 BCE	Sicily, Himera	Italy	37.972296	13.824736	Harvard Medical School	drill	36	robotic	Harvard Medical School	1.2	half	ds	robotic	359	226	54.8	0.7475	0.112	0.879502	[0.672, 0.956]	J1b1a	0.000942756	52.1	Twist Ancient DNA (low MT)	33329550	29207275	152060	3634	5629	0.00305222	0.0705	62.2	100	22	U	0	-1	1	2	not restricted	merged for final dataset
S20168.Y1.E21.L1	I20168	Stefano Vassallo	tooth	W3702	Pit grave	Civilian population	2500	700-400 BCE	Sicily, Himera	Italy	37.972296	13.824736	Harvard Medical School	drill	36	robotic	Harvard Medical School	1.2	half	ds	robotic	378	200	51.9	0.6267	0.0545	0.919275	[0.722, 0.974]	J1b1a1d	0.000915185	51.2	Twist Ancient DNA (low MT)	31507541	27070097	140420	2753	4322	0.00232306	0.0655	61.7	70	10	U	1	0	NaN	2	not restricted	merged for final dataset
S20168.Y1.E22.L1	I20168	Stefano Vassallo	tooth	W3702	Pit grave	Civilian population	2500	700-400 BCE	Sicily, Himera	Italy	37.972296	13.824736	Harvard Medical School	drill	36	robotic	Harvard Medical School	1.2	half	ds	robotic	411	200	54.4	0.6569	0.1605	0.893233	[0.658, 0.967]	J1b1a	0.00103392	56.2	Twist Ancient DNA (low MT)	32937623	28830607	190919	2811	4222	0.00236043	0.059	65.9	81	14	U	0	-1	1	2	not restricted	merged for final dataset
S20168.Y1.E23.L1	I20168	Stefano Vassallo	tooth	W3702	Pit grave	Civilian population	2500	700-400 BCE	Sicily, Himera	Italy	37.972296	13.824736	Harvard Medical School	drill	36	robotic	Harvard Medical School	1.2	half	ds	robotic	405	204	55.6	0.685	0.1095	0.83906	[0.647, 0.925]	J1b1a	0.00124794	54.1	Twist Ancient DNA (low MT)	32160014	27766962	186512	2643	3997	0.00221529	0.051	64.8	77	17	U	0	-1	1	2	not restricted	not used in final dataset (mt contamination)
S20168.Y1.E24.L1	I20168	Stefano Vassallo	tooth	W3702	Pit grave	Civilian population	2500	700-400 BCE	Sicily, Himera	Italy	37.972296	13.824736	Harvard Medical School	drill	36	robotic	Harvard Medical School	1.2	half	ds	robotic	414	17	50.9	0.05221	0	0.941295	[0.067, 0.988]	H2a2a1	0.0687648	69.8	Twist Ancient DNA (low MT)	33471550	19675029	3861129	1678	1557	0.00139575	0.0085	72.6	68	4	U	9	-1	1	2	not restricted	not used in final dataset (low damage)
S20168.Y1.E25.L1	I20168	Stefano Vassallo	tooth	W3702	Pit grave	Civilian population	2500	700-400 BCE	Sicily, Himera	Italy	37.972296	13.824736	Harvard Medical School	drill	36	robotic	Harvard Medical School	1.2	half	ds	robotic	1352	27	55.9	0.09101	0	0.826323	[0.325, 0.957]	H1a3b1	0.11876	65.1	Twist Ancient DNA (low MT)	27598551	16625023	5005059	2099	2118	0.0017512	0.0095	68.7	84	0	U	13	-0.0115	-0.884615	2	not restricted	not used in final dataset (mt contamination)
S20168.Y1.E7.L1	I20168	Stefano Vassallo	tooth	W3702	Pit grave	Civilian population	2500	700-400 BCE	Sicily, Himera	Italy	37.972296	13.824736	Harvard Medical School	drill	36	robotic	Harvard Medical School	1.2	half	ds	robotic	314	150	54.8	0.4963	0.1195	0.793651	[0.509, 0.927]	H2a2a1	0.00111312	51.8	Twist Ancient DNA (low MT)	32683440	27355881	83493	1592	2559	0.00134186	0.083	61.8	33	15	U	0	-1	1	2	not restricted	not used in final dataset (mt contamination)
S20169.Y1.E1.L1	I20169	Stefano Vassallo	tooth	W3834	Pit grave	480 BCE battle?	2500	700-400 BCE	Sicily, Himera	Italy	37.972296	13.824736	Harvard Medical School	drill	50	robotic	Harvard Medical School	5	half	ss	robotic	15995	2963	56.3	10.07	0.256	0.948177	[0.898, 0.973]	H7	0.00631233	51.6	1240k	22914640	8845276	28819	626	559	0.000526664	0.174	51.9	19	1	U	0	-1	1	2	not restricted	not used in final dataset (low coverage)
S20170.Y1.E1.L1	I20170	Stefano Vassallo	tooth	W4324	Tile grave	Civilian population	2500	700-400 BCE	Sicily, Himera	Italy	37.972296	13.824736	Harvard Medical School	drill	35	robotic	Harvard Medical School	3.5	half	ss	robotic	105568	7836	52.6	24.88	0.252	0.96652	[0.944, 0.982]	H5b5	0.0066141	52.1	1240k	26527592	9165523	633836	5563	5175	0.00469565	0.209	55.4	117	43	U	1	0	NaN	2	not restricted	not used in final dataset (low coverage)
S20171.Y1.E1.L1	I20171	Stefano Vassallo	tooth	W5209	Tile grave	Civilian population	2500	700-400 BCE	Sicily, Himera	Italy	37.972296	13.824736	Harvard Medical School	drill	73	robotic	Harvard Medical School	7.3	half	ss	robotic	79359	9038	48.5	26.43	0.33	0.972998	[0.955, 0.984]	I5	0.00642698	60.9	1240k	23870765	11414811	156780	1758	1615	0.00148265	0.241	50.9	36	16	U	0	-1	1	2	not restricted	not used in final dataset (low coverage)
S20172.Y1.E1.L1	I20172	Stefano Vassallo	tooth	W6022	Pit grave	Civilian population	2500	700-400 BCE	Sicily, Himera	Italy	37.972296	13.824736	Harvard Medical School	drill	43	robotic	Harvard Medical School	4.3	half	ss	robotic	8811	427	49.1	1.266	0.231	0.689312	[0.513, 0.822]	H1v1b	0.00279126	55.3	1240k	23862233	9726297	151962	678	574	0.000567511	0.047	54.6	16	9	U	1	0	NaN	2	not restricted	not used in final dataset (low coverage)
S20173.Y1.E1.L1	I20173	Stefano Vassallo	tooth	W6049	Pit grave	Civilian population	2500	700-400 BCE	Sicily, Himera	Italy	37.972296	13.824736	Harvard Medical School	drill	60	robotic	Harvard Medical School	6	half	ss	robotic	18668	2109	56.7	7.223	0.264	0.79413	[0.706, 0.855]	H2	0.00326146	57.9	1240k	24501101	8937577	198286	2485	2266	0.00208493	0.083	59.8	79	7	U	1	0	NaN	2	not restricted	not used in final dataset (low coverage)
S20174.Y1.E1.L1	I20174	Stefano Vassallo	tooth	W6083	Pit grave	Civilian population	2500	700-400 BCE	Sicily, Himera	Italy	37.972296	13.824736	Harvard Medical School	drill	79	robotic	Harvard Medical School	7.9	half	ss	robotic	2736	421	63.9	1.624	0.065	0.658788	[0.496, 0.783]	H1	0.00445794	54.6	1240k	20754828	9376040	622023	14057	11610	0.0117726	0.027	72.7	493	18	F	13	-1	1	2	not restricted	not used in final dataset (mt contamination)
S20174.Y1.E3.L1	I20174	Stefano Vassallo	tooth	W6083	Pit grave	Civilian population	2500	700-400 BCE	Sicily, Himera	Italy	37.972296	13.824736	Harvard Medical School	drill	79	robotic	Harvard Medical School	7.4	half	ds	robotic	9	7	51.4	0.02173	0	0.947163	[0.145, 0.989]	H1	0.000273931	49.8	Twist Ancient DNA (low MT)	27880486	25665452	23101	13908	19143	0.0116431	0.0155	62.1	503	8	F	3	0.403	0.915909	2	not restricted	not used in final dataset (low damage)
S20174.Y1.E4.L1	I20174	Stefano Vassallo	tooth	W6083	Pit grave	Civilian population	2500	700-400 BCE	Sicily, Himera	Italy	37.972296	13.824736	Harvard Medical School	drill	79	robotic	Harvard Medical School	7.4	half	ds	robotic	13	7	58.1	0.02456	0	0.955177	[0.235, 0.992]	H2a2a1	0.000205079	59.6	Twist Ancient DNA (low MT)	29174556	26494707	26462	3720	4784	0.00313043	0.0105	66	117	1	F	0	-1	1	2	not restricted	not used in final dataset (low damage)
S20175.Y1.E1.L1	I20175	Stefano Vassallo	tooth	W6112	Pit grave	Civilian population	2500	700-400 BCE	Sicily, Himera	Italy	37.972296	13.824736	Harvard Medical School	drill	50	robotic	Harvard Medical School	5	half	ss	robotic	10802	4413	60.6	16.15	0.257	0.975732	[0.947, 0.988]	K1c1	0.0168275	50.8	1240k	8816415	2151548	22970	1617	1530	0.00135403	0.182	61.6	56	3	U	2	-1	1	2	not restricted	not used in final dataset (low coverage)
S7217.E1.L1	I7217	Stefano Vassallo	petrous	W2590	Mass grave 5	480 BCE battle	2430	480 BCE [known event]	Sicily, Himera	Italy	37.972296	13.824736	University of Vienna	drill	78	robotic	Harvard Medical School	7.8	half	ds	robotic	57902	42274	44	117	0.146	0.997	[0.991,1.000]	H5	0.2212	38	1240k	15023010	13241301	4171259	1698826	702774	1.32964	0.124	46	18098	13137	M	1822	0.006446	2.60585	2	not restricted	used final dataset
S7218.E1.L1	I7218	Stefano Vassallo	petrous	W2737	Mass grave 6	480 BCE battle	2430	480 BCE [known event]	Sicily, Himera	Italy	37.972296	13.824736	University of Vienna	drill	78	robotic	Harvard Medical School	7.8	half	ds	robotic	59686	46562	43	126	0.14	0.997	[0.991,1.000]	H5+709	0.3266	38	1240k	16701455	14926415	4559219	2365027	773723	1.85595	0.119	45	21487	15349	M	2921	0.004984	2.805	2	not restricted	used final dataset
S7219.E1.L1	I7219	Stefano Vassallo	petrous	W2764	Mass grave 7	480 BCE battle	2520	731-408 calBCE (2425±20 BP, PSUAMS-4237)	Sicily, Himera	Italy	37.972296	13.824736	University of Vienna	drill	78	robotic	Harvard Medical School	7.8	half	ds	robotic	75646	67562	44	185	0.147	0.999	[0.994,1.000]	J1c2	0.6376	39	1240k	19339587	17239976	5237755	4200198	826977	3.35676	0.128	47	23926	17429	M	4706	0.005359	4.5338	2	not restricted	used final dataset
S7221.E1.L1	I7221	Stefano Vassallo	petrous	W2825	Mass grave 7	480 BCE battle	2430	480 BCE [known event, agrees with direct date of 731-408 calBCE (2425±20 BP, PSUAMS-4237)]	Sicily, Himera	Italy	37.972296	13.824736	University of Vienna	drill	78	robotic	Harvard Medical School	7.8	half	ds	robotic	74268	65611	44	180	0.141	0.998	[0.993,1.000]	K1a4j1	0.723	39	1240k	20086675	17839758	5292851	4411393	856847	3.51599	0.122	46	25355	18209	M	5049	0.008501	6.16731	2	not restricted	used final dataset
S7223.E1.L1	I7223	Stefano Vassallo	petrous	W4378	Mass graves 8&9	409 BCE battle	2359	409 BCE [known event, younger than the direct date of 764-491 calBCE (2470±20 BP, PSUAMS-4027)]	Sicily, Himera	Italy	37.972296	13.824736	University of Vienna	drill	76	robotic	Harvard Medical School	7.6	half	ds	robotic	97947	81757	44	225	0.17	0.995	[0.990,0.998]	U5a1g1	0.8043	39	1240k	19923333	17993710	5050364	4025296	837280	3.206	0.141	45	24573	17489	M	4719	0.008036	5.17147	2	not restricted	used final dataset
S7224.E1.L1	I7224	Stefano Vassallo	petrous	W4651	Mass graves 8&9	409 BCE battle	2359	409 BCE [known event, younger than the direct date of 770-540 calBCE (2490±20 BP, PSUAMS-4348)]	Sicily, Himera	Italy	37.972296	13.824736	University of Vienna	drill	77	robotic	Harvard Medical School	7.7	half	ds	robotic	108549	90685	44	251	0.166	0.997	[0.993,0.999]	U1a1a	0.7725	39	1240k	20262607	18126525	5290857	4193928	846556	3.34532	0.142	46	25010	17972	M	4851	0.007723	5.68415	2	not restricted	used final dataset
S7225.E1.L1	I7225	Stefano Vassallo	petrous	W4670	Mass graves 8&9	409 BCE battle	2359	409 BCE [known event, younger than the direct date of 764-491 calBCE (2470±20 BP, PSUAMS-3999)]	Sicily, Himera	Italy	37.972296	13.824736	University of Vienna	drill	39	robotic	Harvard Medical School	7.8	half	ds	robotic	67713	58146	45	164	0.133	0.997	[0.993,0.999]	K1a4	0.3724	40	1240k	19394693	17429342	5432646	3533851	837613	2.80228	0.121	47	24465	17781	M	4476	0.007269	4.90215	2	not restricted	used final dataset
