# Supplementary material for: The diverse genetic origins of a Classical period Greek army
Source: Proc Natl Acad Sci U S A. 2022 Oct 3;119(41):e2205272119. doi: 10.1073/pnas.2205272119 (PMC9564095; doi:10.1073/pnas.2205272119)
Supplement: Supplementary File [file pnas.2205272119.sd02.xlsx]

## Sheet: Sheet1
Dataset S2. Overview of samples used in analyses
Skeletal Code	Lab ID	Grave details	Context	Age-at-death	Additional information	Skeletal Element	Average BP Date	Dating	Locality	Country	Latitude	Longitude	DNA extraction	Number of libraries	UDG Treatment	Library type (ds=double.stranded.library.preparation, ss=single.stranded.library.preparation)	Data type	mt coverage	mtDNA Consensus Match 95CI	mtDNA Haplogroup	Nuclear Coverage on Targeted Positions (1240K)	Nuclear Unique SNPS Hit (1240K)	Nuclear Unique SNPS Hit (HO)	Genetic Sex	Y haplogroup in terminal mutation notation	Nuclear Y Haplogroup (ISOGG notation)	Damage rate on 5'-end of reads covering 1240K SNPs	Nuclear ANGSD SNPs	Nuclear ANGSD Mean	Nuclear ANGSD Z	Population Label	87Sr/86Sr	δ18OVPDB (‰)	Sr local? (0.70837 - 0.70900)	O local? (-2.5 to -4.4‰)	Isotope ratios consistent with Himera	Primary genetic affilnity
RO1025-B	I17432	East necropolis	Civilian population	Mid-aged adult	Interred in a double burial with another mid-aged adult male	petrous	2500	700-400 BCE	Sicily, Himera	Italy	37.9723	13.8247	robotic	5	half	ds,ss	1240K capture, Twist1.4M	22.2647	[0.941,0.988]	H+13708	0.919369	766669	426970	M	G-PF3346*	G2a2b2a1a	0.364	2221	0.006	0.004	Sicily_Himera_EastNecropolis						Mediterranean
W0336	I17870	Mass grave 1&2	480 BCE battle	Young adult		tooth	2540	780-400 BCE [based on other direct dates]	Sicily, Himera	Italy	37.9723	13.8247	robotic	3	half	ds	1240K capture, Twist1.4M	101.465	[0.910,0.972]	U5a1a2a	0.017514	21291	11707	M	F	F	0.119	2	n/a (<200 SNPs)	n/a (<200 SNPs)	Sicily_Himera_480BCE_lc	0.7101	-6.1	High	Low	no	Balkans/Western Europe
W0428	I17872	Mass grave 1&2	480 BCE battle	Young adult	Spearhead found in abdomen	tooth	2540	780-400 BCE [based on other direct dates]	Sicily, Himera	Italy	37.9723	13.8247	robotic	8	half	ds,ss	1240K capture, Twist1.4M	85.2226	[0.966,0.988]	U5a1a1	0.01807	31952	17838	M	E-V13	E1b1b1a1b1	0.151	5	n/a (<200 snps)	n/a (<200 snps)	Sicily_Himera_480BCE_lc	0.70963	-5.9	High	Low	no	Caucasus
W0461	I10944	Mass grave 1&2	480 BCE battle	Young adult		petrous	2534	752-416 calBCE (2455±20 BP, PSUAMS-4865)	Sicily, Himera	Italy	37.9723	13.8247	robotic	2	half	ds	1240K capture	558.36	[0.963,0.986]	N1a1a1a	2.66535	692268	363390	M	N*	N	0.131	3765	0.006116	4.2463	Sicily_Himera_480BCE_4	0.70929	-6.7	High	Low	no	Eurasian Steppe
W0494	I10945	Mass grave 1&2	480 BCE battle	Young adult		petrous	2540	780-400 BCE [based on other direct dates]	Sicily, Himera	Italy	37.9723	13.8247	robotic	1	half	ds	1240K capture	208	[0.991,0.996]	T2c1	3.26759	717160	377374	M	J-Y151557*	J2a1a1a2b(xJ2a1a1a2b2)	0.113	4292	0.004042	3.6641	Sicily_Himera_480BCE_1	0.70918	-4	High	Local	no	Mediterranean
W0396	I10943	Mass grave 1&2	480 BCE battle	Young adult		petrous	2590	764-516 calBCE (2475±20 BP, PSUAMS-4118)	Sicily, Himera	Italy	37.9723	13.8247	robotic	1	half	ds	1240K capture	189	[0.987,0.995]	U5a1a1+152	2.31923	680089	356451	M	R-Y35*	R1a1a1b1a2b	0.136	3423	0.00689	4.33639	Sicily_Himera_480BCE_3	0.70957	-6.4	High	Low	no	Northeastern Europe
W0403	I10949	Mass grave 1&2	480 BCE battle	Young adult	Enthesopathy on proximal ulna	petrous	2532	751-413 calBCE (2450±20 BP, PSUAMS-4866)	Sicily, Himera	Italy	37.9723	13.8247	robotic	5	half	ds,ss	1240K capture	393.72	[0.952,0.979]	H1m	1.11469	565973	294133	M	I-L233*	I2a1a(xI2a1a2)	0.175	1512	0.003851	1.80496	Sicily_Himera_480BCE_3	0.70999	-6.4	High	Low	no	Northeastern Europe
W0814	I10950	Mass grave 3	480 BCE battle	Young adult		petrous	2540	780-400 BCE [based on other direct dates]	Sicily, Himera	Italy	37.9723	13.8247	robotic	1	half	ds	1240K capture	277	[0.988,0.995]	T2b	3.3061	717320	377539	M	E-CTS6377*	E1b1b1a1b1a(xE1b1b1a1b1a1)	0.111	4313	0.00229	2.61484	Sicily_Himera_480BCE_2	0.71053	-5.5	High	Low	no	Balkans and Central Europe
W0653	I10951	Mass grave 3	480 BCE battle	Young to mid-aged adult		petrous	2540	780-400 BCE [based on other direct dates]	Sicily, Himera	Italy	37.9723	13.8247	robotic	1	half	ds	1240K capture	449.525	[0.99,0.999]	H5	1.70843	614660	320142	M	R-FGC4547*	R1a1(xR1a1a1b1a2)	0.142	2519	0.006218	3.33412	Sicily_Himera_480BCE_5	0.70907	-6.5	High	Low	no	Caucasus
W1771	I10946	Mass grave 4	480 BCE battle	Young adult		petrous	2540	780-400 BCE [based on other direct dates]	Sicily, Himera	Italy	37.9723	13.8247	robotic	1	half	ds	1240K capture	157	[0.994,1]	J1c11a	1.37401	619869	326016	M	E-BY6357*	E1b1b1a1b1	0.125	1943	0.003353	2.14654	Sicily_Himera_480BCE_2	0.70888	-5	High	Low	no	Balkans and Central Europe
W1774	I10947	Mass grave 4	480 BCE battle	Young adult		petrous	2526	744-408 calBCE (2435±20 BP, PSUAMS-4220)	Sicily, Himera	Italy	37.9723	13.8247	robotic	1	half	ds	1240K capture	267	[0.987,0.995]	A6a	3.2504	712654	376146	M	R-Z2124*	R1a1a1(xR1a1a1b1a2a,R1a1a1b1a2b)	0.116	4227	0.004002	3.75424	Sicily_Himera_480BCE_4	0.70992	-5.3	High	Low	no	Eurasian Steppe
W2590	I7217	Mass grave 5	480 BCE battle	Young adult	Antemortem trauma of left distal tibial diaphysis	petrous	2540	780-400 BCE [based on other direct dates]	Sicily, Himera	Italy	37.9723	13.8247	manual	1	half	ds	1240K capture	117	[0.991,1.000]	H5	1.32964	702774	375229	M	L-L595*	L2	0.124	1822	0.006446	2.60585	Sicily_Himera_480BCE_1	0.70856	-4.3	Local	Local	yes	Mediterranean
W2587	I10948	Mass grave 5	480 BCE battle	Young adult		petrous	2540	780-400 BCE [based on other direct dates]	Sicily, Himera	Italy	37.9723	13.8247	robotic	1	half	ds	1240K capture	429.375	[0.977,0.992]	T2b	2.11453	635686	331716	M	R-Y13200*	R1b1a1(xR1b1a1b)	0.136	3104	0.004094	3.01849	Sicily_Himera_480BCE_1	0.70853	-4.5	Local	Low	no	Mediterranean
W2737	I7218	Mass grave 6	480 BCE battle	Young adult		petrous	2540	780-400 BCE [based on other direct dates]	Sicily, Himera	Italy	37.9723	13.8247	manual	1	half	ds	1240K capture	126	[0.991,1.000]	H5+709	1.85595	773723	411506	M	T-S27463*	T1a2b	0.119	2921	0.004984	2.805	Sicily_Himera_480BCE_1	0.70873	-4.8	Local	Low	no	Mediterranean
W2738	I10952	Mass grave 6	480 BCE battle	Young adult		petrous	2540	780-400 BCE [based on other direct dates]	Sicily, Himera	Italy	37.9723	13.8247	robotic	1	half	ds	1240K capture	332.025	[0.971,0.992]	H+16311	1.81448	626903	327166	M	J-Z7706*	J2a1a1b3	0.104	2693	0.005284	2.95881	Sicily_Himera_480BCE_1	0.70885	-3.4	Local	Local	yes	Mediterranean
W2825	I7221	Mass grave 7	480 BCE battle	Young to mid-aged adult	Antemortem trauma to left tibia and right clavicle	petrous	2520	731-408 calBCE (2425±20 BP, PSUAMS-4237)	Sicily, Himera	Italy	37.9723	13.8247	manual	1	half	ds	1240K capture	180	[0.993,1.000]	K1a4j1	3.51599	856847	455434	M	G-Z42565*	G2a2a1a2(xG2a2a1a2a)	0.122	5049	0.008501	6.16731	Sicily_Himera_480BCE_1	0.70811	-5	Low	Low	no	Mediterranean
W2764	I7219	Mass grave 7	480 BCE battle	Young adult	Spear in chest; perimortem humeral trauma	petrous	2578	764-491 calBCE (2470±20 BP, PSUAMS-4213)	Sicily, Himera	Italy	37.9723	13.8247	manual	1	half	ds	1240K capture	185	[0.994,1.000]	J1c2	3.35676	826977	441599	M	G-PF3346*	G2a2b2a1a(xG2a2b2a1a1a1,G2a2b2a1a1a2a,G2a2b2a1a1a4,G2a2b2a1a1b,G2a2b2a1a1c)	0.128	4706	0.005359	4.5338	Sicily_Himera_480BCE_1	0.70834	-3.8	Local	Local	yes	Mediterranean
W4651	I7224	Mass graves 8&9	409 BCE battle	Young adult		petrous	2605	770-540 calBCE (2490±20 BP, PSUAMS-4348)	Sicily, Himera	Italy	37.9723	13.8247	manual	1	half	ds	1240K capture	251	[0.993,0.999]	U1a1a	3.34532	846556	449302	M	T-S27463*	T1a2b	0.142	4851	0.007723	5.68415	Sicily_Himera_409BCE	0.70881	-4.5	Local	Low	no	Mediterranean
W4670	I7225	Mass graves 8&9	409 BCE battle	Young adult		petrous	2578	764-491 calBCE (2470±20 BP, PSUAMS-3999)	Sicily, Himera	Italy	37.9723	13.8247	manual	1	half	ds	1240K capture	164	[0.993,0.999]	K1a4	2.80228	837613	445323	M	R-L2*	R1b1a1b1a1a2b1(xR1b1a1b1a1a2b1a,R1b1a1b1a1a2b1b)	0.121	4476	0.007269	4.90215	Sicily_Himera_409BCE	0.70873	-4.3	Local	Local	yes	Mediterranean
W4378	I7223	Mass graves 8&9	409 BCE battle	Mid-aged adult		petrous	2578	764-491 calBCE (2470±20 BP, PSUAMS-4027)	Sicily, Himera	Italy	37.9723	13.8247	manual	1	half	ds	1240K capture	225	[0.990,0.998]	U5a1g1	3.206	837280	444878	M	J-FGC45722*	J2a1a1a2b2a(xJ2a1a1a2b2a1)	0.141	4719	0.008036	5.17147	Sicily_Himera_409BCE	0.70882	-4.5	Local	Low	no	Mediterranean
W4380	I17866	Mass graves 8&9	409 BCE battle	Young adult		tooth	2359	409 BCE	Sicily, Himera	Italy	37.9723	13.8247	robotic	5	half	ds	1240K capture, Twist1.4M	75.6998	[0.986,1.000]	HV0+195	0.735916	747126	409785	M	J-Z35779	J2a1a2b2a2b2~	0.107	1780	0.008	0.005	Sicily_Himera_409BCE	0.70868	-3.6	Local	Local	yes	Mediterranean
W4666	I17884	Mass graves 8&9	409 BCE battle	Adult		tooth	2359	409 BCE	Sicily, Himera	Italy	37.9723	13.8247	robotic	1	half	ds	1240K capture	26.83	[0.962,0.990]	H6a1a	0.045088	52429	28064	M	L-L595	L2	0.137	9	n/a (<200 SNPs)	n/a (<200 SNPs)	Sicily_Himera_409BCE	0.70877	-4.8	Local	Low	no	Mediterranean
W3702	I20168	Pit grave	Civilian population	Old adult		tooth	2500	700-400 BCE	Sicily, Himera	Italy	37.9723	13.8247	robotic	9	half	ds,ss	1240K capture, Twist1.4M	27.7351	[0.960,0.987]	J1b1a1	0.121588	147935	77112	M	G-L13	G2a2b2a1a1a1a	0.115	41	n/a (<200 SNPs)	n/a (<200 SNPs)	Sicily_Himera_Civilians	0.70871	-3.5	Local	Local	yes	Mediterranean
W3182	I20166	Pit grave	Civilian population	Old adult		tooth	2500	700-400 BCE	Sicily, Himera	Italy	37.9723	13.8247	robotic	1	half	ss	1240K capture	35.76	[0.961,0.988]	H	0.129	136921	70469	M	L*	L	0.263	41	n/a (<200 SNPs)	n/a (<200 SNPs)	Sicily_Himera_Civilians	0.70898	-3.3	Local	Local	yes	Mediterranean
W1838	I20163	Pit grave	Civilian population	Mid-aged adult		tooth	2500	700-400 BCE	Sicily, Himera	Italy	37.9723	13.8247	robotic	1	half	ss	1240K capture	39.33	[0.982,0.998]	H1e1	0.102	109255	56393	M	R-M269*	R1b1a1b	0.23	40	n/a (<200 SNPs)	n/a (<200 SNPs)	Sicily_Himera_Civilians	0.70854	-3.2	Local	Local	yes	Mediterranean
W1480	I20160	Pit grave	Civilian population	Mid-aged adult		tooth	2500	700-400 BCE	Sicily, Himera	Italy	37.9723	13.8247	robotic	2	half	ds,ss	1240K capture, Twist1.4M	17.6131	[0.963,0.992]	J1c3	0.036289	44492	24476	M	F	F	0.163	6	n/a (<200 SNPs)	n/a (<200 SNPs)	Sicily_Himera_Civilians_lc	0.7089	-2.4	Local	High	no	Mediterranean
W1788	I20162	Pit grave	Civilian population	Young adult		tooth	2500	700-400 BCE	Sicily, Himera	Italy	37.9723	13.8247	robotic	1	half	ss	1240K capture	75.55	[0.992,0.999]	T2c1+146	0.036	39883	20635	M	R-M269*	R1b1a1b	0.276	15	n/a (<200 SNPs)	n/a (<200 SNPs)	Sicily_Himera_Civilians_lc	0.70871	-2.1	Local	High	no	Mediterranean
W2309	I17887	Pit grave	Civilian population	Young adult		tooth	2400	500-400 BCE	Sicily, Himera	Italy	37.9723	13.8247	robotic	1	half	ds	1240K capture	63.56	[0.982,0.995]	T2	0.018273	21213	11548	F	n/a (female)	n/a (female)	0.135	n/a (female)	n/a (female)	n/a (female)	Sicily_Himera_Civilians_lc		-5.5		Low	no	Mediterranean
W2499	I17881	Pit grave	Civilian population	Young adult		tooth	2400	500-400 BCE	Sicily, Himera	Italy	37.9723	13.8247	robotic	3	half	ds,ss	1240K capture	71.9929	[0.958,0.982]	T1a1	0.017137	19724	10583	F	n/a (female)	n/a (female)	0.192	n/a (female)	n/a (female)	n/a (female)	Sicily_Himera_Civilians_lc	0.70872	-3	Local	Local	yes	Mediterranean
W1656	I20161	Pit grave	Civilian population	Young adult		tooth	2500	700-400 BCE	Sicily, Himera	Italy	37.9723	13.8247	robotic	1	half	ss	1240K capture	33.91	[0.984,0.998]	J1c3	0.016	17802	9286	F	n/a (female)	n/a (female)	0.247	n/a (female)	n/a (female)	n/a (female)	Sicily_Himera_Civilians_lc	0.70897	-2.4	Local	High	no	Mediterranean
W2073	I17879	Pit grave	Civilian population	Young adult		tooth	2400	500-400 BCE	Sicily, Himera	Italy	37.9723	13.8247	robotic	1	half	ds	1240K capture	39.31	[0.986,0.998]	U6a1b2	0.015336	17790	9513	F	n/a (female)	n/a (female)	0.142	n/a (female)	n/a (female)	n/a (female)	Sicily_Himera_Civilians_lc		-4.8		Low	no	Mediterranean
W3612	I20167	Pit grave	Civilian population	Subadult		tooth	2500	700-400 BCE	Sicily, Himera	Italy	37.9723	13.8247	robotic	1	half	ss	1240K capture	64.9	[0.953,0.979]	H	0.011	11393	6037	F	n/a (female)	n/a (female)	0.043	n/a (female)	n/a (female)	n/a (female)	Sicily_Himera_Civilians_lc	0.70879	-3.6	Local	Local	yes	Mediterranean
POL_12	I13383	Rock-cut tomb	Sicani	Adult		petrous	2750	900-700 BCE	Sicily, Polizzello	Italy	37.6084	13.8348	robotic	1	half	ds	1240K capture	373.2	[0.986,0.998]	J2a1a1a	4.29833	905741	485670	M	G-Y65*	G2a2b2a1a1c1a1a2	0.107	7369	0.0061	6.1	Sicily_IA						Mediterranean
POL_15	I13385	Rock-cut tomb	Sicani	Adult		petrous	2750	900-700 BCE	Sicily, Polizzello	Italy	37.6084	13.8348	robotic	1	half	ds	1240K capture	419.3	[0.991,1.000]	H1+16278	4.22894	902812	484930	M	G-Z3428*	G2a2b2a1a1c1a1a2	0.111	7348	0.00396	4.605	Sicily_IA						Mediterranean
POL_26	I13391	Rock-cut tomb	Sicani	Adult		petrous	2750	900-700 BCE	Sicily, Polizzello	Italy	37.6084	13.8348	robotic	1	half	ds	1240K capture	471.3	[0.989,0.999]	U3a	3.50816	877306	471713	M	G-Z1903*	G2a2b2a1a1c1a1(xG2a2b2a1a1c1a1a1)	0.096	6526	0.00285	3.314	Sicily_IA						Mediterranean
POL_29	I13394	Rock-cut tomb	Sicani	Adult		petrous	2750	900-700 BCE	Sicily, Polizzello	Italy	37.6084	13.8348	robotic	1	half	ds	1240K capture	442.5	[0.944,0.973]	H	3.3487	869512	475192	F	n/a (female)	n/a (female)	0.111	n/a (female)	n/a (female)	n/a (female)	Sicily_IA						Mediterranean
POL_1	I13376	Rock-cut tomb	Sicani	Adult		petrous	2750	900-700 BCE	Sicily, Polizzello	Italy	37.6084	13.8348	robotic	1	half	ds	1240K capture	408.2	[0.987,0.997]	T2c1d1	3.71923	866988	474731	F	n/a (female)	n/a (female)	0.112	n/a (female)	n/a (female)	n/a (female)	Sicily_IA						Mediterranean
POL_7	I13381	Rock-cut tomb	Sicani	Adult		petrous	2750	900-700 BCE	Sicily, Polizzello	Italy	37.6084	13.8348	robotic	1	half	ds	1240K capture	504.8	[0.966,0.988]	K1a	2.84154	861556	471680	F	n/a (female)	n/a (female)	0.069	n/a (female)	n/a (female)	n/a (female)	Sicily_IA						Mediterranean
POL_27	I13392	Rock-cut tomb	Sicani	Adult		petrous	2750	900-700 BCE	Sicily, Polizzello	Italy	37.6084	13.8348	robotic	1	half	ds	1240K capture	710.9	[0.992,1.000]	K1a+195	3.4239	857165	469986	F	n/a (female)	n/a (female)	0.087	n/a (female)	n/a (female)	n/a (female)	Sicily_IA						Mediterranean
POL_3	I13377	Rock-cut tomb	Sicani	Adult		petrous	2750	900-700 BCE	Sicily, Polizzello	Italy	37.6084	13.8348	robotic	1	half	ds	1240K capture	314.9	[0.981,0.996]	J1c5	3.22686	854613	467339	F	n/a (female)	n/a (female)	0.144	n/a (female)	n/a (female)	n/a (female)	Sicily_IA						Mediterranean
POL_17	I13386	Rock-cut tomb	Sicani	Adult		petrous	2750	900-700 BCE	Sicily, Polizzello	Italy	37.6084	13.8348	robotic	1	half	ds	1240K capture	245.1	[0.973,0.989]	U5b1d1	2.43141	852513	458780	M	G-Z1903*	G2a2b2a1a1c1a1a2	0.115	5140	0.00343	3.43	Sicily_IA						Mediterranean
POL_4	I13378	Rock-cut tomb	Sicani	Adult		petrous	2750	900-700 BCE	Sicily, Polizzello	Italy	37.6084	13.8348	robotic	1	half	ds	1240K capture	347.9	[0.981,0.998]	H+16311	2.98865	852353	458222	M	G-Z1903*	G2a2b2a1a1c1a1(xG2a2b2a1a1c1a1a1)	0.138	5710	0.00456	4.145	Sicily_IA						Mediterranean
POL_6	I13380	Rock-cut tomb	Sicani	Adult		petrous	2750	900-700 BCE	Sicily, Polizzello	Italy	37.6084	13.8348	robotic	1	half	ds	1240K capture	305.7	[0.993,1.000]	T2b	2.61554	845401	463290	F	n/a (female)	n/a (female)	0.084	n/a (female)	n/a (female)	n/a (female)	Sicily_IA						Mediterranean
POL_22	I13389	Rock-cut tomb	Sicani	Adult		petrous	2750	900-700 BCE	Sicily, Polizzello	Italy	37.6084	13.8348	robotic	1	half	ds	1240K capture	413.5	[0.986,0.998]	H4a1	2.32269	836759	449994	M	G-Z3428*	G2a2b2a1a1c1a1a2	0.136	4599	0.00665	4.433	Sicily_IA						Mediterranean
POL_18	I13387	Rock-cut tomb	Sicani	Adult		petrous	2750	900-700 BCE	Sicily, Polizzello	Italy	37.6084	13.8348	robotic	1	half	ds	1240K capture	235	[0.990,0.999]	T2b3+151	2.08597	817064	447427	F	n/a (female)	n/a (female)	0.135	n/a (female)	n/a (female)	n/a (female)	Sicily_IA						Mediterranean
POL_25	I13390	Rock-cut tomb	Sicani	Adult		petrous	2750	900-700 BCE	Sicily, Polizzello	Italy	37.6084	13.8348	robotic	1	half	ds	1240K capture	255.4	[0.988,0.999]	H	2.13735	813598	445925	F	n/a (female)	n/a (female)	0.102	n/a (female)	n/a (female)	n/a (female)	Sicily_IA						Mediterranean
POL_28	I13393	Rock-cut tomb	Sicani	Adult		petrous	2750	900-700 BCE	Sicily, Polizzello	Italy	37.6084	13.8348	robotic	1	half	ds	1240K capture	124.3	[0.943,0.977]	H46	1.73632	780946	427699	F	n/a (female)	n/a (female)	0.131	n/a (female)	n/a (female)	n/a (female)	Sicily_IA						Mediterranean
POL_30	I13395	Rock-cut tomb	Sicani	Adult		petrous	2750	900-700 BCE	Sicily, Polizzello	Italy	37.6084	13.8348	robotic	1	half	ds	1240K capture	407.5	[0.995,1.000]	U5b1d1a	1.60241	735014	401183	F	n/a (female)	n/a (female)	0.114	n/a (female)	n/a (female)	n/a (female)	Sicily_IA						Mediterranean
POL_14	I13384	Rock-cut tomb	Sicani	Adult		petrous	2750	900-700 BCE	Sicily, Polizzello	Italy	37.6084	13.8348	robotic	1	half	ds	1240K capture	164.3	[0.994,1.000]	H1ba	1.01174	656865	361662	F	n/a (female)	n/a (female)	0.122	n/a (female)	n/a (female)	n/a (female)	Sicily_IA						Mediterranean
POL_5	I13379	Rock-cut tomb	Sicani	Adult		petrous	2750	900-700 BCE	Sicily, Polizzello	Italy	37.6084	13.8348	robotic	1	half	ds	1240K capture	70.15	[0.951,0.977]	H	0.634343	498253	273836	F	n/a (female)	n/a (female)	0.116	n/a (female)	n/a (female)	n/a (female)	Sicily_IA						Mediterranean
POL_10	I13382	Rock-cut tomb	Sicani	Adult		petrous	2750	900-700 BCE	Sicily, Polizzello	Italy	37.6084	13.8348	robotic	1	half	ds	1240K capture	68.55	[0.968,0.991]	HV1a'b'c	0.468322	416553	225198	M	G-Z3428*	G2a2b2a1a1c1a1a2	0.112	480	0.00148	0.308	Sicily_IA						Mediterranean
BAU_3	I13125	Rock-cut tomb	Sicani	Adult		tooth	2450	600-400 BCE	Sicily, Baucina, Monte Falcone	Italy	37.9252	13.5364	manual	1	minus	ds	1240K capture	80.97	[0.969,0.997]	H	0.559	75015	35303	M	G-Z1903*	G2a2b2a1a1c1a1(xG2a2b2a1a1c1a1a1)	0.311	713	0.00637	1.011	Sicily_IA						Mediterranean
BAU_6	I13128	Rock-cut tomb	Sicani	Adult		tooth	2450	600-400 BCE	Sicily, Baucina, Monte Falcone	Italy	37.9252	13.5364	manual	2	minus	ds	1240K capture	186.8	[0.977,0.997],[0.985,1.000]	T2b3+151	0.115	68970	32411	M	R-FT40455*	R1b1a1b1a1a2(xR1b1a1b1a1a2c,R1b1a1b1a1a2f)	0.368	377	3.5e-05	0.00380435	Sicily_IA						Mediterranean
W1153	I17878	Tile grave	Civilian population	Mid-aged adult		tooth	2400	500-400 BCE	Sicily, Himera	Italy	37.9723	13.8247	robotic	4	half	ds,ss	1240K capture	125.028	[0.945,0.978]	H1bz	0.021364	24752	12841	M	G-Z7016	G2a2b2b1a1a2	0.2	8	n/a (<200 SNPs)	n/a (<200 SNPs)	Sicily_Himera_Civilians_lc						Mediterranean
