# Supplementary material for: The diverse genetic origins of a Classical period Greek army
Source: Proc Natl Acad Sci U S A. 2022 Oct 3;119(41):e2205272119. doi: 10.1073/pnas.2205272119 (PMC9564095; doi:10.1073/pnas.2205272119)
Supplement: Supplementary File [file pnas.2205272119.sd03.xlsx]

## Sheet: Sheet1
Dataset S3. Overview of newly reported data genotyped on the HO array
Index	Version ID	Master ID	Representative contact for sample	Group Label	Locality	Country	Lat.	Long.	SNPs hit on autosomal targets	Sex
7797	AHA15	AHA15	George Stamatoyannopoulos	Greek	Lefkasio/Ahaia/Greek	Greece	37.8644	22.114	586724	M
7809	ARG1	ARG1	George Stamatoyannopoulos	Greek	Argos/Argolida/Greek	Greece	37.6352	22.7289	585617	F
7810	ARK3	ARK3	George Stamatoyannopoulos	Greek	Perdikoneri/Messenia/Greek	Greece	37.7354	21.9932	586636	M
7811	ARK19	ARK19	George Stamatoyannopoulos	Greek	Palaiohori/Arkadia/Greek	Greece	37.1579	22.7146	584948	U
7909	CYCL1	CYCL1	George Stamatoyannopoulos	Greek	Koumaros/Cyclades/Greek	Greece	37.5836	25.1711	586079	M
7910	CYCL2	CYCL2	George Stamatoyannopoulos	Greek	Amorgos/Cyclades/Greek	Greece	36.8318	25.8985	585395	F
7911	CYCL3	CYCL3	George Stamatoyannopoulos	Greek	Amorgos/Cyclades/Greek	Greece	36.8318	25.8985	586350	F
7912	CYCL12	CYCL12	George Stamatoyannopoulos	Greek	Tarampados/Cyclades/Greek	Greece	37.5798	25.144	585236	F
7913	CYCL16	CYCL16	George Stamatoyannopoulos	Greek	Triovasalos/Cyclades/Greek	Greece	36.745	24.4332	585987	F
7914	CYCL19	CYCL19	George Stamatoyannopoulos	Greek	Milos/Cyclades/Greek	Greece	36.7439	24.4226	586461	F
7915	CYCL22	CYCL22	George Stamatoyannopoulos	Greek	Kea/Cyclades/Greek	Greece	37.6158	24.3346	584436	M
7916	CYCL23	CYCL23	George Stamatoyannopoulos	Greek	Kea/Cyclades/Greek	Greece	37.6158	24.3346	586581	M
7929	DOD1	DOD1	George Stamatoyannopoulos	Greek	Paradisi/Dodecanese/Greek	Greece	36.3993	28.0832	586517	M
7930	DOD2	DOD2	George Stamatoyannopoulos	Greek	Lardos/Dodecanese/Greek	Greece	36.0942	28.0162	583729	F
7931	DOD3	DOD3	George Stamatoyannopoulos	Greek	Laerma/Dodecanese/Greek	Greece	36.1547	27.9366	582137	M
7932	DOD4	DOD4	George Stamatoyannopoulos	Greek	Archagelos/Dodecanese/Greek	Greece	36.2145	28.1169	586593	M
7933	DOD5	DOD5	George Stamatoyannopoulos	Greek	Malonas/Dodecanese/Greek	Greece	36.1998	28.0704	586568	M
7934	DOD6	DOD6	George Stamatoyannopoulos	Greek	Vati/Dodecanese/Greek	Greece	36.059	27.8829	586646	F
7935	DOD7	DOD7	George Stamatoyannopoulos	Greek	Rodos/Dodecanese/Greek	Greece	36.435	28.2175	586249	F
8132	IL4	IL4	George Stamatoyannopoulos	Greek	Douneika/Aitolokarnania/Greek	Greece	37.7418	21.3313	586042	F
8133	IL21	IL21	George Stamatoyannopoulos	Greek	Skliros/Messenia/Greek	Greece	37.4407	21.9176	586356	M
8197	KOR42	KOR42	George Stamatoyannopoulos	Greek	Kariotika/Korinthia/Greek	Greece	38.064	22.6476	585001	F
8225	LAK8	LAK8	George Stamatoyannopoulos	Greek	Neapoli/Laconia/Greek	Greece	38.6709	21.3616	581132	M
8261	MAK103	MAK103	George Stamatoyannopoulos	Greek	Hortiatis/Thessaloniki/Greek	Greece	40.6096	23.1015	586582	M
8262	MAK118	MAK118	George Stamatoyannopoulos	Greek	Epanomi/Thessaloniki/Greek	Greece	40.429	22.9304	586637	F
8263	MAK127	MAK127	George Stamatoyannopoulos	Greek	Kassandrino/Halkidiki/Greek	Greece	40.0125	23.4465	578706	M
8264	MAK147	MAK147	George Stamatoyannopoulos	Greek	Nikisiani/Kavala/Greek	Greece	40.9492	24.1424	586226	M
8265	MAK175	MAK175	George Stamatoyannopoulos	Greek	Palaiohori/Halkidiki/Greek	Greece	40.4931	23.6503	586660	M
8266	MAK196	MAK196	George Stamatoyannopoulos	Greek	Parthenonas/Halkidiki/Greek	Greece	40.1206	23.8125	585080	F
8267	MAK249	MAK249	George Stamatoyannopoulos	Greek	Poroi/Pieria/Greek	Greece	39.9683	22.5883	586570	M
8268	MAK337	MAK337	George Stamatoyannopoulos	Greek	Doxato/Drama/Greek	Greece	41.096	24.2314	586818	M
8300	MES19	MES19	George Stamatoyannopoulos	Greek	Filiatra/Messenia/Greek	Greece	37.1574	21.5856	586364	F
8301	MES32	MES32	George Stamatoyannopoulos	Greek	Kyparissia/Messenia/Greek	Greece	37.2512	21.6694	586547	F
7896	CRE_AN_18	CRE_AN_18	George Stamatoyannopoulos	Cretan	Ano Horio/Lasithi/Greek	Greece	35.0528	25.799	586059	M
7897	CRE_AV_28	CRE_AV_28	George Stamatoyannopoulos	Cretan	Agios Thomas/Heraklion/Greek	Greece	35.1478	25.0349	584095	F
7898	CRE_IER_20	CRE_IER_20	George Stamatoyannopoulos	Cretan	Christos/Lasithi/Greek	Greece	35.0769	25.572	572797	M
7899	CRE_KAN_18	CRE_KAN_18	George Stamatoyannopoulos	Cretan	Kandanos/Chania/Greek	Greece	35.3274	23.7416	584001	M
7900	CRE_KIS_27	CRE_KIS_27	George Stamatoyannopoulos	Cretan	Kalathenes/Chania/Greek	Greece	35.4325	23.668	586068	F
7901	CRE_MOI_17	CRE_MOI_17	George Stamatoyannopoulos	Cretan	Zaros/Heraklion/Greek	Greece	35.1308	24.9043	586506	M
7902	CRE_NE_11	CRE_NE_11	George Stamatoyannopoulos	Cretan	Vrachasi/Lasithi/Greek	Greece	35.2737	25.5631	585953	M
7903	CRE_SIT_4	CRE_SIT_4	George Stamatoyannopoulos	Cretan	Papayannades/Lasithi/Greek	Greece	35.0926	26.0716	586247	M
7904	CRE_SIT_8	CRE_SIT_8	George Stamatoyannopoulos	Cretan	Ziros/Lasithi/Greek	Greece	35.0754	26.1396	586326	F
7905	CRE_TZ_10	CRE_TZ_10	George Stamatoyannopoulos	Cretan	Tzermiado/Lasithi/Greek	Greece	35.1995	25.4891	586757	M
7906	CRE_VIA_25	CRE_VIA_25	George Stamatoyannopoulos	Cretan	Vianos/Heraklion/Greek	Greece	35.0536	25.41	586054	F
9401	VT035	VT035	Alessandro Achilli, Anna Olivieri, Hovirag Lancioni	Italian_Central	Bolsena (VT) / Northern Latium	Italy	42.64	11.99	539832	M
9403	PG722	PG722	Alessandro Achilli, Anna Olivieri, Hovirag Lancioni	Italian_Central	Fabriano (AN) / Marche	Italy	43.34	12.9	542316	M
9406	PG470	PG470	Alessandro Achilli, Anna Olivieri, Hovirag Lancioni	Italian_Central	Ascoli Piceno (AP) / Marche	Italy	42.85	13.57	540460	M
9420	PG739	PG739	Alessandro Achilli, Anna Olivieri, Hovirag Lancioni	Italian_Central	Ca' De Cio (AR) / Southern Tuscany	Italy	43.49	11.88	545360	M
9441	PG128	PG128	Alessandro Achilli, Anna Olivieri, Hovirag Lancioni	Italian_Central	Perugia Case Nuove (PG) / Umbria	Italy	43.07	12.35	546558	M
9461	PG734	PG734	Alessandro Achilli, Anna Olivieri, Hovirag Lancioni	Italian_Central	Perugia (PG) / Umbria	Italy	43.11	12.39	545317	M
9466	PG2012_477	PG2012_477	Alessandro Achilli, Anna Olivieri, Hovirag Lancioni	Italian_Central	Bettolle (SI) / Southern Tuscany	Italy	43.21	11.8	534674	M
9496	PG720	PG720	Alessandro Achilli, Anna Olivieri, Hovirag Lancioni	Italian_Central	Ascoli Piceno (AP) / Marche	Italy	42.85	13.57	547293	M
9520	PG2012_625	PG2012_625	Alessandro Achilli, Anna Olivieri, Hovirag Lancioni	Italian_Central	Perugia (PG) / Umbria	Italy	43.11	12.39	545923	M
9549	PG775	PG775	Alessandro Achilli, Anna Olivieri, Hovirag Lancioni	Italian_Central	Perugia Stazione (PG) / Umbria	Italy	43.1	12.37	547325	M
9575	PG2012_642	PG2012_642	Alessandro Achilli, Anna Olivieri, Hovirag Lancioni	Italian_Central	Cupramontana (AN) / Marche	Italy	43.45	13.11	546645	M
9608	PG723	PG723	Alessandro Achilli, Anna Olivieri, Hovirag Lancioni	Italian_Central	Perugia Montegrillo (PG) / Umbria	Italy	43.13	12.37	547040	M
9627	PG2012_639	PG2012_639	Alessandro Achilli, Anna Olivieri, Hovirag Lancioni	Italian_Central	Arezzo (AR) / Southern Tuscany	Italy	43.46	11.88	546921	U
9630	PG2012_242	PG2012_242	Alessandro Achilli, Anna Olivieri, Hovirag Lancioni	Italian_Central	Castiglion Fiorentino (AR) / Southern Tuscany	Italy	43.34	11.92	547116	U
9674	PG2012_647	PG2012_647	Alessandro Achilli, Anna Olivieri, Hovirag Lancioni	Italian_Central	Chiusi (SI) / Southern Tuscany	Italy	43.01	11.94	547194	M
9677	PG731	PG731	Alessandro Achilli, Anna Olivieri, Hovirag Lancioni	Italian_Central	Montepulciano (SI) / Southern Tuscany	Italy	44.1	11.79	547795	M
9416	ALP211	ALP211	Anna Olivieri; Alessandro Achilli, Cristian Capelli	Italian_North	Modena (MO) / Emilia-Romagna	Italy	44.5	10.9	545681	M
9417	ALP156	ALP156	Anna Olivieri; Alessandro Achilli, Cristian Capelli	Italian_North	Piacenza (PC) / Emilia-Romagna	Italy	44.88	9.58	546081	M
9425	ALP202	ALP202	Anna Olivieri; Alessandro Achilli, Cristian Capelli	Italian_North	Bassano del Grappa (VI) / Veneto	Italy	45.76	11.73	546424	M
9434	ALP278	ALP278	Anna Olivieri; Alessandro Achilli, Cristian Capelli	Italian_North	Borgonovo Val Tidone (PC) / Emilia-Romagna	Italy	45.01	9.44	546392	M
9460	ALP134	ALP134	Anna Olivieri; Alessandro Achilli, Cristian Capelli	Italian_North	Cremona(CR) / Lombardy	Italy	45.11	10.03	546912	M
9469	ALP603	ALP603	Anna Olivieri; Alessandro Achilli, Cristian Capelli	Italian_North	Vernate (MI) / Lombardy	Italy	45.31	9.05	546541	M
9470	ALP533	ALP533	Anna Olivieri; Alessandro Achilli, Cristian Capelli	Italian_North	Torino (TO) / Piedmont	Italy	45.05	7.66	547041	M
9533	ALP67	ALP67	Anna Olivieri; Alessandro Achilli, Cristian Capelli	Italian_North	Borgo Val di Taro (PR) / Emilia-Romagna	Italy	44.48	9.76	547102	M
9534	ALP392	ALP392	Anna Olivieri; Alessandro Achilli, Cristian Capelli	Italian_North	Busseto (PR) / Emilia-Romagna	Italy	44.98	10.04	547212	M
9556	ALP68	ALP68	Anna Olivieri; Alessandro Achilli, Cristian Capelli	Italian_North	Alessandria (AL) / Piedmont	Italy	44.91	8.16	547361	M
9576	ALP73	ALP73	Anna Olivieri; Alessandro Achilli, Cristian Capelli	Italian_North	Cuneo (CN) / Piedmont	Italy	44.38	7.53	547559	M
9613	ALP108	ALP108	Anna Olivieri; Alessandro Achilli, Cristian Capelli	Italian_North	Treviso (TV) / Veneto	Italy	45.66	12.24	547453	M
9621	ALP342	ALP342	Anna Olivieri; Alessandro Achilli, Cristian Capelli	Italian_North	Parma (PR) / Emilia-Romagna	Italy	44.8	10.33	547267	M
9644	ALP277	ALP277	Anna Olivieri; Alessandro Achilli, Cristian Capelli	Italian_North	Domodossola (VB) / Piedmont	Italy	46.11	8.29	547703	M
9659	ALP481	ALP481	Anna Olivieri; Alessandro Achilli, Cristian Capelli	Italian_North	Sappada (BL) / Veneto	Italy	46.57	12.72	547410	M
9663	ALP28	ALP28	Anna Olivieri; Alessandro Achilli, Cristian Capelli	Italian_North	Ferrara (FE) / Emilia-Romagna	Italy	44.8	11.83	547023	M
9669	ALP76	ALP76	Anna Olivieri; Alessandro Achilli, Cristian Capelli	Italian_North	Bergamo (BG) / Lombardy	Italy	45.68	9.71	546107	M
9678	Nei27	Nei27	Anna Olivieri; Alessandro Achilli, Ornella Semino	Italian_North	Nogarè (TN) / Trentino-Alto Adige	Italy	46.1	11.21	547757	M
9681	Nei18	Nei18	Anna Olivieri; Alessandro Achilli, Ornella Semino	Italian_North	Taio (TN) / Trentino-Alto Adige	Italy	46.32	11.06	547865	M
9412	ALP597	ALP597	Anna Olivieri; Alessandro Achilli, Cristian Capelli	Italian_South	Cetraro (CS) / Calabria	Italy	39.51	15.94	544627	M
9423	ALP129	ALP129	Anna Olivieri; Alessandro Achilli, Cristian Capelli	Italian_South	Reggio Calabria (RC) / Calabria	Italy	38.11	15.66	545840	M
9474	PuG46	PuG46	Anna Olivieri; Alessandro Achilli, Ornella Semino	Italian_South	Martano (LE) / Apulia	Italy	40.2	18.3	547261	M
9488	PuG12	PuG12	Anna Olivieri; Alessandro Achilli, Ornella Semino	Italian_South	Soleto (LE) / Apulia	Italy	40.18	18.2	547048	M
9510	PuG20	PuG20	Anna Olivieri; Alessandro Achilli, Ornella Semino	Italian_South	Calimera (LE) / Apulia	Italy	40.25	18.27	547354	M
9518	PG2012_398	PG2012_398	Alessandro Achilli, Anna Olivieri, Hovirag Lancioni	Italian_South	Lamezia Terme (CZ) / Calabria	Italy	38.96	16.31	544648	U
9527	PuG37	PuG37	Anna Olivieri; Alessandro Achilli, Ornella Semino	Italian_South	Soleto (LE) / Apulia	Italy	40.18	18.2	547124	M
9543	NaN129RT	NaN129RT	Anna Olivieri; Alessandro Achilli	Italian_South	Portici (NA) / Campania	Italy	40.81	14.34	547526	M
9592	PG2012_699	PG2012_699	Alessandro Achilli, Anna Olivieri, Hovirag Lancioni	Italian_South	Mileto (VV) / Calabria	Italy	38.61	16.06	547224	M
9595	PuG33	PuG33	Anna Olivieri; Alessandro Achilli, Ornella Semino	Italian_South	Sternatia (LE) / Apulia	Italy	40.22	18.22	547739	M
9624	PG2012_424	PG2012_424	Alessandro Achilli, Anna Olivieri, Hovirag Lancioni	Italian_South	Amendolara (CS) / Calabria	Italy	39.95	16.58	547105	U
9637	PuG74	PuG74	Anna Olivieri; Alessandro Achilli, Ornella Semino	Italian_South	Zollino (LE) / Apulia	Italy	40.2	18.24	547675	M
9643	ALP374	ALP374	Anna Olivieri; Alessandro Achilli, Cristian Capelli	Italian_South	Benevento (BN) / Campania	Italy	41.13	14.78	546714	M
9670	PuG28	PuG28	Anna Olivieri; Alessandro Achilli, Ornella Semino	Italian_South	Martano (LE) / Apulia	Italy	40.2	18.3	547785	M
9673	PuG58	PuG58	Anna Olivieri; Alessandro Achilli, Ornella Semino	Italian_South	Martano (LE) / Apulia	Italy	40.2	18.3	547451	M
9675	PuG17	PuG17	Anna Olivieri; Alessandro Achilli, Ornella Semino	Italian_South	Soleto (LE) / Apulia	Italy	40.18	18.2	547786	M
9679	PuG66	PuG66	Anna Olivieri; Alessandro Achilli, Ornella Semino	Italian_South	Zollino (LE) / Apulia	Italy	40.2	18.24	547874	M
