# Supplementary material for: The diverse genetic origins of a Classical period Greek army
Source: Proc Natl Acad Sci U S A. 2022 Oct 3;119(41):e2205272119. doi: 10.1073/pnas.2205272119 (PMC9564095; doi:10.1073/pnas.2205272119)
Supplement: Supplementary File [file pnas.2205272119.sd04.xlsx]

## Sheet: Sheet1
Dataset S4. Overview of published samples used as reference in analyses
Version ID	Master ID	Publication	Average of 95.4% date range in calBP (defined as 1950 CE)	Date: 95.4% CI calibrated radiocarbon age (Conventional Radiocarbon Age, Lab number)	Group Label	Locality	Country	Lat.	Long.	Data source	Coverage on autosomal targets	SNPs hit on autosomal targets	Sex	Library.types
T_Aari-1.DG	T_Aari-1	FanGenomeBiology2019	0	present	Aari.DG	Gieza	Ethiopia	5.84	36.54	Shotgun.diploid	50	583452	M	..
T_Aari-2.DG	T_Aari-2	FanGenomeBiology2019	0	present	Aari.DG	Gieza	Ethiopia	5.84	36.54	Shotgun.diploid	50	583777	F	..
S_Adygei-1.DG	HGDP01402	MallickNature2016	0	present	Adygei.DG	Krasnodar	Russia	44	39	Shotgun.diploid	41.57	583670	M	..
S_Adygei-2.DG	HGDP01401	MallickNature2016	0	present	Adygei.DG	Krasnodar	Russia	44	39	Shotgun.diploid	35.33	583404	F	..
T_Agaw-1.DG	T_Agaw-1	FanGenomeBiology2019	0	present	Agaw.DG	Sankit Ledeta	Ethiopia	11	36.91	Shotgun.diploid	56	584566	M	..
T_Agaw-2.DG	T_Agaw-2	FanGenomeBiology2019	0	present	Agaw.DG	Sankit Ledeta	Ethiopia	11	36.91	Shotgun.diploid	52	584339	F	..
S_Albanian-1.DG	ALB212	MallickNature2016	0	present	Albanian.DG	Tirana	Albania	41.33	19.83	Shotgun.diploid	36.15	584641	F	..
S_Tlingit-2.DG	Ale14	MallickNature2016	0	present	Aleut_o.DG	Nikolskoye, Commander Islands	Russia	55.18	166	Shotgun.diploid	47.61	584484	F	..
S_Tlingit-1.DG	Ale32	MallickNature2016	0	present	Aleut_o1.DG	Petropavlovsk-Kamchatski, Commander Islands	Russia	53	158.65	Shotgun.diploid	44.97	584804	M	..
S_Aleut-1.DG	Ale22	MallickNature2016	0	present	Aleut.DG	Nikolskoye, Commander Islands	Russia	55.18	166	Shotgun.diploid	46.46	584512	M	..
S_Aleut-2.DG	Ale20	MallickNature2016	0	present	Aleut.DG	Nikolskoye, Commander Islands	Russia	55.18	166	Shotgun.diploid	38.76	584487	F	..
S_Altaian-1.DG	altai363p	MallickNature2016	0	present	Altaian.DG	Tenga, Ongudaisky district, Altai Republic	Russia	50.8401	85.6542	Shotgun.diploid	39.12	584320	M	..
T_Amhara-1.DG	T_Amhara-1	FanGenomeBiology2019	0	present	Amhara.DG	Debele	Ethiopia	9.6617	39.6993	Shotgun.diploid	51	584208	M	..
T_Amhara-2.DG	T_Amhara-2	FanGenomeBiology2019	0	present	Amhara.DG	Debele	Ethiopia	9.6617	39.6993	Shotgun.diploid	52	584501	F	..
S_Ami-1.DG	NA13607	MallickNature2016	0	present	Ami.DG	..	Taiwan	22.8431	121.185	Shotgun.diploid	36.74	584372	M	..
S_Ami-2.DG	NA13616	MallickNature2016	0	present	Ami.DG	..	Taiwan	22.8431	121.185	Shotgun.diploid	46.3	584250	M	..
I1407	I1407	LazaridisNature2016	5875	4350-3500 BCE	Armenia_C	Areni 1	Armenia	39.73	45.2	1240K	2.164	418187	M	ds.half
I1409	I1409	LazaridisNature2016	6057	4229-3985 calBCE (5260±30 BP, Poz-81110)	Armenia_C	Areni 1	Armenia	39.73	45.2	1240K	0.083	49238	F	ds.half
I1632	I1632	LazaridisNature2016	6065	4230-4000 calBCE (5285±29 BP, OxA-18599)	Armenia_C	Areni 1	Armenia	39.73	45.2	1240K	2.963	434057	M	ds.half
I1631	I1631	LazaridisNature2016	6100	4250-4050 calBCE (5323±30 BP, OxA-19332)	Armenia_C	Areni 1	Armenia	39.73	45.2	1240K	3.202	444063	F	ds.half
I1634	I1634	LazaridisNature2016	6145	4330-4060 calBCE (5366±31 BP, OxA-19331)	Armenia_C	Areni 1	Armenia	39.73	45.2	1240K	1.833	399394	M	ds.half
I1633	I1633	LazaridisNature2016	4465	2619-2410 calBCE (3990±35 BP, Poz-22234)	Armenia_EBA	Kalavan	Armenia	40.65	45.1167	1240K	3.342	449328	F	ds.half
I1635	I1635	LazaridisNature2016	4492	2619-2465 calBCE (4005±35 BP, Poz-81102)	Armenia_EBA	Kalavan	Armenia	40.65	45.1167	1240K	2.877	432555	M	ds.half
ARM002	ARM002	WangNatureCommunications2019	5148	3366-3030 calBCE [3341-3030 calBCE (4475±30 BP, KIA-44692), 3366-3106 calBCE (4545±25 BP, KIA-44693)]	Armenia_EBA	South Caucasus mountains, Kaps	Armenia	40.8667	43.7167	1240K	1.50296	376346	M	half
I1658	I1658	LazaridisNature2016	5170	3347-3092 calBCE (4492±29 BP, OxA-31874)	Armenia_EBA	Talin	Armenia	40.383	43.8737	1240K	3.408	439831	F	ds.half
ARM001	ARM001	WangNatureCommunications2019	5450	3631-3369 calBCE (4695±40 BP, KIA44691)	Armenia_EBA	South Caucasus mountains, Kaps	Armenia	40.8667	43.7167	1240K	0.974521	326686	F	half
RISE397.SG	RISE397	AllentoftNature2015	2902	1048-855 calBCE (2807±31 BP, OxA-31002)	Armenia_LBA.SG	Kapan	Armenia	39.2	46.4	Shotgun	0.241	137030	M	ds.minus
RISE407.SG	RISE407	AllentoftNature2015	2955	1115-895 calBCE (2827±40 BP, UBA-27938)	Armenia_LBA.SG	Norabak	Armenia	40.15	45.86	Shotgun	0.249	101263	F	ds.minus
RISE396.SG	RISE396	AllentoftNature2015	3015	1192-937 calBCE (2879±31 BP, OxA-31001)	Armenia_LBA.SG	Kapan	Armenia	39.2	46.4	Shotgun	0.056	36418	F	ds.minus
RISE412.SG	RISE412	AllentoftNature2015	3019	1193-945 calBCE (2885±31 BP, UBA-27940)	Armenia_LBA.SG	Noratus	Armenia	40.38	45.18	Shotgun	0.105	65920	F	ds.minus
RISE408.SG	RISE408	AllentoftNature2015	3059	1209-1009 calBCE (2908±32 BP, UBA-27939)	Armenia_LBA.SG	Norabak	Armenia	40.15	45.86	Shotgun	0.106	61981	M	ds.minus
I1656	I1656	LazaridisNature2016	3402	1501-1402 calBCE (3168±27 BP, OxA-31674)	Armenia_MBA	Katnaghbiur 1	Armenia	40.3772	43.9383	1240K	3.507	450106	F	ds.half
DA31.SG	DA31	DamgaardNature2018	3200	1400-1100 BCE	Armenia_MBA.SG	Caucasus	Armenia	40.5203	44.9308	Shotgun	0.331	125263	M	ds.minus
DA35.SG	DA35	DamgaardNature2018	3227	1419-1135 calBCE (3050±42 BP, UBA-33655)	Armenia_MBA.SG	Caucasus	Armenia	40.5203	44.9308	Shotgun	1.583	409030	F	ds.minus
RISE423.SG	RISE423	AllentoftNature2015	3257	1402-1211 calBCE (3038±32 BP, UBA-27944)	Armenia_MBA.SG	Nerquin Getashen	Armenia	40.14	45.26	Shotgun	0.642	209165	M	ds.minus
RISE416.SG	RISE416	AllentoftNature2015	3494	1643-1445 calBCE (3259±40 BP, UBA-27942)	Armenia_MBA.SG	Nerquin Getashen	Armenia	40.14	45.26	Shotgun	0.025	16266	M	ds.minus
RISE413.SG	RISE413	AllentoftNature2015	3752	1906-1698 calBCE (3493±34 BP, UBA-28941)	Armenia_MBA.SG	Nerquin Getashen	Armenia	40.14	45.26	Shotgun	0.034	14086	M	ds.minus
S_Armenian-1.DG	armenia293	MallickNature2016	0	present	Armenian.DG	Yerevan	Armenia	39.8153	46.7519	Shotgun.diploid	39.89	584400	M	..
S_Armenian-2.DG	S_Armenian-2	MallickNature2016	0	present	Armenian.DG	Kars (ancestors from Kars, born in Akhuzyan)	Armenia	40.6045	43.1008	Shotgun.diploid	45.36	584324	M	..
S_Atayal-1.DG	NA13604	MallickNature2016	0	present	Atayal.DG	..	Taiwan	24.6117	121.296	Shotgun.diploid	37.18	584271	M	..
B_Australian-3.DG	B_Australian-3	MallickNature2016	0	present	Australian.DG	..	Australia	-13	143	Shotgun.diploid	44.4	582951	U	..
B_Australian-4.DG	B_Australian-4	PrueferNature2013	0	present	Australian.DG	..	Australia	-13	143	Shotgun.diploid	43.26	583758	M	..
I5206	I5206	MathiesonNature2018	6950	5500-4500 BCE	Austria_EN_LBK	Asparn Schletz	Austria	48.5798	16.4693	1240K	3.407	439223	F	ds.half
I5205	I5205	MathiesonNature2018	6950	5500-4500 BCE	Austria_EN_LBK	Asparn Schletz	Austria	48.5798	16.4693	1240K	4.457	450426	F	ds.half
I5204	I5204	MathiesonNature2018	6950	5500-4500 BCE	Austria_EN_LBK	Asparn Schletz	Austria	48.5798	16.4693	1240K	4.769	452212	M	ds.half
I5208	I5208	MathiesonNature2018	6950	5500-4500 BCE	Austria_EN_LBK	Asparn Schletz	Austria	48.5798	16.4693	1240K	4.95	484600	F	ds.half
I5207	I5207	MathiesonNature2018	6950	5500-4500 BCE	Austria_EN_LBK	Asparn Schletz	Austria	48.5798	16.4693	1240K	4.447	487484	M	ds.half
I5069	I5069	MathiesonNature2018	7017	5198-4936 calBCE (6090±25 BP, PSUAMS-4326)	Austria_EN_LBK	Kleinhadersdorf Flur Marchleiten	Austria	48.6632	16.5897	1240K	3.364	452271	F	ds.half
I5070	I5070	MathiesonNature2018	7056	5208-5003 calBCE (6140±25 BP, PSUAMS-4224)	Austria_EN_LBK	Asparn Schletz	Austria	48.5798	16.4693	1240K	3.51	457032	M	ds.half
I5068	I5068	MathiesonNature2018	7088	5500-4775 BCE	Austria_EN_LBK	Kleinhadersdorf Flur Marchleiten	Austria	48.6632	16.5897	1240K	0.363	171785	M	ds.half
I6912_all_published	I6912	NikitinScientificReports2019	7088	5500-4775 BCE	Austria_EN_LBK	Brunn Wolfholz	Austria	48.1204	16.2917	1240K	0.034585	20796	M	ds.half,ds.minus,ss.minus,ds.half,ss.half
I1577	I1577	FuNature2016	30950	29500-28500 BCE	Austria_KremsWA3	Krems-Wachtberg	Austria	48.41	15.59	1240K	0.216	118646	M	ds.half,ds.half
POT002	POT002	SkourtaniontiCell2020	7392	5508-5376 cal BCE (6491 ± 26 BP, MAMS-40331)	Azerbaijan_Caucasus_lowlands_LN	Jalilabad district, Uchtepe village, Polutepe	Azerbaijan	39.5186	48.65	1240k	2.07429	382149	F	ds.half
MTT001	MTT001	SkourtaniontiCell2020	7644	5717-5670 cal BCE (6802 ± 23 BP, MAMS-40333)	Azerbaijan_Caucasus_lowlands_LN	Zeyem Chaj , Mentesh Tepe	Azerbaijan	40.9419	45.8328	1240k	3.49044	464252	F	ds.half
T_Baka-1.DG	T_Baka-1	FanGenomeBiology2019	0	present	Baka.DG	Yen Oveng	Cameroon	2.5	12.666	Shotgun.diploid	37	584711	M	..
T_Baka-2.DG	T_Baka-2	FanGenomeBiology2019	0	present	Baka.DG	Yen Oveng	Cameroon	2.5	12.666	Shotgun.diploid	42	584608	F	..
T_Bakola-1.DG	T_Bakola-1	FanGenomeBiology2019	0	present	Bakola.DG	Lolodorf	Cameroon	3.125	10.625	Shotgun.diploid	41	584429	M	..
T_Bakola-2.DG	T_Bakola-2	FanGenomeBiology2019	0	present	Bakola.DG	Bipindi	Cameroon	3.125	10.625	Shotgun.diploid	42	584255	F	..
I5769	I5769	MathiesonNature2018	2605	770-540 calBCE (2490±20 BP, PSUAMS-4402)	Balkan_IA	Veliko Tarnovo, Dzhulyunitsa	Bulgaria	43.1609	25.8834	1240K	5.356	386214	F	ds.half
I3313	I3313	MathiesonNature2018	2733	805-761 calBCE (2570±20 BP, PSUAMS-1831)	Balkan_IA	Jazinka Cave	Croatia	43.894	15.977	1240K	4.612	435546	F	ds.half
S_Balochi-1.DG	HGDP00090	MallickNature2016	0	present	Balochi.DG	..	Pakistan	30.4987	66.5	Shotgun.diploid	42.69	584019	M	..
S_Balochi-2.DG	HGDP00058	MallickNature2016	0	present	Balochi.DG	..	Pakistan	30.4987	66.5	Shotgun.diploid	42.88	583797	M	..
S_BantuHerero-1.DG	HGDP01028	MallickNature2016	0	present	BantuHerero.DG	..	BotswanaOrNamibia	-22	19	Shotgun.diploid	44.71	583777	M	..
S_BantuHerero-2.DG	HGDP01035	MallickNature2016	0	present	BantuHerero.DG	..	BotswanaOrNamibia	-22	19	Shotgun.diploid	41.23	583597	M	..
S_BantuKenya-1.DG	HGDP01417	MallickNature2016	0	present	BantuKenya.DG	..	Kenya	-3	37	Shotgun.diploid	49.19	583789	M	..
S_BantuKenya-2.DG	HGDP01414	MallickNature2016	0	present	BantuKenya.DG	..	Kenya	-3	37	Shotgun.diploid	37.87	582936	F	..
S_BantuTswana-1.DG	HGDP01030	MallickNature2016	0	present	BantuTswana.DG	..	BotswanaOrNamibia	-28	24	Shotgun.diploid	43.54	584065	M	..
S_BantuTswana-2.DG	HGDP01034	MallickNature2016	0	present	BantuTswana.DG	..	BotswanaOrNamibia	-28	24	Shotgun.diploid	38.73	584401	M	..
S_Basque-1.DG	HGDP01364	MallickNature2016	0	present	Basque.DG	..	France	43	0	Shotgun.diploid	41.85	584274	M	..
S_Basque-2.DG	HGDP01365	MallickNature2016	0	present	Basque.DG	..	France	43	0	Shotgun.diploid	38.49	584299	F	..
S_BedouinB-1.DG	HGDP00616	MallickNature2016	0	present	BedouinB.DG	Negev	Israel	31	35	Shotgun.diploid	43.86	584050	M	..
S_BedouinB-2.DG	HGDP00650	MallickNature2016	0	present	BedouinB.DG	Negev	Israel	31	35	Shotgun.diploid	42.04	584074	F	..
T_Bedzan-1.DG	T_Bedzan-1	FanGenomeBiology2019	0	present	Bedzan.DG	Nditam, Bedzan sampling location	Cameroon	5.25	11.33	Shotgun.diploid	52	584607	M	..
T_Bedzan-2.DG	T_Bedzan-2	FanGenomeBiology2019	0	present	Bedzan.DG	Nditam, Bedzan sampling location	Cameroon	5.25	11.33	Shotgun.diploid	42	584202	F	..
GoyetQ-2_published	GoyetQ-2	FuNature2016	15005	13280-12830 calBCE (12650±50 BP, GrA-46168)	Belgium_UP_GoyetQ-2	#N/A	Belgium	50.26	4.28	1240K	0.035	35692	M	ds.minus,ds.half
GoyetQ116-1_published	GoyetQ116-1	FuNature2016	34795	33210-32480 calBCE (30880+170-160 BP, GrA-46175)	Belgium_UP_GoyetQ116_1	Troisieme caverne of Goyet cave	Belgium	50.26	4.28	1240K	1.046	412790	M	ds.minus,ds.half
GA231_GA247_merged	GoyetQ2	VillalbaMoucoCurrentBiology2019	15006	13283-12829 calBCE (12650±50 BP, GrA-46168)	Belgium_UP_Magdalenian	#N/A	Belgium	50.446	5.008	1240k	0.427526	125511	M	..
S_Bengali-1.DG	HG03006	MallickNature2016	0	present	Bengali.DG	..	Bangladesh	23.7	90.4	Shotgun.diploid	44	583630	M	..
S_Bengali-2.DG	HG03007	MallickNature2016	0	present	Bengali.DG	..	Bangladesh	23.7	90.4	Shotgun.diploid	34.11	583846	F	..
S_Bergamo-2.DG	HGDP01172	MallickNature2016	0	present	Bergamo.DG	Bergamo	Italy	46	10	Shotgun.diploid	80.02	583934	F	..
S_Biaka-1.DG	HGDP00457	MallickNature2016	0	present	Biaka.DG	..	Central African Republic	4	17	Shotgun.diploid	44.08	584055	M	..
S_Biaka-2.DG	HGDP00461	MallickNature2016	0	present	Biaka.DG	..	Central African Republic	4	17	Shotgun.diploid	43.59	580812	M	..
S_Bougainville-1.DG	HGDP00660	MallickNature2016	0	present	Bougainville.DG	Bougainville Island	Papua New Guinea	-6	155	Shotgun.diploid	41.72	555830	F	..
S_Bougainville-2.DG	HGDP00656	MallickNature2016	0	present	Bougainville.DG	Bougainville Island	Papua New Guinea	-6	155	Shotgun.diploid	38.9	583450	F	..
S_Brahmin-1.DG	S_Brahmin-1	MallickNature2016	0	present	Brahmin.DG	Visakhapatnam	India	17.72	83.32	Shotgun.diploid	51.5	584462	M	..
S_Brahmin-2.DG	S_Brahmin-2	MallickNature2016	0	present	Brahmin.DG	Visakhapatnam	India	17.72	83.32	Shotgun.diploid	36.11	584537	M	..
S_Brahui-1.DG	HGDP00027	MallickNature2016	0	present	Brahui.DG	..	Pakistan	30.4987	66.5	Shotgun.diploid	38	583182	M	..
S_Brahui-2.DG	HGDP00019	MallickNature2016	0	present	Brahui.DG	..	Pakistan	30.4987	66.5	Shotgun.diploid	35.21	584378	M	..
T_Bulala-1.DG	T_Bulala-1	FanGenomeBiology2019	0	present	Bulala.DG	Lac Fitri	Chad	12.898	17.429	Shotgun.diploid	48	584553	M	..
T_Bulala-2.DG	T_Bulala-2	FanGenomeBiology2019	0	present	Bulala.DG	Lac Fitri	Chad	12.898	17.429	Shotgun.diploid	48	583790	F	..
I2519	I2519	MathiesonNature2018	6242	4337-4246 calBCE (5425±25 BP, PSUAMS-1813)	Bulgaria_C	Veliko Tarnovo, Dzhulyunitsa	Bulgaria	43.1609	25.8834	1240K	4.848	420847	F	ds.half
I2424	I2424	MathiesonNature2018	6304	4448-4260 calBCE (5490±40 BP, Poz-93494)	Bulgaria_C	Smyadovo	Bulgaria	43.0578	26.9836	1240K	1.273	350869	F	ds.half,ds.half,ds.half,ds.half
I2426_published	I2426	MathiesonNature2018	6307	4450-4264 calBCE (5500±40 BP, Poz-83501)	Bulgaria_C	Sushina	Bulgaria	43.0589	26.7672	1240K	0.026	15998	M	ds.half,ds.half,ds.half,ds.half
I2427	I2427	MathiesonNature2018	6340	4445-4335 calBCE (5520±30 BP, Beta-432805)	Bulgaria_C	Sushina	Bulgaria	43.0589	26.7672	1240K	1.492	356926	F	ds.half
I2509	I2509	MathiesonNature2018	6353	4452-4354 calBCE (5565±25 BP, PSUAMS-1812)	Bulgaria_C	Veliko Tarnovo, Dzhulyunitsa	Bulgaria	43.1609	25.8834	1240K	9.232	467840	F	ds.half
I0785	I0785	MathiesonNature2018	6357	4455-4359 calBCE (5578±23 BP, MAMS-28135)	Bulgaria_C	Yunatsite	Bulgaria	42.2322	24.2627	1240K	0.068	46113	F	ds.half
I2423	I2423	MathiesonNature2018	6388	4520-4356 calBCE (5610±40 BP, Poz-83493)	Bulgaria_C	Smyadovo	Bulgaria	43.0578	26.9836	1240K	0.96	268287	F	ds.half,ds.half,ds.half,ds.half
I0781	I0781	MathiesonNature2018	6400	4528-4371 calBCE (5632±24 BP, MAMS-28134)	Bulgaria_C	Yunatsite	Bulgaria	42.2322	24.2627	1240K	0.557	263903	F	ds.plus
I2430	I2430	MathiesonNature2018	6448	4545-4450 calBCE (5670±30 BP, Beta-432806)	Bulgaria_C	Smyadovo	Bulgaria	43.0578	26.9836	1240K	1.133	327103	M	ds.half,ds.half,ds.half,ds.half
I2425	I2425	MathiesonNature2018	6515	4679-4450 calBCE (5690±40 BP, Poz-83662)	Bulgaria_C	Sushina	Bulgaria	43.0589	26.7672	1240K	0.215	113395	F	ds.half,ds.half,ds.half,ds.half
I2431	I2431	MathiesonNature2018	6615	4725-4605 calBCE (5820±30 BP, Beta-432807)	Bulgaria_C	Ivanovo	Bulgaria	43.0992	26.7194	1240K	2.444	393967	M	ds.half
I2526	I2526	MathiesonNature2018	7336	5466-5305 calBCE (6370±25 BP, PSUAMS-2342)	Bulgaria_C	Samovodene	Bulgaria	43.1395	25.6102	1240K	0.496	201405	F	ds.half,ds.half,ds.half,ds.half
Bul8	Bul8	MathiesonNature2018	4450	3400-1600 BCE	Bulgaria_EBA	Nova Zagora, Beli Breyag	Bulgaria	42.4296	25.8984	1240K	0.017	9685	M	ds.plus
Bul6	Bul6	MathiesonNature2018	4450	3400-1600 BCE	Bulgaria_EBA	Nova Zagora, Beli Breyag	Bulgaria	42.4296	25.8984	1240K	0.823	200413	M	ds.plus
Bul10	I12835	MathiesonNature2018	4957	3090-2924 calBCE (4396±20 BP, MAMS-26835)	Bulgaria_EBA	Nova Zagora, Sabrano	Bulgaria	42.4296	25.8984	1240K	0.066	35601	F	ds.plus
I2175	I2175	MathiesonNature2018	5122	3328-3015 calBCE (4445±35 BP, Ly-5515)	Bulgaria_EBA	Smyadovo	Bulgaria	43.0578	26.9836	1240K	0.527	224548	M	ds.half,ds.half,ds.half,ds.half
I2520	I2520	MathiesonNature2018	5132	3336-3028 calBCE (4470±25 BP, PSUAMS-1814)	Bulgaria_EBA	Veliko Tarnovo, Dzhulyunitsa	Bulgaria	43.1609	25.8834	1240K	6.117	430579	M	ds.half
I1109	I1109	MathiesonNature2018	7635	5733-5636 calBCE (6796±36 BP, OxA-32539) (Clive Bonsall would like to publish date before we do)	Bulgaria_MalakPreslavets_N_oHighEEF	Malak Preslavets	Bulgaria	43.98	26.4	1240K	0.27	136126	F	ds.half,ds.half,ds.half,ds.half
I3879	I3879	MathiesonNature2018	7828	5984-5771 calBCE (6990±40 BP, PSUAMS-2221)	Bulgaria_MalakPreslavets_N_oHighEEF	Malak Preslavets	Bulgaria	43.98	26.4	1240K	0.153	81815	M	ds.half
I2216_published	I2216	MathiesonNature2018	7845	5984-5806 calBCE (7000±30 BP, PSUAMS-2340)	Bulgaria_MalakPreslavets_N_oHighEEF	Malak Preslavets	Bulgaria	43.98	26.4	1240K	0.056	33569	F	ds.half,ds.half,ds.half,ds.half
I2163	I2163	MathiesonNature2018	3638	1750-1625 calBCE (3400±30 BP, Beta-432796)	Bulgaria_MLBA	Merichleri, Kairyaka necropolis	Bulgaria	42.1329	25.4963	1240K	4.106	439601	M	ds.half
I2521	I2521	MathiesonNature2018	7505	5619-5491 calBCE (6615±30 BP, PSUAMS-1836)	Bulgaria_N	Veliko Tarnovo, Dzhulyunitsa	Bulgaria	43.1609	25.8834	1240K	5.493	436976	M	ds.half,ds.half,ds.half,ds.half,ds.half,ds.half,ds.half,ds.half,ds.half
I2529_published	I2529	MathiesonNature2018	7601	5726-5575 calBCE (6750±40 BP, Poz-81117)	Bulgaria_N	Yabalkovo, Dimitrovgrad, Haskovo	Bulgaria	42.1	25.75	1240K	1.372	335439	M	ds.half,ds.half,ds.half,ds.half,ds.half
I0679_d	I0679	MathiesonNature2018	7622	5718-5626 calBCE (6760±33 BP, OxA-31444)	Bulgaria_N	Krepost	Bulgaria	42.02	25.6	1240K	0.287	128900	F	ds.half,ds.half,ds.half,ds.half,ds.half
I1296_published	I1296	MathiesonNature2018	7675	5808-5642 calBCE (6796±36 BP, OxA-32540) (Clive Bonsall would like to publish date before we do)	Bulgaria_N	Malak Preslavets	Bulgaria	43.98	26.4	1240K	0.046	28442	M	ds.half,ds.half,ds.half
I1295	I1295	MathiesonNature2018	7752	5877-5727 calBCE (6914±34 BP, OxA-32542) (Clive Bonsall would like to publish date before we do)	Bulgaria_N	Malak Preslavets	Bulgaria	43.98	26.4	1240K	0.153	80042	M	ds.half,ds.half,ds.half,ds.half
I1297	I1297	MathiesonNature2018	7817	5977-5756 calBCE (6795±35 BP, OxA-32547) (Clive Bonsall would like to publish date before we do)	Bulgaria_N	Malak Preslavets	Bulgaria	43.98	26.4	1240K	0.112	63446	F	ds.half,ds.half,ds.half,ds.half
I1298_published	I1298	MathiesonNature2018	7885	6032-5837 calBCE (7060±50 BP, Poz-81112)	Bulgaria_N	Ohoden	Bulgaria	43.3743	23.7293	1240K	0.092	52464	F	ds.half
I0704_published	I0704	MathiesonNature2018	7889	6034-5843 calBCE (7070±50 BP, Poz-81119)	Bulgaria_N	Veliko Tarnovo, Dzhulyunitsa	Bulgaria	43.1609	25.8834	1240K	0.088	52235	F	ds.half,ds.half,ds.half,ds.half
I0698_published	I0698	MathiesonNature2018	7900	6000-5900 BCE	Bulgaria_N	Yabalkovo, Dimitrovgrad, Haskovo	Bulgaria	42.1	25.75	1240K	1.96389	389997	M	ds.half,ds.half,ds.half,ds.half,ds.half,ds.half,ds.half,ds.half
I0706	I0706	MathiesonNature2018	7905	6022-5887 calBCE (7075±37 BP, OxA-32777)	Bulgaria_N	Veliko Tarnovo, Dzhulyunitsa	Bulgaria	43.1609	25.8834	1240K	0.252	140051	M	ds.half,ds.half,ds.half,ds.half
I2215_published	I2215	MathiesonNature2018	7980	6070-5990 calBCE (7160±30 BP, PSUAMS-2341)	Bulgaria_N	Malak Preslavets	Bulgaria	43.98	26.4	1240K	0.077	45201	M	ds.half,ds.half,ds.half,ds.half
I1113	I1113	MathiesonNature2018	7983	6081-5984 calBCE (7162±35 BP, OxA-32532) (Clive Bonsall would like to publish date before we do)	Bulgaria_N	Malak Preslavets	Bulgaria	43.98	26.4	1240K	0.257	125703	F	ds.half,ds.half,ds.half,ds.half
ANI152	ANI152	MathiesonNature2018	6495	4683-4406 calBCE [4683-4488 calBCE (5720±29 BP, OxA 13685), 4550-4406 calBCE (5662±27 BP, MAMS-15095)]	Bulgaria_Varna_C	Varna	Bulgaria	43.2131	27.8644	1240K	0.027	14166	M	half
ANI160	ANI160	MathiesonNature2018	6542	4685-4499 calBCE (5735±31 BP, OxA-24041, unpublished date wait until others publish it)	Bulgaria_Varna_C	Varna	Bulgaria	43.2131	27.8644	1240K	0.067	33211	M	half
ANI159-ANI181	merge_ANI159_ANI181	MathiesonNature2018	6571	4711-4530 calBCE (5766±36 BP, OxA 13848)	Bulgaria_Varna_C	Varna	Bulgaria	43.2131	27.8644	1240K	0.582	222610	M	half
S_Bulgarian-1.DG	BulgarianB4	MallickNature2016	0	present	Bulgarian.DG	Plovdiv	Bulgaria	42.1634	24.7412	Shotgun.diploid	42.71	581938	M	..
S_Bulgarian-2.DG	BulgarianC1	MallickNature2016	0	present	Bulgarian.DG	Plovdiv	Bulgaria	42.1634	24.7412	Shotgun.diploid	37.52	582040	M	..
S_Burmese-1.DG	Burm16	MallickNature2016	0	present	Burmese.DG	Mandalay (sampled in Singapore)	Myanmar	21.975	96.0833	Shotgun.diploid	57.19	584324	M	..
S_Burmese-2.DG	S_Burmese-2	MallickNature2016	0	present	Burmese.DG	Yangon (sampled in Singapore)	Myanmar	16.85	96.1833	Shotgun.diploid	49.5	584417	M	..
S_Burusho-1.DG	HGDP00428	MallickNature2016	0	present	Burusho.DG	..	Pakistan	36.4984	74	Shotgun.diploid	42.2	583485	M	..
S_Burusho-2.DG	HGDP00338	MallickNature2016	0	present	Burusho.DG	..	Pakistan	36.4984	74	Shotgun.diploid	41.23	583822	F	..
S_Cambodian-1.DG	HGDP00717	MallickNature2016	0	present	Cambodian.DG	..	Cambodia	12	105	Shotgun.diploid	42.94	584253	M	..
S_Cambodian-2.DG	HGDP00713	MallickNature2016	0	present	Cambodian.DG	..	Cambodia	12	105	Shotgun.diploid	38.93	584115	F	..
DA16.SG	DA16	DamgaardNature2018	2536	756-416 calBCE (2459±28 BP, UBA-31141)	CentralSteppe_IA_Nomadic_EA1	Tian Shan, Central Steppe	Kazakhstan	48.4883	74.4255	Shotgun	1.046	352650	M	ds.minus
DA14.SG	DA14	DamgaardNature2018	2549	767-430 calBCE (2468±39 BP, UBA-31139)	CentralSteppe_IA_Nomadic_EA1	Tian Shan, Central Steppe	Kazakhstan	49.1231	75.1886	Shotgun	0.616	234666	F	ds.minus
DA15.SG	DA15	DamgaardNature2018	2549	769-429 calBCE (2470±43 BP, UBA-31140)	CentralSteppe_IA_Nomadic_EA1	Tian Shan, Central Steppe	Kazakhstan	48.4822	74.4237	Shotgun	0.247	105264	M	ds.minus
DA10.SG	DA10	DamgaardNature2018	2550	800-400 BCE	CentralSteppe_IA_Nomadic_EA1	Tian Shan, Central Steppe	Kazakhstan	49.1289	72.9133	Shotgun	0.634	239029	F	ds.minus
DA13.SG	DA13	DamgaardNature2018	2550	769-431 calBCE (2471±31 BP, UBA-31138)	CentralSteppe_IA_Nomadic_EA1	Tian Shan, Central Steppe	Kazakhstan	49.0606	75.5032	Shotgun	1.544	439542	M	ds.minus
DA11.SG	DA11	DamgaardNature2018	2560	788-432 calBCE (2489±39 BP, UBA-31137)	CentralSteppe_IA_Nomadic_EA1	Tian Shan, Central Steppe	Kazakhstan	50.8883	73.8803	Shotgun	0.536	205134	F	ds.minus
MJ-42.SG	MJ-42	JarveCurrentBiology2019	2618	795-540 calBCE (2520±35 BP, Poz-)	CentralSteppe_IA_Nomadic_EA1	Nikolaevka II, Mound 1, burial 2	Russia	53.0188	61.9737	Shotgun	0.410461	205610	M	half
IS2.SG	IS2	UnterlanderNatureCommunications2017	2700	900-600 BCE	CentralSteppe_IA_Nomadic_EA1	Izmaylovka Kurgan, East Kazakhstan	Kazakhstan	50.3	81.4333	Shotgun	0.13	74611	M	..
I3451	I3451	NarasimhanPattersonScience2019	2818	929-807 calBCE (2720±35 BP, OS-97172)	CentralSteppe_IA_Nomadic_EA1	Tasbas, Byan Zherek	Kazakhstan	45.1343	79.3679	1240K	0.754	276534	F	ds.half
I0562	I0562	UnterlanderNatureCommunications2017	2300	400-300 BCE	CentralSteppe_IA_Nomadic_EA2	Berel	Kazakhstan	49.3356	86.3504	1240K	4.786	550934	F	ds.half,ds.half
I0563	I0563	UnterlanderNatureCommunications2017	2300	400-300 BCE	CentralSteppe_IA_Nomadic_EA2	Berel	Kazakhstan	49.3356	86.3504	1240K	1.346	421793	M	ds.half
Ze6b.SG	Ze6b	UnterlanderNatureCommunications2017	2700	900-600 BCE	CentralSteppe_IA_Nomadic_EA2	Zevakino, East Kazakhstan	Kazakhstan	50.2	81.8167	Shotgun	0.303	163631	F	..
MJ-52.SG	MJ-52	JarveCurrentBiology2019	2622	798-546 calBCE (2535±30 BP, Poz-)	CentralSteppe_IA_Nomadic_o	Aksu-Ayuly-4, Mound 3	Kazakhstan	48.7494	73.6997	Shotgun	0.079125	48238	M	half
MJ-39.SG	MJ-39	JarveCurrentBiology2019	2244	384-204 calBCE (2230±30 BP, Poz-)	CentralSteppe_IA_Nomadic_Steppe	Ivanovka-1, Mound 5, burial 3	Russia	51.9779	57.8443	Shotgun	0.088251	53748	M	half
MJ-43.SG	MJ-43	JarveCurrentBiology2019	2273	411-235 calBCE (2310±30 BP, Poz-)	CentralSteppe_IA_Nomadic_Steppe	Sibai-1, Mound 1, burial 1, skeleton 2	Russia	52.7534	58.6677	Shotgun	0.374797	191628	F	half
MJ-56.SG	MJ-56	JarveCurrentBiology2019	2514	729-398 calBCE (2395±30 BP, Poz-)	CentralSteppe_IA_Nomadic_Steppe	Perevolochan-2, Mound 4, burial 3	Russia	51.9912	58.0394	Shotgun	0.259116	144302	F	half
MJ-41.SG	MJ-41	JarveCurrentBiology2019	2525	749-400 calBCE (2415±35 BP, Poz-)	CentralSteppe_IA_Nomadic_Steppe	Avlasovo, Mound 3, burial 2	Russia	53.0886	58.6604	Shotgun	0.439047	217270	F	half
I11537_published	I11537	NarasimhanPattersonScience2019	2534	752-416 calBCE (2455±20 BP, PSUAMS-5721)	CentralSteppe_IA_Nomadic_Steppe	Chanchar	Kazakhstan	50.6687	57.7186	1240K	2.65204	381173	M	ds.half
DA19.SG	DA19	DamgaardNature2018	2625	810-540 calBCE (2555±46 BP, UBA-31144)	CentralSteppe_IA_Nomadic_Steppe	Tian Shan, Central Steppe	Kazakhstan	43.0686	68.2489	Shotgun	0.469	167528	M	ds.minus
DA17.SG	DA17	DamgaardNature2018	2642	812-571 calBCE (2577±30 BP, UBA-31142)	CentralSteppe_IA_Nomadic_Steppe	Tian Shan, Central Steppe	Kazakhstan	51.0837	75.4276	Shotgun	0.27	116342	M	ds.minus
S_Chane-1.DG	TGBS21	MallickNature2016	0	present	Chane.DG	Salta, Tartagal	Argentina	-22.53	-63.82	Shotgun.diploid	58.12	584435	M	..
S_Chechen-1.DG	ch113	MallickNature2016	0	present	Chechen.DG	Grozny, Chechen Republic	Russia	43.3333	45.65	Shotgun.diploid	43.16	583993	M	..
KK1.SG	KK1	JonesNatureCommunications2015	9720	7940-7600 calBCE [7938-7580 calBCE (8665±65 BP, RTT-5246), 7946-7612 calBCE (8745±40, OxA-28256)]	CHG	Kotias Klde	Georgia	42.28	43.28	Shotgun	12.482	593411	M	ds.minus
SATP.SG	SATP	JonesNatureCommunications2015	13255	11430-11180 calBCE (11415±50 BP, OxA-34632)	CHG	Satsurblia	Georgia	42.38	42.59	Shotgun	1.191	414961	M	ds.minus
S_Lahu-1.DG	HGDP01323	MallickNature2016	0	present	China_Lahu.DG	..	China	22	100	Shotgun.diploid	38.44	583812	F	..
S_Lahu-2.DG	HGDP01320	MallickNature2016	0	present	China_Lahu.DG	..	China	22	100	Shotgun.diploid	58.14	584035	M	..
S_Chipewyan-1.DG	NAD93	MallickNature2016	0	present	Chipewyan.DG	Saskatchewan, Chipewyan sampling location	Canada	59.6	-107.3	Shotgun.diploid	40.33	584752	F	..
S_Chipewyan-2.DG	NAD59	MallickNature2016	0	present	Chipewyan.DG	Saskatchewan, Chipewyan sampling location	Canada	59.6	-107.3	Shotgun.diploid	42.94	579041	M	..
S_Chukchi-1.DG	S_Chukchi-1	MallickNature2016	0	present	Chukchi.DG	Sireniki, Chukchi Peninsula, First sampling location	Russia	69	169	Shotgun.diploid	47.09	584655	M	..
S_Cree-1.DG	Cree5	MallickNature2016	0	present	Cree1.DG	Saskatchewan, Cree sampling location	Canada	50.3	-102.5	Shotgun.diploid	36.69	584262	M	..
S_Cree-2.DG	Cree6	MallickNature2016	0	present	Cree2.DG	Saskatchewan, Cree sampling location	Canada	50.3	-102.5	Shotgun.diploid	40.42	584762	F	..
B_Crete-1.DG	B_Crete-1	MallickNature2016	0	present	Cretan.DG	Preveliana, Irakleioy	Greece	35.1667	25.1667	Shotgun.diploid	42.34	582419	F	..
B_Crete-2.DG	B_Crete-2	MallickNature2016	0	present	Cretan.DG	Psychro, Lassithi	Greece	35.163	25.445	Shotgun.diploid	42.74	583951	M	..
I5072	I5072	MathiesonNature2018	7551	5641-5560 calBCE (6685±20 BP, UCIAMS-174935)	Croatia_EN_Impressa	Kargadur	Croatia	43.3514	16.4618	1240K	1.028	333972	M	ds.half
I5071	I5071	MathiesonNature2018	7571	5670-5571 calBCE (6720±20 BP, UCIAMS-174934)	Croatia_EN_Impressa	Kargadur	Croatia	43.3514	16.4618	1240K	0.66	262830	F	ds.half
I3499	I3499	MathiesonNature2018	4725	2884-2666 calBCE (4176±28 BP, BRAMS-1304)	Croatia_LateC_EBA_Vucedol	Beli Manastir-Popova zemlja	Croatia	45.3388	18.6989	1240K	0.647	224228	M	ds.half
I4175	I4175	MathiesonNature2018	4800	3000-2700 BCE	Croatia_LateC_EBA_Vucedol	Vučedol Tell	Croatia	45.3356	19.0605	1240K	0.05	30716	F	ds.half
I4332	I4332	MathiesonNature2018	3516	1618-1513 calBCE (3290±20 BP, PSUAMS-2258)	Croatia_MBA	Veliki Vanik	Croatia	43.194	17.344	1240K	3.228	397718	F	ds.half
I4331	I4331	MathiesonNature2018	3526	1631-1521 calBCE (3305±20 BP, PSUAMS-2257)	Croatia_MBA	Veliki Vanik	Croatia	43.194	17.344	1240K	3.141	390024	M	ds.half
I5078	I5078	MathiesonNature2018	6569	4692-4546 calBCE (5770±25 BP, PSUAMS-2615)	Croatia_MN_Sopot	Osijek, Hermanov Vinograd	Croatia	45.551	18.7466	1240K	3.229	450684	M	ds.half
I4168	I4168	MathiesonNature2018	6600	4763-4536 calBCE (5790±40 BP, Poz-90128)	Croatia_MN_Sopot	Beli Manastir-Popova zemlja	Croatia	45.3388	18.6989	1240K	0.192	105529	F	ds.half
I5077	I5077	MathiesonNature2018	7026	5207-4945 calBCE (6110±25 BP, PSUAMS-2691)	Croatia_MN_Sopot	Osijek, Hermanov Vinograd	Croatia	45.551	18.7466	1240K	3.15	447236	M	ds.half
I3498	I3498	MathiesonNature2018	7698	5837-5659 calBCE (6850±40, Poz-90129)	Croatia_MN_Sopot	Beli Manastir-Popova zemlja	Croatia	45.3388	18.6989	1240K	0.717	264241	M	ds.half
I5079	I5079	MathiesonNature2018	5485	3710-3360 calBCE (4700±90 BP, Beta-187421)	Croatia_N_Starcevo	Radovanci	Croatia	45.4885	17.6413	1240K	2.758	435643	F	ds.half
I4167	I4167	MathiesonNature2018	6624	4790-4558 calBCE (5830±40 BP, Poz-90127)	Croatia_N_Starcevo	Beli Manastir-Popova zemlja	Croatia	45.3388	18.6989	1240K	0.051	31432	M	ds.half
I7249	I7249	OlaldeNature2018	4007	2136-1977 calBCE (3670±20 BP, PSUAMS-4499)	Czech_BellBeaker	Brandýsek	Czech Republic	50.19	14.158	1240K	4.04776	418200	M	ds.half
I4888	I4888	OlaldeNature2018	4060	2190-2029 calBCE (3700±20 BP, PSUAMS-2846)	Czech_BellBeaker	Prague 8, Kobylisy, Ke Stírce Street	Czech Republic	50.1217	14.457	1240K	4.937	445844	M	ds.half
I4886	I4886	OlaldeNature2018	4074	2205-2042 calBCE (3740±20 BP, PSUAMS-2844)	Czech_BellBeaker	Prague 8, Kobylisy, Ke Stírce Street	Czech Republic	50.1217	14.457	1240K	4.789	450808	M	ds.half
I6476	I6476	OlaldeNature2018	4100	2500-1800 BCE	Czech_BellBeaker	Lovosice	Czech Republic	50.5095	14.0445	1240K	0.021	13005	F	ds.half
I4145	I4145	OlaldeNature2018 (known there as I5024	4106	2279-2033 calBCE (3740±35 BP, Poz-84460)	Czech_BellBeaker	Kněževes	Czech Republic	50.118	14.258	1240K	0.081	48652	M	ds.half
I4895	I4895	OlaldeNature2018	4110	2273-2047 calBCE (3750±20 BP, PSUAMS-2852)	Czech_BellBeaker	Prague 5, Jinonice, Butovická Street	Czech Republic	50.0504	14.3667	1240K	4.411	435859	M	ds.half
I4889	I4889	OlaldeNature2018	4122	2281-2062 calBCE (3765±20 BP, PSUAMS-2847)	Czech_BellBeaker	Prague 8, Kobylisy, Ke Stírce Street	Czech Republic	50.1217	14.457	1240K	4.98	452513	M	ds.half
I4891	I4891	OlaldeNature2018	4122	2281-2062 calBCE (3765±20 BP, PSUAMS-2848)	Czech_BellBeaker	Prague 8, Kobylisy, Ke Stírce Street	Czech Republic	50.1217	14.457	1240K	4.82	448961	M	ds.half
I6468	I6468	OlaldeNature2018	4150	2500-1900 BCE	Czech_BellBeaker	Velké Přílepy	Czech Republic	50.1667	14.3167	1240K	0.042	25958	F	ds.half
I6480	I6480	OlaldeNature2018	4150	2500-1900 BCE	Czech_BellBeaker	Velké Přílepy	Czech Republic	50.1667	14.3167	1240K	0.535	226627	M	ds.half
I5514	I5514	OlaldeNature2018	4163	2286-2139 calBCE (3780±20 BP, PSUAMS-2864)	Czech_BellBeaker	Prague 5, Jinonice, Butovická Street	Czech Republic	50.0504	14.3667	1240K	5.164	458073	M	ds.half
I4896	I4896	OlaldeNature2018	4165	2288-2142 calBCE (3785±20 BP, PSUAMS-2853)	Czech_BellBeaker	Prague 5, Jinonice, Butovická Street	Czech Republic	50.0504	14.3667	1240K	4.539	438845	F	ds.half
I4885	I4885	OlaldeNature2018	4166	2289-2143 calBCE (3790±20 BP, PSUAMS-2843)	Czech_BellBeaker	Prague 8, Kobylisy, Ke Stírce Street	Czech Republic	50.1217	14.457	1240K	3.383	433578	M	ds.half
I4945	I4945	OlaldeNature2018	4168	2291-2144 calBCE (3795±20 BP, PSUAMS-2854)	Czech_BellBeaker	Prague 8, Kobylisy, Ke Stírce Street	Czech Republic	50.1217	14.457	1240K	0.683	273720	F	ds.half
I7211	I7211	OlaldeNature2018	4170	2293-2146 calBCE (3800±20 BP, PSUAMS-4345)	Czech_BellBeaker	Radosevice	Czech Republic	50.4103	14.0746	1240K	4.03615	413307	F	ds.half
I4946	I4946	OlaldeNature2018	4172	2297-2147 calBCE (3805±20 BP, PSUAMS-2801)	Czech_BellBeaker	Prague 5, Jinonice, Butovická Street	Czech Republic	50.0504	14.3667	1240K	0.394	194177	F	ds.half
I7281	I7281	OlaldeNature2018	4192	2334-2149 calBCE (3810±20 BP, PSUAMS-4350)	Czech_BellBeaker	Prague 5 - Malá Ohrada	Czech Republic	50.045	14.3393	1240K	3.51099	406826	F	ds.half
I7270	I7270	OlaldeNature2018	4200	2500-2000 BCE	Czech_BellBeaker	Brandýsek	Czech Republic	50.19	14.158	1240K	0.035968	21854	F	ds.half
I7288	I7288	OlaldeNature2018	4200	2500-2000 BCE	Czech_BellBeaker	Radosevice	Czech Republic	50.4103	14.0746	1240K	0.08109	47922	M	ds.half
I7250	I7250	OlaldeNature2018	4200	2500-2000 BCE	Czech_BellBeaker	Brandýsek	Czech Republic	50.19	14.158	1240K	0.151605	83983	F	ds.half
I7287	I7287	OlaldeNature2018	4200	2500-2000 BCE	Czech_BellBeaker	Radosevice	Czech Republic	50.4103	14.0746	1240K	1.14355	338287	M	ds.half
I7269	I7269	OlaldeNature2018	4200	2500-2000 BCE	Czech_BellBeaker	Brandýsek	Czech Republic	50.19	14.158	1240K	1.71631	374556	M	ds.half
I7214	I7214	OlaldeNature2018	4200	2500-2000 BCE	Czech_BellBeaker	Radosevice	Czech Republic	50.4103	14.0746	1240K	3.772	412122	F	ds.half
I7251	I7251	OlaldeNature2018	4200	2500-2000 BCE	Czech_BellBeaker	Brandýsek	Czech Republic	50.19	14.158	1240K	3.46924	404817	M	ds.half
I7276	I7276	OlaldeNature2018	4200	2500-2000 BCE	Czech_BellBeaker	Brandýsek	Czech Republic	50.19	14.158	1240K	3.28843	409930	M	ds.half
I7290	I7290	OlaldeNature2018	4200	2500-2000 BCE	Czech_BellBeaker	Radosevice	Czech Republic	50.4103	14.0746	1240K	3.57487	432660	F	ds.half
I7282	I7282	OlaldeNature2018	4200	2500-2000 BCE	Czech_BellBeaker	Radosevice	Czech Republic	50.4103	14.0746	1240K	3.17313	418827	M	ds.half
I7275	I7275	OlaldeNature2018	4200	2500-2000 BCE	Czech_BellBeaker	Brandýsek	Czech Republic	50.19	14.158	1240K	2.38218	378885	M	ds.half
I7205	I7205	OlaldeNature2018	4200	2500-2000 BCE	Czech_BellBeaker	Radosevice	Czech Republic	50.4103	14.0746	1240K	3.52301	412535	M	ds.half
I7286	I7286	OlaldeNature2018	4250	2399-2201 calBCE (3830±20 BP, PSUAMS-4352)	Czech_BellBeaker	Radosevice	Czech Republic	50.4103	14.0746	1240K	4.10908	428759	M	ds.half
I4890	I4890	OlaldeNature2018	4250	2800-1800 BCE	Czech_BellBeaker	Prague 8, Kobylisy, Ke Stírce Street	Czech Republic	50.1217	14.457	1240K	0.033	19811	M	ds.half
I5666	I5666	OlaldeNature2018	4250	2800-1800 BCE	Czech_BellBeaker	Lochenice	Czech Republic	50.274	15.8139	1240K	0.28	149659	M	ds.half
I4136	I4136	OlaldeNature2018 (known there as I5025)	4250	2800-1800 BCE	Czech_BellBeaker	Kněževes	Czech Republic	50.118	14.258	1240K	0.251	131460	F	ds.half
I7213	I7213	OlaldeNature2018	4267	2431-2202 calBCE (3835±20 BP, PSUAMS-4347)	Czech_BellBeaker	Radosevice	Czech Republic	50.4103	14.0746	1240K	3.52334	405146	F	ds.half
I7212	I7212	OlaldeNature2018	4280	2456-2203 calBCE (3840±25 BP, PSUAMS-4346)	Czech_BellBeaker	Radosevice	Czech Republic	50.4103	14.0746	1240K	3.56054	400766	M	ds.half
I7278	I7278	OlaldeNature2018	4332	2464-2299 calBCE (3890±20 BP, PSUAMS-4349)	Czech_BellBeaker	Brandýsek	Czech Republic	50.19	14.158	1240K	3.56754	425794	M	ds.half
I7279	I7279	OlaldeNature2018	4200	2500-2000 BCE	Czech_CordedWare	Brandýsek	Czech Republic	50.19	14.158	1240K	1.09557	338380	M	ds.half
I7280	I7280	OlaldeNature2018	4200	2500-2000 BCE	Czech_CordedWare	Brandýsek	Czech Republic	50.19	14.158	1240K	3.36276	418222	M	ds.half
I7209	I7209	NarasimhanPattersonScience2019	4283	2458-2207 calBCE (3850±25 BP, PSUAMS-4026)	Czech_CordedWare	Radosevice	Czech Republic	50.4103	14.0746	1240K	4.12092	465503	M	ds.half
I7208	I7208	NarasimhanPattersonScience2019	4330	2464-2295 calBCE (3885±25 BP, PSUAMS-3888)	Czech_CordedWare	Radosevice	Czech Republic	50.4103	14.0746	1240K	1.96227	429429	M	ds.half
I7207	I7207	NarasimhanPattersonScience2019	4400	2559-2340 calBCE (3935±25 BP, PSUAMS-3887)	Czech_CordedWare	Radosevice	Czech Republic	50.4103	14.0746	1240K	1.86315	418856	M	ds.half
I6695	I6695	NarasimhanPattersonScience2019	4575	2900-2350 BCE	Czech_CordedWare	Bilina	Czech Republic	50.5481	13.7761	1240K	3.71833	447255	F	ds.half
I6696	I6696	NarasimhanPattersonScience2019	4575	2900-2350 BCE	Czech_CordedWare	Velké Žernoseky	Czech Republic	50.5429	14.0659	1240K	3.16127	454128	M	ds.half
I4892	I4892	OlaldeNature2018	3741	1881-1701 calBCE (3475±20 BP, PSUAMS-2849)	Czech_EBA	Prague 8, Kobylisy, Ke Stírce Street	Czech Republic	50.1217	14.457	1240K	4.673	439404	F	ds.half
I4884	I4884	OlaldeNature2018	3764	1882-1745 calBCE (3480±20 BP, PSUAMS-2842)	Czech_EBA	Prague 8, Kobylisy, Ke Stírce Street	Czech Republic	50.1217	14.457	1240K	4.512	453902	M	ds.half
I7198	I7198	OlaldeNature2018	4034	2189-1978 calBCE (3685±25 BP, PSUAMS-3885)	Czech_EBA	Prague 5, Jinonice, Zahradnictví	Czech Republic	50.0504	14.3667	1240K	3.78456	419443	F	ds.half
I7199	I7199	OlaldeNature2018	4041	2196-1985 calBCE (3700±25 BP, PSUAMS-3886)	Czech_EBA	Prague 5, Jinonice, Zahradnictví	Czech Republic	50.0504	14.3667	1240K	3.86595	422821	M	ds.half
I7203	I7203	OlaldeNature2018	4250	2800-1800 BCE	Czech_EBA	Prague 5, Jinonice, Zahradnictví	Czech Republic	50.0504	14.3667	1240K	0.06709	39300	M	ds.half
I7195	I7195	OlaldeNature2018	4250	2800-1800 BCE	Czech_EBA	Prague 5, Jinonice, Zahradnictví	Czech Republic	50.0504	14.3667	1240K	2.20957	373984	F	ds.half
I7201	I7201	OlaldeNature2018	4250	2800-1800 BCE	Czech_EBA	Prague 5, Jinonice, Zahradnictví	Czech Republic	50.0504	14.3667	1240K	1.82083	372893	F	ds.half
I7200	I7200	OlaldeNature2018	4250	2800-1800 BCE	Czech_EBA	Prague 5, Jinonice, Zahradnictví	Czech Republic	50.0504	14.3667	1240K	3.50298	402243	F	ds.half
I7202	I7202	OlaldeNature2018	4250	2800-1800 BCE	Czech_EBA	Prague 5, Jinonice, Zahradnictví	Czech Republic	50.0504	14.3667	1240K	0.861185	290355	M	ds.half
I7196	I7196	OlaldeNature2018	4250	2800-1800 BCE	Czech_EBA	Prague 5, Jinonice, Zahradnictví	Czech Republic	50.0504	14.3667	1240K	2.32376	384799	M	ds.half
I5037	I5037	OlaldeNature2018	4100	2300-2000 BCE	Czech_EBA_Protounetice	Moravská Nová Ves	Czech Republic	48.8019	17.0233	1240K	0.016	10344	M	ds.half
I5042	I5042	OlaldeNature2018	4100	2300-2000 BCE	Czech_EBA_Protounetice	Moravská Nová Ves	Czech Republic	48.8019	17.0233	1240K	0.062	36868	M	ds.half
I4141	I4141	OlaldeNature2018	4250	2800-1800 BCE	Czech_EBA_Unetice	Moravská Nová Ves	Czech Republic	48.8019	17.0233	1240K	0.323	153595	M	ds.half
I4130	I4130	OlaldeNature2018 (known there as I5044)	4250	2800-1800 BCE	Czech_EBA_Unetice	Moravská Nová Ves	Czech Republic	48.8019	17.0233	1240K	0.232	119215	F	ds.half
DA112.SG	DA112	DamgaardNature2018	2529	753-404 calBCE (2430±40 BP, UBA-31220)	Czech_IA_Hallstatt.SG	..	Czech Republic	50.51	14.05	Shotgun	0.407	149842	F	ds.minus
DA111.SG	DA111	DamgaardNature2018	2702	910-593 calBCE (2630±48 BP, UBA-31219)	Czech_IA_Hallstatt.SG	..	Czech Republic	50.51	14.05	Shotgun	0.863	269344	M	ds.minus
kol2BE.SG	kol002	SanchezQuintoPNAS2019	6505	4650-4460 calBCE (5710±25 BP, UGAMS-9614)	Czech_Megalithic.SG	Kolín	Czech Republic	50.0289	15.2012	Shotgun	0.085465	50370	F	ds.minus
kol6-ALL_DATA.SG	kol006	SanchezQuintoPNAS2019	6775	4910-4740 calBCE (5950±25 BP, UGAMS-9615)	Czech_Megalithic.SG	Kolín	Czech Republic	50.0289	15.2012	Shotgun	1.43748	419639	F	ds.minus,ds.plus
I4893	I4893	OlaldeNature2018	6349	4449-4348 calBCE (5550±20 BP, PSUAMS-2850)	Czech_N	Prague 8, Kobylisy, Ke Stírce Street	Czech Republic	50.1217	14.457	1240K	5.311	447635	M	ds.half
I4894	I4894	OlaldeNature2018	6378	4488-4368 calBCE (5610±20 BP, PSUAMS-2851)	Czech_N	Prague 8, Kobylisy, Ke Stírce Street	Czech Republic	50.1217	14.457	1240K	4.046	443183	F	ds.half
Pavlov1_d	Pavlov1	FuNature2016	30260	29160-27460 BCE (26170±450 BP, GrN-20391, layer date)	Czech_Pavlov1	Dolni Vestonice	Czech Republic	48.53	16.39	3.7M	0.028	36834	M	ds.half,ds.half
Vestonice13_d	Vestonice13	FuNature2016	30870	29120-28720 BCE (26640±110 BP, GrN-14831, layer date)	Czech_Vestonice13	Dolni Vestonice	Czech Republic	48.53	16.39	3.7M	0.071	71562	M	ds.half
Vestonice16	Vestonice16	FuNature2016	30010	28760-27360 BCE [28634-27458 calBCE (GrN-15277: 25740±210 BP), 28586-27086 calBCE (25570±280, GrN-15276), layer date]	Czech_Vestonice16	Dolni Vestonice	Czech Republic	48.53	16.39	3.7M	1.31	437711	M	ds.half
Vestonice43_d	Vestonice43	FuNature2016	30010	28760-27360 BCE [28634-27458 calBCE (GrN-15277: 25740±210 BP), 28586-27086 calBCE (25570±280, GrN-15276), layer date]	Czech_Vestonice43	Dolni Vestonice	Czech Republic	48.53	16.39	3.7M	0.087	79137	M	ds.half
S_Czech-2.DG	NA15728	MallickNature2016	0	present	Czech.DG	..	Czech Republic	50.1	14.4	Shotgun.diploid	49.74	584295	M	..
S_Dai-1.DG	HGDP01314	MallickNature2016	0	present	Dai.DG	..	China	21	100	Shotgun.diploid	49.51	584194	F	..
S_Dai-2.DG	HGDP01312	MallickNature2016	0	present	Dai.DG	..	China	21	100	Shotgun.diploid	39.75	584242	M	..
S_Dai-3.DG	HGDP01315	MallickNature2016	0	present	Dai.DG	..	China	21	100	Shotgun.diploid	39.05	577967	F	..
A_Dai-5.DG	HGDP01307	MeyerScience2012	0	present	Dai.DG	..	China	21	100	Shotgun.diploid	28.31	593101	M	..
B_Dai-4.DG	HGDP01308	PrueferNature2013	0	present	Dai.DG	..	China	21	100	Shotgun.diploid	39.22	583299	M	..
S_Daur-2.DG	HGDP01215	MallickNature2016	0	present	Daur.DG	..	China	48.4975	124	Shotgun.diploid	45.92	583917	F	..
RISE21.SG	RISE21	AllentoftNature2015	3304	1426-1281 calBCE (3092±29 BP, OxA-28047)	Denmark_BA.SG	Karlstrup	Denmark	55.55	12.209	Shotgun	0.023	15624	M	ds.minus
RISE47.SG	RISE47	AllentoftNature2015	3362	1499-1324 calBCE (3153±26 BP, OxA-28258)	Denmark_BA.SG	Sebber skole	Denmark	56.97	9.552	Shotgun	0.105	56886	M	ds.minus
RISE42.SG	RISE42	AllentoftNature2015	4032	2191-1972 calBCE (3681±28 BP, OxA-28225)	Denmark_LN.SG	Marbjerg	Denmark	55.657	12.148	Shotgun	0.016	10488	M	ds.minus
RISE71.SG	RISE71	AllentoftNature2015	4060	2196-2023 calBCE (3701±26 BP, OxA-28269)	Denmark_LN.SG	Falshöj	Denmark	56.676	10.034	Shotgun	0.26	113817	F	ds.minus
S_Dinka-1.DG	DNK05	MallickNature2016	0	present	Dinka.DG	Aweil	Sudan	8.78333	27.4	Shotgun.diploid	40.04	583366	M	..
S_Dinka-2.DG	DNK11	MallickNature2016	0	present	Dinka.DG	Aweil	Sudan	8.78333	27.4	Shotgun.diploid	36.6	583455	M	..
A_Dinka-4.DG	A_Dinka-4	MeyerScience2012	0	present	Dinka.DG	Aweil	Sudan	8.78333	27.4	Shotgun.diploid	27.98	593076	M	..
B_Dinka-3.DG	DNK07	PrueferNature2013	0	present	Dinka.DG	Aweil	Sudan	8.78333	27.4	Shotgun.diploid	37.93	579563	M	..
S_Druze-1.DG	HGDP00569	MallickNature2016	0	present	Druze.DG	Carmel	Israel	32	35	Shotgun.diploid	50.2	584046	F	..
S_Druze-2.DG	HGDP00597	MallickNature2016	0	present	Druze.DG	Carmel	Israel	32	35	Shotgun.diploid	44.56	581811	M	..
S_Dusun-1.DG	Dusun22	MallickNature2016	0	present	Dusun.DG	Tutong District, Lamunin	Brunei	4.7	114.7	Shotgun.diploid	50.55	584507	F	..
S_Dusun-2.DG	S_Dusun-2	MallickNature2016	0	present	Dusun.DG	Tutong District, Lamunin	Brunei	4.7	114.7	Shotgun.diploid	39.52	583497	F	..
DA39.SG	DA39	DamgaardNature2018	1990	161 calBCE - 81 calCE (2007±46 BP, UBA-33599)	EasternSteppe_IA_Nomadic	Siberia, Tungus & Eastern Steppe	Mongolia	48.0178	101.353	Shotgun	1.998	447502	M	ds.minus
DA45.SG	DA45	DamgaardNature2018	2062	183-41 calBCE (2083±27 BP, UBA-31155)	EasternSteppe_IA_Nomadic	Siberia, Tungus & Eastern Steppe	Mongolia	42.5258	105.18	Shotgun	8.669	591467	M	ds.minus
DA43.SG	DA43	DamgaardNature2018	2100	400 BCE - 100 CE	EasternSteppe_IA_Nomadic	Siberia, Tungus & Eastern Steppe	Mongolia	42.5258	105.18	Shotgun	1.608	411732	M	ds.minus
DA38.SG	DA38	DamgaardNature2018	2152	349-55 calBCE (2131±26 BP, UBA-31153)	EasternSteppe_IA_Nomadic_CS	Siberia, Tungus & Eastern Steppe	Mongolia	49.2744	101.716	Shotgun	2.802	518208	F	ds.minus
DA41.SG	DA41	DamgaardNature2018	2173	355-91 calBCE (2147±27 BP, UBA-31154)	EasternSteppe_IA_Nomadic_CS	Siberia, Tungus & Eastern Steppe	Mongolia	49.2744	101.716	Shotgun	0.776	218216	M	ds.minus
JK2911	JK2911	ScheunemannNatureCommunications2017	2614	787-541 calBCE (2513±24 BP, MAMS-23617)	Egypt_ThirdIntermediatePeriod	Abusir-el Meleq	Egypt	29.9	31.2	1240K	0.880832	255302	M	half
JK2134	JK2134	ScheunemannNatureCommunications2017	2617	790-544 calBCE (2522±24 BP, MAMS-23047)	Egypt_ThirdIntermediatePeriod	Abusir-el Meleq	Egypt	29.9	31.2	1240K	0.117729	64320	M	half
UzOO77	UzOO77_new	MittnikNatureCommunications2018	7200	5500-5000 BCE	EHG	Yuzhnyy Oleni Ostrov, Karelia	Russia	62.046	35.364	1240K	0.778745	289954	F	half
I0124	I0124	MathiesonNature2015 (1240k of same same sample with 390k in HaakLazaridis2015)	7549	5657-5541 calBCE (6680±30 BP, Beta-392490)	EHG	Samara Oblast, Volga River Valley, Sok River, Lebyazhinka	Russia	53.6806	50.6753	1240K	0.598	292501	M	ds.half
I0211	I0211	MathiesonNature2015	8280	6773-5886 BCE [other dates in the layer used in the Bayesian modeling analysis we used to obtain this range are (7280±80 BP, OxA-1665), 6410-6050 calBCE (7350±90 BP, OxA-2266), 6390-6030 calBCE (7330±90 BP, OxA-1667), 6590-6240 calBCE (7560±90 BP, OxA-1668), 6590-6240 calBCE (7560±90 BP, OxA-1669), 6360-6000 calBCE (7280±90 BP, OxA-2124), 6530-6210 calBCE (7510±90 BP, OxA-2125), 6850-6410 calBCE …	EHG	Karelia, Yuzhnyy Oleni Ostrov	Russia	61.65	35.65	1240K	0.136	77532	M	ds.half
I0061	I0061	MathiesonNature2015 (1240k of same same sample with 390k in HaakLazaridis2015)	8280	6773-5886 BCE [other dates in the layer used in the Bayesian modeling analysis we used to obtain this range are (7280±80 BP, OxA-1665), 6410-6050 calBCE (7350±90 BP, OxA-2266), 6390-6030 calBCE (7330±90 BP, OxA-1667), 6590-6240 calBCE (7560±90 BP, OxA-1668), 6590-6240 calBCE (7560±90 BP, OxA-1669), 6360-6000 calBCE (7280±90 BP, OxA-2124), 6530-6210 calBCE (7510±90 BP, OxA-2125), 6850-6410 calBCE …	EHG	Karelia, Yuzhnyy Oleni Ostrov	Russia	61.65	35.65	1240K	5.272	554129	M	ds.plus,ds.plus,ds.half
T_Elmolo-1.DG	T_Elmolo-1	FanGenomeBiology2019	0	present	Elmolo.DG	Layeni	Kenya	2.98583	36.9139	Shotgun.diploid	31	582572	M	..
T_Elmolo-2.DG	T_Elmolo-2	FanGenomeBiology2019	0	present	Elmolo.DG	Layeni	Kenya	2.98583	36.9139	Shotgun.diploid	41	584177	M	..
I1770	I1770	OlaldeNature2018	3950	2400-1600 BCE	England_BellBeaker	England, North Yorkshire, Staxton, Staxton Beacon	Great Britain	54.2019	-0.434355	1240K	0.778	260936	F	ds.half
I6679	I6679	OlaldeNature2018	3958	2125-1891 calBCE (3621±34 BP, OxA-5553/4)	England_BellBeaker	England, Northumberland, Low Hauxley	Great Britain	55.31	-1.55333	1240K	0.171488	97814	M	ds.half
I2447	I2447	OlaldeNature2018	3964	2116-1911 calBCE (3625±25 BP, PSUAMS-2336)	England_BellBeaker	England, Oxfordshire, Yarnton	Great Britain	51.7957	-1.31989	1240K	5.541	483421	M	ds.half,ds.half
I2455	I2455	OlaldeNature2018	3970	2130-1910 calBCE (3631±28 BP, OxA-24594)	England_BellBeaker	England, Needingworth Quarry, Over Narrows	Great Britain	52.34	0.03	1240K	0.118	64437	F	ds.half,ds.half
I3255	I3255	OlaldeNature2018	3994	2136-1951 calBCE (3661±31 BP, SUERC-49482)	England_BellBeaker	England, Cambridgeshire, Trumpington Meadows	Great Britain	52.1703	0.105604	1240K	4.889	466555	F	ds.half
I2452	I2452	OlaldeNature2018	4049	2277-1920 calBCE [2277-2030 calBCE (3735±35 BP, Poz-83405), 2195-1920 calBCE (3700±30 BP, Beta-444979)]	England_BellBeaker	England, South Derbyshire, Willington, Dairy Farm	Great Britain	52.15	-0.38	1240K	7.489	486809	M	ds.half,ds.half
I3256	I3256	OlaldeNature2018	4067	2204-2029 calBCE (3722±31 BP)	England_BellBeaker	England, Cambridgeshire, Trumpington Meadows	Great Britain	52.1703	0.105604	1240K	3.819	447247	M	ds.half
I5382	I5382	OlaldeNature2018	4080	2280-1980 calBCE (3725±40, OxA-8728)	England_BellBeaker	England, County Durham, Stockton-on-Tees, Windmill Fields	Great Britain	54.5228	-1.30813	1240K	0.366	170383	M	ds.half
I2443	I2443	OlaldeNature2018	4085	2290-1980 calBCE (3740±40 BP, OxA-8868)	England_BellBeaker	England, Oxfordshire, Yarnton	Great Britain	51.7957	-1.31989	1240K	4.1	483232	F	ds.half,ds.half,ds.half,ds.half
I2445	I2445	OlaldeNature2018	4114	2397-1930 calBCE [2137-1930 calBCE (3650±35 BP, Poz-83407), 2397-2043 calBCE (3785±40 BP, OxA-8806)]	England_BellBeaker	England, Oxfordshire, Yarnton	Great Britain	51.7957	-1.31989	1240K	6.82	457018	M	ds.half,ds.half
I2453	I2453	OlaldeNature2018	4115	2289-2041 calBCE (3760±35 BP, Poz-83404)	England_BellBeaker	England, Lincolnshire, West Deeping	Great Britain	52.67	-0.35	1240K	0.958	325663	M	ds.half,ds.half
I6778	I6778	OlaldeNature2018	4150	2500-1900 BCE	England_BellBeaker	England, Wiltshire, Wilsford	Great Britain	51.1471	-1.81253	1240K	1.23438	316003	F	ds.half
I6777	I6777	OlaldeNature2018	4150	2500-1900 BCE	England_BellBeaker	England, Wiltshire, Wilsford	Great Britain	51.1471	-1.81253	1240K	3.48544	418765	M	ds.half
I6775	I6775	OlaldeNature2018	4150	2500-1900 BCE	England_BellBeaker	England, Somerset, Stogursey, Wick Barrow	Great Britain	51.1213	-3.07565	1240K	1.64102	357806	M	ds.half
I4951	I4951	OlaldeNature2018	4250	2800-1800 BCE	England_BellBeaker	England, Wiltshire, Netheravon, Flying School	Great Britain	51.24	-1.76	1240K	0.173	94084	M	ds.half
I4950	I4950	OlaldeNature2018	4250	2800-1800 BCE	England_BellBeaker	England, Wiltshire, Upavon, RFC Central Flying School	Great Britain	51.2899	-1.80723	1240K	1.448	406534	M	ds.half
I5513	I5513	OlaldeNature2018	4250	2800-1800 BCE	England_BellBeaker	England, North Ablington, Figheldean	Great Britain	51.22	-1.77	1240K	2.463	430708	M	ds.half
I5512	I5512	OlaldeNature2018	4250	2800-1800 BCE	England_BellBeaker	England, Wiltshire, Netheravon, Flying School	Great Britain	51.24	-1.76	1240K	4.588	464181	F	ds.half
I2418	I2418	OlaldeNature2018	4270	2440-2200 calBCE (3835±25 BP, NZA-32788)	England_BellBeaker	England, Wiltshire, Amesbury Down	Great Britain	51.16	-1.77	1240K	1.411	356875	F	ds.half
I2450	I2450	OlaldeNature2018	4283	2457-2208 calBCE (3850±21 BP, weighted mean) [(3841±40 BP, NZA-15865) (3834±45 BP, NZA-15866)]	England_BellBeaker	England, Oxfordshire, Abington, Spring Road cemetery	Great Britain	51.68	-1.297	1240K	6.834	491179	F	ds.half,ds.half
I2454	I2454	OlaldeNature2018	4040	2200-1980 calBCE (3703±28 BP, OxA-24595)	England_BellBeaker_lowEEF	England, Needingworth Quarry, Over Narrows	Great Britain	52.34	0.03	1240K	5.168	447406	F	ds.half,ds.half
I6774	I6774	OlaldeNature2018	4116	2287-2044 calBCE (3760±30 BP, SUERC-74755)	England_BellBeaker_lowEEF	England, Sussex, Brighton, Ditchling Road	Great Britain	50.8625	-0.121506	1240K	1.14817	320174	M	ds.half
I5376	I5376	OlaldeNature2018	4250	2457-2142 calBCE (3819±33 BP, OxA-14728)	England_BellBeaker_lowEEF	England, London, Syon Reach, River Thames Skulls	Great Britain	51.4742	-0.309898	1240K	0.131	77084	F	ds.half
I2459	I2459	OlaldeNature2018	4250	2460-2140 calBCE (3829±30 BP, SUERC-54823)	England_BellBeaker_lowEEF	England, Wiltshire, Amesbury Down	Great Britain	51.16	-1.77	1240K	1.33	286046	F	ds.half
I2417	I2417	OlaldeNature2018	4270	2500-2140 BCE (based on associated dates in same context especially 23535_25004)	England_BellBeaker_lowEEF	England, Wiltshire, Amesbury Down	Great Britain	51.16	-1.77	1240K	1.958	436365	M	ds.half
I6680	I6680	OlaldeNature2018	3702	1877-1626 calBCE (3420±38, OxA-5555/6)	England_BellBeaker_mediumEEF	England, Northumberland, Low Hauxley	Great Britain	55.31	-1.55333	1240K	3.77803	471865	M	ds.half
I1767	I1767	OlaldeNature2018	4035	2200-1970 calBCE (3705±35 BP, OxA-8651)	England_BellBeaker_mediumEEF	England, County Durham, Stockton-on-Tees, Windmill Fields	Great Britain	54.5228	-1.30813	1240K	1.799	388397	M	ds.half
I2446_published	I2446	OlaldeNature2018	4248	2456-2140 calBCE (3815±40 BP, OxA-8807)	England_BellBeaker_mediumEEF	England, Oxfordshire, Yarnton	Great Britain	51.7957	-1.31989	1240K	0.088	52550	F	ds.half,ds.half
I5379	I5379	OlaldeNature2018	4330	2470-2290 calBCE (3900±30, SUERC-32210)	England_BellBeaker_mediumEEF	England, Dorset, Sixpenny Handley, Canada Farm	Great Britain	50.9192	-2.01544	1240K	1.899	374279	M	ds.half
I2464	I2464	OlaldeNature2018	3630	1750-1610 calBCE (3379±30 BP, NZA-28700)	England_C_EBA	England, Wiltshire, Boscombe Airfield	Great Britain	51.15	-1.75	1240K	0.046	27963	M	ds.half
I7630	I7630	OlaldeNature2018	3736	1880-1692 calBCE (3458±27 BP, SUERC-72661, GU43493)	England_C_EBA	England, Yorkshire, East Riding, North Ferriby, Melton Quarry	Great Britain	53.7262	-0.529641	1240K	0.014381	8918	M	ds.half
I5377	I5377	OlaldeNature2018	3745	1900-1690 calBCE (3485±33, OxA-14731)	England_C_EBA	England, London, Mortlake, River Thames Skulls	Great Britain	51.4712	-0.266408	1240K	2.31049	444906	M	ds.half,ds.half
I2602	I2602	OlaldeNature2018	3745	1900-1690 calBCE (3490±30 BP, SUERC-40290)	England_C_EBA	England, Kent, Thanet	Great Britain	51.33	1.36	1240K	1.616	344082	M	ds.half
I5441	I5441	OlaldeNature2018	3750	2000-1600 BCE	England_C_EBA	England, Devon, Paington, Neale's Cave	Great Britain	50.4261	-3.58054	1240K	0.216	113955	M	ds.half
I2463	I2463	OlaldeNature2018	3785	1930-1740 calBCE (3505±35 BP, SUERC-40721)	England_C_EBA	England, Kent, Thanet	Great Britain	51.33	1.36	1240K	0.267	124273	F	ds.half
I2610	I2610	OlaldeNature2018	3791	1936-1746 calBCE (3515±35 BP, Poz-83498)	England_C_EBA	England, Blaydon, Tyne and Wear, Bewes Hill	Great Britain	54.97	-1.73	1240K	0.071	42999	F	ds.half
I2421	I2421	OlaldeNature2018	3794	1931-1756 calBCE (3524±28 BP, OxA-26256)	England_C_EBA	England, Tyne and Wear, Sunderland, Hasting Hill	Great Britain	54.883	-1.452	1240K	0.459	209152	M	ds.half
I7639	I7639	OlaldeNature2018	3800	2040-1660 calBCE (3520±70, HAR-3880)	England_C_EBA	England, Cambridgeshire, Chippenham, Waterhall Farm	Great Britain	52.2769	0.461902	1240K	0.052348	32032	F	ds.half
I2601	I2601	OlaldeNature2018	3805	1960-1750 calBCE (3535±35 BP, SUERC-40713)	England_C_EBA	England, Kent, Thanet	Great Britain	51.33	1.36	1240K	0.882	275274	F	ds.half
I2609	I2609	OlaldeNature2018	3848	2023-1772 calBCE (3560±40 BP, Poz-83423)	England_C_EBA	England, Northumberland, Hexham Golf Course	Great Britain	54.979	-2.123	1240K	0.33	146547	F	ds.half
I2460	I2460	OlaldeNature2018	3875	2030-1820 calBCE (3575±27 BP, SUERC-53041)	England_C_EBA	England, Wiltshire, Amesbury Down	Great Britain	51.16	-1.77	1240K	0.02	12301	F	ds.half
I7638	I7638	OlaldeNature2018	3980	2290-1770 calBCE (3660±80, OxA-4357)	England_C_EBA	England, Oxfordshire, Radley, Barrow Hills	Great Britain	51.4053	-1.15077	1240K	0.876881	319152	M	ds.half
I2598_published	I2598	OlaldeNature2018	3990	2140-1940 calBCE (3664±30 BP, NZA-32494)	England_C_EBA	England, Wiltshire, Amesbury Down	Great Britain	51.16	-1.77	1240K	0.078	45087	M	ds.half
I2618	I2618	OlaldeNature2018	3993	2135-1951 calBCE (3660±28 BP, OxA-26254)	England_C_EBA	England, Northumberland, Barrasford, Reaverhill	Great Britain	55.058	-2.147	1240K	1.029	340761	M	ds.half
I7635	I7635	OlaldeNature2018	4037	2195-1978 calBCE (3690±28, BRAMS-1286)	England_C_EBA	England, County Durham, Stockton-on-Tees, Windmill Fields	Great Britain	54.5228	-1.30813	1240K	0.619524	261214	F	ds.half
I2457	I2457	OlaldeNature2018	4066	2200-2031 calBCE [2480-2280 calBCE (3890±30 BP, SUERC-36210) ignored because it is an outlier from the daughter I2600, 2200-2031 calBCE (3717±28 BP, SUERC-69975)]	England_C_EBA	England, Wiltshire, Amesbury Down	Great Britain	51.16	-1.77	1240K	2.715	382956	M	ds.half
I2604	I2604	OlaldeNature2018	4070	2210-2030 calBCE (3730±30 BP, SUERC-26241)	England_C_EBA	England, Hampshire, Barton-Stacey Pipeline	Great Britain	51.15	-1.36	1240K	2.17855	412076	F	ds.half
I2566	I2566	OlaldeNature2018	4070	2210-2030 calBCE (3734±25 BP, NZA-32490)	England_C_EBA	England, Wiltshire, Amesbury Down	Great Britain	51.16	-1.77	1240K	2.259	261741	M	ds.half
I2597	I2597	OlaldeNature2018	4105	2280-2030 calBCE (3735±30 BP, SUERC-34539)	England_C_EBA	England, Wiltshire, Amesbury Down	Great Britain	51.16	-1.77	1240K	3.23512	438419	M	ds.half
I2461	I2461	OlaldeNature2018	4270	2500-2140 BCE (based on associated dates in same context)	England_C_EBA	England, Wiltshire, Porton	Great Britain	51.13	-1.69	1240K	2.556	418254	F	ds.half
I2612	I2612	OlaldeNature2018	4287	2465-2209 calBCE (3865±35 BP, Poz-83492)	England_C_EBA	England, Tyne and Wear, Sunderland, Hasting Hill	Great Britain	54.883	-1.452	1240K	0.049	28726	F	ds.half
I0160.SG	I0160	SchiffelsNatureCommunications2016	1995	170 calBCE - 80 calCE (2029±49 BP, Wk - 12599)	England_IA.SG	England, South Cambridgeshire, East Anglia, Hinxton	Great Britain	52.08	0.18	Shotgun	8.439	592827	M	ds.plus
I0789.SG	I0789	SchiffelsNatureCommunications2016	2155	360-50 calBCE (2155±35 BP, SUERC-14246)	England_IA.SG	England, Cambridgeshire, Linton	Great Britain	52.0991	0.277	Shotgun	0.752	321320	F	ds.half
I7640	I7640	OlaldeNature2018	3316	1436-1296 calBCE (3100±30, SUERC-28349)	England_MBA	England, Cambridgeshire, Trumpington, Clay Farm	Great Britain	52.1784	0.122544	1240K	3.61553	428654	M	ds.half
I7628	I7628	OlaldeNature2018	3400	1600-1300 BCE	England_MBA	England, Bedfordshire, Biddenham Loop	Great Britain	52.1224	-0.511365	1240K	0.522439	215901	M	ds.half
I7626	I7626	OlaldeNature2018	3400	1600-1300 BCE	England_MBA	England, Bedfordshire, Biddenham Loop	Great Britain	52.1224	-0.511365	1240K	3.09402	417918	F	ds.half
I7627	I7627	OlaldeNature2018	3400	1600-1300 BCE	England_MBA	England, Bedfordshire, Biddenham Loop	Great Britain	52.1224	-0.511365	1240K	4.19971	427895	F	ds.half
I7574	I7574	OlaldeNature2018	3400	1600-1300 BCE	England_MBA	England, Cambridgeshire, Trumpington, Clay Farm	Great Britain	52.1784	0.122544	1240K	4.20899	432419	F	ds.half
I7577	I7577	OlaldeNature2018	3400	1600-1300 BCE	England_MBA	England, Bedfordshire, Biddenham Loop	Great Britain	52.1224	-0.511365	1240K	3.49455	414914	M	ds.half
I7570	I7570	OlaldeNature2018	3400	1600-1300 BCE	England_MBA	England, Lincolnshire, Langtoft	Great Britain	52.6963	-0.34	1240K	2.96062	414435	M	ds.half
I7569	I7569	OlaldeNature2018	3400	1600-1300 BCE	England_MBA	England, Lincolnshire, Langtoft	Great Britain	52.6963	-0.34	1240K	0.048296	29393	F	ds.half
I7572	I7572	OlaldeNature2018	3400	1600-1300 BCE	England_MBA	England, Needingworth Quarry, Over Narrows	Great Britain	52.34	0.03	1240K	1.20018	348550	M	ds.half
I7573	I7573	OlaldeNature2018	3400	1600-1300 BCE	England_MBA	England, Cambridgeshire, Fordham	Great Britain	52.3106	0.386227	1240K	2.98566	387237	F	ds.half
I7568	I7568	OlaldeNature2018	3400	1600-1300 BCE	England_MBA	England, Needingworth Quarry, Over Narrows	Great Britain	52.34	0.03	1240K	3.79525	421666	F	ds.half
I7578	I7578	OlaldeNature2018	3400	1600-1300 BCE	England_MBA	England, Bedfordshire, Biddenham Loop	Great Britain	52.1224	-0.511365	1240K	3.87843	423616	F	ds.half
I7571	I7571	OlaldeNature2018	3400	1600-1300 BCE	England_MBA	England, Needingworth Quarry, Over Narrows	Great Britain	52.34	0.03	1240K	3.4891	414475	M	ds.half
I7576	I7576	OlaldeNature2018	3400	1600-1300 BCE	England_MBA	England, Bedfordshire, Biddenham Loop	Great Britain	52.1224	-0.511365	1240K	2.80723	418786	M	ds.half
I7575	I7575	OlaldeNature2018	3400	1600-1300 BCE	England_MBA	England, Bedfordshire, Biddenham Loop	Great Britain	52.1224	-0.511365	1240K	3.84103	429837	M	ds.half
I3082	I3082	OlaldeNature2018	3455	1620-1390 calBCE (3157±25 BP, NZA-34643)	England_MBA	England, Dorset, Sixpenny Handley, Canada Farm	Great Britain	50.9192	-2.01544	1240K	1.26744	370577	M	ds.half,ds.half
I2639	I2639	OlaldeNature2018	3465	1600-1430 calBCE (3225±25 BP, NZA-32497)	England_MBA	England, Wiltshire, Amesbury Down	Great Britain	51.16	-1.77	1240K	1.956	317181	F	ds.half
I3025	I3025	BraceDiekmannNatureEcologyEvolution2019	9262	7280-7080 calBCE (8270±45 BP, OxA-23812)	England_Mesolithic	England, Devon, Torquay, Kent's Cavern	Great Britain	50.4682	-3.50307	1240K	0.077	45802	F	ds.plus
I6767	I6767	BraceDiekmannNatureEcologyEvolution2019	10300	8470-8230 calBCE (9100±100 BP, OxA-814)	England_Mesolithic	England, Somerset, Cheddar, Gough's Cave	Great Britain	51.2817	-2.76575	1240K	2.25141	415539	M	ds.half,ds.half
I6745	I6745	BraceDiekmannNatureEcologyEvolution2019	10555	8750-8459 calBCE (9340±50 BP, OxA-34338)	England_Mesolithic	England, Somerset, Burrington Combe, Aveline's Hole	Great Britain	51.3247	-2.75325	1240K	0.080039	48383	F	ds.half
I5374	I5374	OlaldeNature2018	4596	2830-2460 calBCE (4008±39 BP, OxA-16460)	England_N	England, Somerset, Cheddar, Totty Pot	Great Britain	51.279	-2.74332	1240K	0.034	21546	M	ds.half
I5387	I5387	BraceDiekmannNatureEcologyEvolution2019	4850	3300-2500 BCE	England_N	England, Wiltshire, Avebury, West Kennet	Great Britain	51.2431	-1.51039	1240K	0.362	177680	M	ds.half
I2606	I2606	OlaldeNature2018	5065	3330-2900 BCE	England_N	England, Eton Rowing Course	Great Britain	51.4928	-0.665402	1240K	1.18087	359463	M	ds.half
I0520	I0520	OlaldeNature2018	5180	3360-3100 BCE	England_N	England, Northampton, Banbury Lane	Great Britain	52.2173	-0.940217	1240K	0.014162	8923	M	ds.half
I0518	I0518	OlaldeNature2018	5180	3360-3100 BCE	England_N	England, Northampton, Banbury Lane	Great Britain	52.2173	-0.940217	1240K	0.03803	30315	M	ds.half
I0519	I0519	OlaldeNature2018	5180	3360-3100 BCE	England_N	England, Northampton, Banbury Lane	Great Britain	52.2173	-0.940217	1240K	0.077539	46059	M	ds.half
I2605	I2605	OlaldeNature2018	5238	3631-2944 calBCE [3631-3372 calBCE (4710±35 BP, Poz-83483), 3368-2944 calBCE (4500±60 BP, BM-3173)]	England_N	England, Eton Rowing Course	Great Britain	51.4928	-0.665402	1240K	1.126	334445	F	ds.half
I6753	I6753	BraceDiekmannNatureEcologyEvolution2019	5305	3730-2980 BCE	England_N	England, Kent, Trottiscliffe, Coldrum	Great Britain	51.3216	0.372682	1240K	1.83176	403635	M	ds.half
I4949_published	I4949	OlaldeNature2018	5454	3630-3377 calBCE (4715±20 BP, PSUAMS-2513)	England_N	England, Wiltshire, Winterbourne Monkton, North Millbarrow	Great Britain	51.445	-1.85261	1240K	0.067	39725	M	ds.half
I6757	I6757	BraceDiekmannNatureEcologyEvolution2019	5463	3648-3377 calBCE (4766±48 BP, UBA-32285)	England_N	England, North Yorkshire, Attermire Scar, Jubilee Cave	Great Britain	54.0817	-2.27362	1240K	3.28099	437863	M	ds.half
I5366	I5366	OlaldeNature2018	5464	3644-3384 calBCE (4775±34 BP, OxA-34470)	England_N	England, Sussex, Cissbury	Great Britain	50.8609	-0.399007	1240K	0.9	309526	F	ds.half
I6746	I6746	BraceDiekmannNatureEcologyEvolution2019	5490	3695-3384 calBCE (4809±45 BP, UBA-30800)	England_N	England, Somerset, Burrington Combe, Aveline's Hole	Great Britain	51.3247	-2.75325	1240K	0.925983	328316	F	ds.half
I3040	I3040	BraceDiekmannNatureEcologyEvolution2019	5525	3650-3500 BCE	England_N	England, Sussex, Brighton, Whitehawk	Great Britain	50.829	-0.112825	1240K	0.161	92296	M	ds.plus
I6761	I6761	OlaldeNature2018	5525	3650-3500 BCE	England_N	England, Sussex, Brighton, Whitehawk	Great Britain	50.829	-0.112825	1240K	0.842174	292505	F	ds.half
I6759	I6759	OlaldeNature2018	5536	3650-3522 calBCE (4801±31 BP)	England_N	England, North Yorkshire, Kelco Cave, Giggleswick Scar	Great Britain	54.0744	-2.28728	1240K	2.5461	413841	M	ds.half
I6747	I6747	BraceDiekmannNatureEcologyEvolution2019	5539	3656-3521 calBCE (4808±35 BP, UB-29004)	England_N	England, Derbyshire, Brassington, Carsington Pasture Cave	Great Britain	53.0798	-1.64094	1240K	3.74231	448954	M	ds.half
I3068	I3068	OlaldeNature2018	5557	3692-3522 calBCE (4820±34 BP, UBA-29003)	England_N	England, Derbyshire, Brassington, Carsington Pasture Cave	Great Britain	53.0798	-1.64094	1240K	0.856	316447	M	ds.half
I6751	I6751	OlaldeNature2018	5650	3800-3600 BCE	England_N	England, Wiltshire, Salisbury, Fussell's Lodge	Great Britain	51.0912	-1.72751	1240K	1.86116	390746	F	ds.half
I6750	I6750	OlaldeNature2018	5650	3800-3600 BCE	England_N	England, Wiltshire, Salisbury, Fussell's Lodge	Great Britain	51.0912	-1.72751	1240K	0.482649	222869	M	ds.half
I3005	I3005	BraceDiekmannNatureEcologyEvolution2019	5665	3780-3650 calBCE (4934±35 BP, OxA-34336)	England_N	England, Somerset, Burrington Combe, Aveline's Hole	Great Britain	51.3247	-2.75325	1240K	2.167	357713	F	ds.half
I6762	I6762	OlaldeNature2018	5700	4000-3500 BCE	England_N	England, Gloucestershire, Chipping Norton, Upper Swell	Great Britain	51.5611	-1.44592	1240K	0.970433	322002	M	ds.half
I6760	I6760	BraceDiekmannNatureEcologyEvolution2019	5770	3930-3710 calBCE (5023±34 BP, OxA-17173)	England_N	England, Gloucestershire, Hampnett, Burn Ground	Great Britain	51.8434	-1.85044	1240K	0.74625	294013	M	ds.half
S_English-1.DG	HG00126	MallickNature2016	0	present	English.DG	England, Kent	Great Britain	51.19	0.73	Shotgun.diploid	41.37	583863	M	..
S_English-2.DG	HG00128	MallickNature2016	0	present	English.DG	England, Kent	Great Britain	51.19	0.73	Shotgun.diploid	45.54	583029	F	..
S_Esan-1.DG	HG03100	MallickNature2016	0	present	Esan.DG	..	Nigeria	6.5	6	Shotgun.diploid	35.59	583935	M	..
S_Esan-2.DG	HG02943	MallickNature2016	0	present	Esan.DG	..	Nigeria	6.5	6	Shotgun.diploid	41.38	583655	F	..
S_Eskimo_Chaplin-1.DG	Esk29	MallickNature2016	0	present	Eskimo_Chaplin.DG	New Chaplino, Chukchi Peninsula	Russia	64.48	172.86	Shotgun.diploid	45.64	584695	M	..
S_Eskimo_Naukan-1.DG	Nesk_22	MallickNature2016	0	present	Eskimo_Naukan.DG	Big Diomide Island, Chukchi Peninsula	Russia	66.02	169.71	Shotgun.diploid	49.09	584603	F	..
S_Eskimo_Naukan-2.DG	Nesk_25	MallickNature2016	0	present	Eskimo_Naukan.DG	Big Diomide Island, Chukchi Peninsula	Russia	66.02	169.71	Shotgun.diploid	46.31	584556	F	..
S_Eskimo_Sireniki-1.DG	Sir26	MallickNature2016	0	present	Eskimo_Sireniki.DG	Sireniki, Chukchi Peninsula, Second sampling location	Russia	64.4	173.9	Shotgun.diploid	43.61	584277	M	..
S_Eskimo_Sireniki-2.DG	S_Eskimo_Sireniki-2	MallickNature2016	0	present	Eskimo_Sireniki.DG	Sireniki, Chukchi Peninsula, Second sampling location	Russia	64.4	173.9	Shotgun.diploid	49.37	584666	F	..
s19_V16_1.SG	V16	SaagCurrentBiology2019	2510	730-390 calBCE (2399±27 BP, UBA-24124)	Estonia_BA.SG	Harju, Jaani A at Väo, cist	Estonia	59.4306	24.9011	Shotgun	0.196702	113186	M	ds.minus
s19_X14_1.SG	X14	SaagCurrentBiology2019	2555	780-430 calBCE (2481±30 BP, Hela-2061)	Estonia_BA.SG	Harju, Lastekangur 2 at Rebala, cist	Estonia	59.4708	25.0972	Shotgun	0.262365	147036	M	ds.minus
s19_X12_1.SG	X12	SaagCurrentBiology2019	2795	900-790 calBCE (2652±26 BP, SUERC-80011 (GU47825)	Estonia_BA.SG	Ida-Viru, Napa 4, cist	Estonia	59.3992	27.0142	Shotgun	0.018465	11813	M	ds.minus
s19_X20_1.SG	X20	SaagCurrentBiology2019	2800	900-800 calBCE (2677±26 BP, SUERC-80018 (GU47829)	Estonia_BA.SG	Harju, Parna 1 at Väo, cist	Estonia	59.4308	24.9089	Shotgun	0.069847	43164	M	ds.minus
s19_X17_2.SG	X17	SaagCurrentBiology2019	2820	930-810 calBCE (2732±28 BP, SUERC-80020 (GU47831)	Estonia_BA.SG	Harju, Kangru 8 at Väo, cist?	Estonia	59.4383	24.8853	Shotgun	0.321701	169834	M	ds.minus
s19_X08_1.SG	X08	SaagCurrentBiology2019	2820	930-810 calBCE (2733±26 BP, SUERC-80021 (GU47832)	Estonia_BA.SG	Harju, Lõokese at Muuksi, cist A	Estonia	59.505	25.5281	Shotgun	0.256951	141109	M	ds.minus
s19_0LS11_1.SG	0LS11	SaagCurrentBiology2019	2905	1060-850 calBCE (2815±33 BP, Hela-2361)	Estonia_BA.SG	Harju, Jõelähtme 34, cist?	Estonia	59.4403	25.1349	Shotgun	0.180211	103770	M	ds.minus
s19_X11_1.SG	X11	SaagCurrentBiology2019	2910	1030-890 calBCE (2805±26 BP, SUERC-80010 (GU47824)	Estonia_BA.SG	Ida-Viru, Napa 3, cist	Estonia	59.3992	27.0142	Shotgun	0.191091	111647	M	ds.minus
s19_X16_1.SG	X16	SaagCurrentBiology2019	2945	1080-910 calBCE (2834±26 BP, SUERC-80019 (GU47830)	Estonia_BA.SG	Harju, Kangru 1 at Väo, cist	Estonia	59.4383	24.8853	Shotgun	0.014782	9384	M	ds.minus
s19_X02_1.SG	X02	SaagCurrentBiology2019	2950	1090-910 calBCE (2834±28 BP, SUERC-80017 (GU47828)	Estonia_BA.SG	Harju, Iru 14, cist	Estonia	59.4564	24.9217	Shotgun	0.02599	16938	M	ds.minus
s19_X15_2.SG	X15	SaagCurrentBiology2019	3055	1210-1000 calBCE (2899±28 BP, SUERC-80016 (GU47827)	Estonia_BA.SG	Tartu, Vehendi 11, peripheral, square 4/d	Estonia	58.2186	26.1125	Shotgun	0.282999	155977	M	ds.minus
s19_V9_2.SG	V9	SaagCurrentBiology2019	3065	1220-1010 calBCE (2924±32 BP, Hela-2365)	Estonia_BA.SG	Harju, Jõelähtme 7, cist	Estonia	59.4403	25.1349	Shotgun	0.403226	206193	M	ds.minus
s19_X10_1.SG	X10	SaagCurrentBiology2019	3070	1220-1020 calBCE (2926±28 BP, SUERC-80026 (GU47834)	Estonia_BA.SG	Harju, Lõokese e at Muuksi, cist C	Estonia	59.505	25.5281	Shotgun	0.188669	109798	M	ds.minus
s19_V14_2.SG	V14	SaagCurrentBiology2019	3115	1280-1050 calBCE (2966±29 BP, SUERC-44064 (GU29245)	Estonia_BA.SG	Harju, Toomani 5 at Muuksi, cist 1	Estonia	59.4972	25.5114	Shotgun	0.384443	198972	M	ds.minus
Kunila2	MA973	MittnikNatureCommunications2018	4410	2580-2340 calBCE (3960±40 BP, Poz-10825)	Estonia_CordedWare	Kursi, Jõgeva	Estonia	58.326	26.152	1240K	0.435746	206597	M	half
EKA1.SG	kar1	MalmstromProcBiolSci2019	4240	2440-2140 calBCE (3805±35 BP, Poz-15499)	Estonia_CordedWare.SG	Karlova	Estonia	58.3668	26.7345	Shotgun	1.84366	484245	F	ds.minus
MA971.SG	Kunila1	SaagCurrentBiology2017	4400	2850-2050 BCE	Estonia_CordedWare.SG	Kursi, Jõgeva	Estonia	58.33	26.15	Shotgun	0.506932	250483	M	ds.minus
MA826.RISE00.SG	Sope	SaagCurrentBiology2017.merge.with.AllentoftNature2015	4413	2575-2350 calBCE (3969±32 BP, UBA-29064)	Estonia_CordedWare.SG	Jäbara, Ida-Viru, Sope	Estonia	59.408	27.026	Shotgun	0.799	339565	F	ds.minus
MA968.MA976.SG	Ardu1	SaagCurrentBiology2017	4638	2871-2505 calBCE (4110±40 BP, Poz-10824)	Estonia_CordedWare.SG	Ardu, Harju	Estonia	59.1	25.37	Shotgun	0.61196	286532	M	ds.minus
MA969.SG	Ardu2	SaagCurrentBiology2017	4638	2871-2505 calBCE (4110±40 BP, Poz-10824)	Estonia_CordedWare.SG	Ardu, Harju	Estonia	59.1	25.37	Shotgun	0.848372	350626	M	ds.minus
Kivisaare3	Kivisaare3	MittnikNatureCommunications2018	6585	4730-4540 calBCE(5796±37 BP, UBA-25993)	Estonia_EMN_Narva	Kivisaare	Estonia	58.272	26.052	1240K	0.178016	94789	M	half
Veibri4	Veibri4	MittnikNatureCommunications2018	6760	4900-4720 calBCE(5940±22 BP, KIA-48843)	Estonia_EMN_Narva	Veibri	Estonia	58.2017	26.465	1240K	1.00292	296767	F	half
s19_VII3_1.SG	VII3	SaagCurrentBiology2019	2230	380-180 calBCE (2205±35 BP, Poz-98209)	Estonia_IA_lc.SG	Pärnu, Poanse I, tarand 4	Estonia	58.6752	23.6872	Shotgun	0.009057	5823	M	ds.minus
s19_0LS09_1.SG	0LS09	SaagCurrentBiology2019	2410	540-380 calBCE (2361±29 BP, SUERC-44060 (GU29241)	Estonia_IA_lc.SG	Harju, Ilmandu III	Estonia	59.4489	24.4831	Shotgun	0.009124	5872	F	ds.minus
s19_V12_1.SG	V12	SaagCurrentBiology2019	2150	360-40 calBCE (2125±35 BP, Poz-98257)	Estonia_IA.SG	Saare, Kurevere, tarand VII	Estonia	58.4049	22.0066	Shotgun	0.215536	123570	M	ds.minus
s19_V11_1.SG	V11	SaagCurrentBiology2019	2245	390-200 calBCE (2220±35 BP, Poz-98256)	Estonia_IA.SG	Saare, Kurevere, large circle	Estonia	58.4049	22.0066	Shotgun	0.239995	132177	F	ds.minus
s19_X04_1.SG	X04	SaagCurrentBiology2019	2370	480-360 calBCE (2331±26 BP, SUERC-80015 (GU47826)	Estonia_IA.SG	Saare, Loona 1, outside the cist, square d/107	Estonia	58.3335	22.0196	Shotgun	0.209915	119546	M	ds.minus
s19_VII4_1.SG	VII4	SaagCurrentBiology2019	2530	760-400 calBCE (2425±35 BP, Poz-98210)	Estonia_IA.SG	Laane-Viru, Tandemägi IV at Võhma, tarand 2	Estonia	59.5313	25.8661	Shotgun	0.305082	167645	M	ds.minus
s19_V10_2.SG	V10	SaagCurrentBiology2019	2560	790-430 calBCE (2484±40 BP, UBA-26115)	Estonia_IA.SG	Lääne-Viru, Hiiemägi at Kunda, tarand XI, burial 24	Estonia	59.4967	26.5479	Shotgun	0.340528	178945	M	ds.minus
s19_V7_1.SG	V7	SaagCurrentBiology2019	2560	790-430 calBCE (2484±41 BP, UBA-26113)	Estonia_IA.SG	Harju, Ilmandu III, tarand IV, burial 1	Estonia	59.4489	24.4831	Shotgun	0.012713	8146	M	ds.minus
s19_0LS10_1.SG	0LS10	SaagCurrentBiology2019	2615	800-530 calBCE (2530±41 BP, UBA-26114)	Estonia_IA.SG	Lääne-Viru, Hiiemägi at Kunda, tarand III, burial 9	Estonia	59.4967	26.5479	Shotgun	0.265721	143581	M	ds.minus
Tamula1	Tamula1	MittnikNatureCommunications2018	5445	3630-3360 calBCE(4680±40 BP, Poz-15645)	Estonia_MN_CombCeramic	Tamula	Estonia	57.505	26.584	1240K	0.161371	85935	F	half
Tamula3	Tamula3	MittnikNatureCommunications2018	5670	3800-3640 calBCE(4940±40 BP, Poz-10826)	Estonia_MN_CombCeramic	Tamula	Estonia	57.505	26.584	1240K	0.152483	81193	M	half
MA975.SG	Kudruk√ºla3	SaagCurrentBiology2017	5465	3653-3376 calBCE (4770±60 BP, CAMS-6265)	Estonia_MN_CombCeramic.SG	Kudruküla, Ida-Viru	Estonia	59.45	28.08	Shotgun	0.095362	58972	M	ds.minus
MA974.SG	Kudruk√ºla2	SaagCurrentBiology2017	5601	3781-3520 calBCE (4860±60 BP, CAMS-6266)	Estonia_MN_CombCeramic.SG	Kudruküla, Ida-Viru	Estonia	59.45	28.08	Shotgun	0.046522	30001	F	ds.minus
S_Estonian-1.DG	Est375	MallickNature2016	0	present	Estonian.DG	Parnu	Estonia	58.3856	24.5022	Shotgun.diploid	38.39	584316	M	..
S_Estonian-2.DG	Est400	MallickNature2016	0	present	Estonian.DG	Avinurme	Estonia	58.9853	26.8638	Shotgun.diploid	35.24	584036	M	..
mota.SG	I5950	LlorenteScience2015	4472	2575-2469 calBCE (3997±29 BP, OxA-29631)	Ethiopia_4500BP.SG	Gamo Highlands, Mota Cave	Ethiopia	6.79749	38.2079	Shotgun	11.289	593523	M	ds.minus
S_Even-1.DG	Nlk1	MallickNature2016	0	present	Even_o.DG	Djigda, Eastern Siberia	Russia	57.53	135.88	Shotgun.diploid	49.77	584519	F	..
S_Even-2.DG	Nlk18	MallickNature2016	0	present	Even.DG	Djigda, Eastern Siberia	Russia	57.53	135.88	Shotgun.diploid	40.22	584581	M	..
S_Even-3.DG	Nlk3	MallickNature2016	0	present	Even.DG	Djigda, Eastern Siberia	Russia	57.53	135.88	Shotgun.diploid	50.31	584597	F	..
S_Finnish-1.DG	HG00174	MallickNature2016	0	present	Finnish.DG	..	Finland	60.2	24.9	Shotgun.diploid	38.85	582987	F	..
S_Finnish-2.DG	HG00190	MallickNature2016	0	present	Finnish.DG	..	Finland	60.2	24.9	Shotgun.diploid	35.22	584142	M	..
S_Finnish-3.DG	S_Finnish-3	MallickNature2016	0	present	Finnish.DG	..	Finland	60.2	24.9	Shotgun.diploid	45.6	584143	M	..
I3875	I3875	OlaldeNature2018	3991	2134-1947 calBCE (3655±25 BP, PSUAMS-1834)	France_BellBeaker	Villard	France	44.476	6.369	1240K	4.052	424716	M	ds.half
I3874	I3874	OlaldeNature2018	4069	2201-2036 calBCE (3725±25 BP, PSUAMS-1835)	France_BellBeaker	Villard	France	44.476	6.369	1240K	1.634	354227	F	ds.half
I1381	I1381	OlaldeNature2018	4100	2400-1900 BCE	France_BellBeaker	Moselle, Mondelange, PAC de la Sente	France	49.153	6.102	1240K	1.554	371284	M	ds.half
I1391_published	I1391	OlaldeNature2018	4190	2346-2133 calBCE (3795±35 BP, Poz-68164)	France_BellBeaker	Haut-Rhin, Rouffach	France	47.96	7.3	1240K	0.081	45731	F	ds.half
I1382	I1382	OlaldeNature2018	4236	2435-2136 calBCE (3805±35 BP, GrA-4468)	France_BellBeaker	Moselle, Mondelange, PAC de la Sente	France	49.153	6.102	1240K	1.221	324945	M	ds.half
I2575_published	I2575	OlaldeNature2018	4294	2476-2211 calBCE (3895±40 BP, GrA-22988)	France_BellBeaker	Forcalquier, La Fare	France	43.9655	5.8126	1240K	0.024	14715	M	ds.half
I1390	I1390	OlaldeNature2018	4383	2566-2299 calBCE [2566-2524 calBCE (3910±35 BP, Poz-41227), 2489-2299 calBCE (3875±35 BP, Poz-41226)]	France_BellBeaker	Haut-Rhin, Sierentz, Les Villas d'Aurele	France	47.65	7.45	1240K	0.592	239242	M	ds.half
BerryAuBac	BerryAuBac	MathiesonNature2018	7245	5370-5220 calBCE (6325±35 BP, SacA-5455)	France_BerryAuBac	Berry Au Bac	France	49.24	3.54	1240K	0.054	29070	M	ds.minus
Chaudardes1_published_d	Chaudardes1	FuNature2016	8205	6410-6100 calBCE (7400±60 BP, GrA-28268)	France_Chaudardes	Chaudardes	France	49.24	3.46	1240K	0.046	45993	M	ds.minus,ds.half
PEN003	PEN003	RivollatScienceAdvance2020	7359	5480-5337 calBCE (6450±40 BP, GrA-32061)	France_EN	Alpes-Maritimes, Pendimoun	France	43.81	7.51	1240K	1.4481	372204	M	ds.half
PEN001_real2	PEN001_real2	RivollatScienceAdvance2020	7370	5480-5360 calBCE (6440±40 BP, GrA-26894)	France_EN	Alpes-Maritimes, Pendimoun	France	43.81	7.51	1240K	1.39118	383553	F	ds.half
LBR001	LBR001	RivollatScienceAdvance2020	6755	4896-4713 calBCE (5920±35 BP, LTL-18523A)	France_EN_MN	Alpes-Maritimes, Les Bréguières	France	43.7	6.99	1240K	1.47946	378796	M	ds.half
LBR003	LBR003	RivollatScienceAdvance2020	6840	5032-4747 calBCE (5864±45 BP, LTL-12315A)	France_EN_MN	Alpes-Maritimes, Les Bréguières	France	43.7	6.99	1240K	1.50036	370451	F	ds.half
LBR004	LBR004	RivollatScienceAdvance2020	6855	5032-4778 calBCE (5964±45 BP, LTL-12316A)	France_EN_MN	Alpes-Maritimes, Les Bréguières	France	43.7	6.99	1240K	1.5203	360955	F	ds.half
LBR002	LBR002	RivollatScienceAdvance2020	6920	5120-4820 calBCE (6104±45 BP, LTL-8482A)	France_EN_MN	Alpes-Maritimes, Les Bréguières	France	43.7	6.99	1240K	1.3261	362418	M	ds.half
RIX15.SG	RIX15	BrunelPNAS2020	3600	1700-1600 BCE (layer date based on direct dates of other individuals at the same site)	France_GrandEst_EBA.SG	Grand-Est (East), Rixheim, Zac du Petit Prince	France	47.7444	7.39683	Shotgun	0.127298	77732	M	ds.half
RIX4.SG	RIX4	BrunelPNAS2020	3700	1877-1622 calBCE (3415±40 BP, GrA-33880)	France_GrandEst_EBA.SG	Grand-Est (East), Rixheim, Zac du Petit Prince	France	47.7444	7.39683	Shotgun	0.158576	97167	F	ds.half
OBE3626-1.SG	OBE3626-1	BrunelPNAS2020	3764	1926-1701 calBCE (3505±35 BP, Poz-67563)	France_GrandEst_EBA.SG	Grand-Est (East), Obernai, PAEI	France	48.4623	7.48167	Shotgun	0.209398	122296	M	ds.half
OBE3722.SG	OBE3722	BrunelPNAS2020	3800	2000-1700 BCE (layer date based on direct dates of other individuals at the same site)	France_GrandEst_EBA.SG	Grand-Est (East), Obernai, PAEI	France	48.4623	7.48167	Shotgun	0.1399	85874	F	ds.half
BIS130.SG	BIS130	BrunelPNAS2020	3850	2000-1800 BCE (layer date based on direct dates of other individuals at the same site)	France_GrandEst_EBA.SG	Grand-Est (East), Bischwihr, Muehlacker	France	48.0983	7.43701	Shotgun	0.102892	65448	M	ds.half
BIS385.SG	BIS385	BrunelPNAS2020	3850	2000-1800 BCE (layer date based on direct dates of other individuals at the same site)	France_GrandEst_EBA.SG	Grand-Est (East), Bischwihr, Muehlacker	France	48.0983	7.43701	Shotgun	0.167358	100884	F	ds.half
PSS4170.SG	PSS4170	BrunelPNAS2020	4037	2196-1977 calBCE (3690±30 BP, Beta-490471)	France_GrandEst_EBA.SG	Grand-Est (East), Pont-sur-Seine, Pont-sur-Seine	France	48.5185	3.59633	Shotgun	0.330946	178569	M	ds.half
Schw432.SG	Schw432	BrunelPNAS2020	7037	5211-4962 calBCE (6130±40 BP, Poz-64773)	France_GrandEst_EN.SG	Grand-Est (East), Schwindratzheim, Lotissement Les Terrasses de la Zorn	France	48.7556	7.59958	Shotgun	0.132434	79563	F	ds.half
Schw72-15.SG	Schw72-15	BrunelPNAS2020	7250	5380-5220 BCE (layer date based on direct dates of other individuals at same site)	France_GrandEst_EN.SG	Grand-Est (East), Schwindratzheim, Lotissement Les Terrasses de la Zorn	France	48.7556	7.59958	Shotgun	0.19751	113714	M	ds.half
Jeb8.SG	Jeb8	BrunelPNAS2020	2450	600-400 BCE (layer date based on direct dates of other individuals at the same site)	France_GrandEst_IA1.SG	Grand-Est (East), Sainte-Croix-en-Plaine, Jebsen Boden	France	48.0089	7.38445	Shotgun	0.116587	72690	F	ds.half
NOR4.SG	NOR4	BrunelPNAS2020	2500	620-480 BCE (layer date based on direct dates of other individuals at the same site)	France_GrandEst_IA1.SG	Grand-Est (East), Nordhouse, Nordhouse	France	48.4453	7.67118	Shotgun	0.088525	56128	F	ds.half
NOR3-6.SG	NOR3-6	BrunelPNAS2020	2510	620-500 BCE (layer date based on direct dates of other individuals at the same site)	France_GrandEst_IA1.SG	Grand-Est (East), Nordhouse, Nordhouse	France	48.4453	7.67118	Shotgun	0.135107	83446	F	ds.half
NOR3-15.SG	NOR3-15	BrunelPNAS2020	2700	800-700 BCE (layer date based on direct dates of other individuals at the same site)	France_GrandEst_IA1.SG	Grand-Est (East), Nordhouse, Nordhouse	France	48.4453	7.67118	Shotgun	0.093289	59871	F	ds.half
NOR2B6.SG	NOR2B6	BrunelPNAS2020	2700	800-700 BCE (layer date based on direct dates of other individuals at the same site)	France_GrandEst_IA1.SG	Grand-Est (East), Nordhouse, Nordhouse	France	48.4453	7.67118	Shotgun	0.151154	92154	F	ds.half
ERS88.SG	ERS88	BrunelPNAS2020	2200	400-100 BCE (layer date based on direct dates of other individuals at the same site)	France_GrandEst_IA2.SG	Grand-Est (East), Erstein, Erstein Untergasse	France	48.4235	7.66326	Shotgun	0.101316	63597	F	ds.half
ERS86.SG	ERS86	BrunelPNAS2020	2200	400-100 BCE (layer date based on direct dates of other individuals at the same site)	France_GrandEst_IA2.SG	Grand-Est (East), Erstein, Erstein Untergasse	France	48.4235	7.66326	Shotgun	0.160113	97545	F	ds.half
ERS1164.SG	ERS1164	BrunelPNAS2020	2200	400-100 BCE (layer date based on direct dates of other individuals at the same site)	France_GrandEst_IA2.SG	Grand-Est (East), Erstein, Erstein Untergasse	France	48.4235	7.66326	Shotgun	0.160551	96479	F	ds.half
COL153i.SG	COL153i	BrunelPNAS2020	2290	360-320 BCE (layer date based on direct dates of other individuals at the same site)	France_GrandEst_IA2.SG	Grand-Est (East), Colmar, Jardin des Aubépines	France	48.0793	7.35851	Shotgun	0.080749	51791	F	ds.half
COL11.SG	COL11	BrunelPNAS2020	2290	360-320 BCE (layer date based on direct dates of other individuals at the same site)	France_GrandEst_IA2.SG	Grand-Est (East), Colmar, Jardin des Aubépines	France	48.0793	7.35851	Shotgun	0.107279	67329	F	ds.half
COL153A.SG	COL153A	BrunelPNAS2020	2290	360-320 BCE (layer date based on direct dates of other individuals at the same site)	France_GrandEst_IA2.SG	Grand-Est (East), Colmar, Jardin des Aubépines	France	48.0793	7.35851	Shotgun	0.127064	78854	F	ds.half
NIED.SG	NIED	BrunelPNAS2020	2812	914-810 BCE (layer date based on direct dates of other individuals at the same site)	France_GrandEst_LBA.SG	Grand-Est (East), Niederergheim, Innere Allmende	France	47.9848	7.39916	Shotgun	0.10895	68815	F	ds.half
PSS4693.SG	PSS4693	BrunelPNAS2020	5439	3626-3351 calBCE (4650±45 BP, GrA-46284)	France_GrandEst_MN.SG	Grand-Est (East), Pont-sur-Seine, Ferme de l'Ile	France	48.5185	3.59633	Shotgun	0.60982	283804	F	ds.half
WET370.SG	WET370	BrunelPNAS2020	5462	3645-3378 calBCE (4764±45 BP, LTL-18703A)	France_GrandEst_MN.SG	Grand-Est (East), Wettolsheim, Wettolsheim	France	48.0578	7.3	Shotgun	0.161611	98298	M	ds.half
BERG02-2.SG	BERG02-2	BrunelPNAS2020	5870	4037-3803 calBCE (5135±35 BP, Poz-53879)	France_GrandEst_MN.SG	Grand-Est (East), Bergheim, Saulager	France	43.2182	2.4127	Shotgun	0.297998	159595	F	ds.half
BERG157-2.SG	BERG157-2	BrunelPNAS2020	6050	4300-3900 BCE (layer date based on direct dates of other individuals at the same site)	France_GrandEst_MN.SG	Grand-Est (East), Bergheim, Saulager	France	43.2182	2.4127	Shotgun	0.281369	155157	F	ds.half
BERG157-7.SG	BERG157-7	BrunelPNAS2020	6132	4314-4049 calBCE (5335±35 BP, Poz-53888)	France_GrandEst_MN.SG	Grand-Est (East), Bergheim, Saulager	France	43.2182	2.4127	Shotgun	0.217542	123432	M	ds.half
BUCH2.SG	BUCH2	BrunelPNAS2020	6250	4400-4200 BCE (layer date based on direct dates of other individuals at the same site)	France_GrandEst_MN.SG	Grand-Est (East), Buchères, PLA D39	France	48.2357	4.11263	Shotgun	0.327838	176197	M	ds.half
ROS102.SG	ROS102	BrunelPNAS2020	6550	4700-4500 BCE (layer date based on direct dates of other individuals at the same site)	France_GrandEst_MN.SG	Grand-Est (East), Rosheim, Rosheim "Mittelfeld" "Rosenmeer"	France	48.4967	7.47052	Shotgun	0.131381	80036	M	ds.half
ROS78.SG	ROS78	BrunelPNAS2020	6550	4700-4500 BCE (layer date based on direct dates of other individuals at the same site)	France_GrandEst_MN.SG	Grand-Est (East), Rosheim, Rosheim "Mittelfeld" "Rosenmeer"	France	48.4967	7.47052	Shotgun	0.353225	190295	M	ds.half
ROS82.SG	ROS82	BrunelPNAS2020	6614	4769-4558 calBCE (5816±28 BP, SUERC-46435)	France_GrandEst_MN.SG	Grand-Est (East), Rosheim, Rosheim "Mittelfeld" "Rosenmeer"	France	48.4967	7.47052	Shotgun	0.088774	54222	F	ds.half
ROS45.SG	ROS45	BrunelPNAS2020	6647	4783-4611 calBCE (5833±29 BP, OxA-27814)	France_GrandEst_MN.SG	Grand-Est (East), Rosheim, Rosheim "Mittelfeld" "Rosenmeer"	France	48.4967	7.47052	Shotgun	0.220883	127209	M	ds.half
BFM265.SG	BFM265	BrunelPNAS2020	2170	250-190 BCE (layer date based on direct dates of other individuals at the same site)	France_HautsDeFrance_IA2.SG	Hauts-de-France (North), Bucy-le-Long, le fond du Marais	France	49.3901	3.39243	Shotgun	0.162637	97616	F	ds.half
ATT26.SG	ATT26	BrunelPNAS2020	2200	400-100 BCE (layer date based on direct dates of other individuals at the same site)	France_HautsDeFrance_IA2.SG	Hauts-de-France (North), Attichy-Bitry, Le Buissonnet	France	49.413	3.0484	Shotgun	0.095436	60413	F	ds.half
BLP10.SG	BLP10	BrunelPNAS2020	6062	4233-3990 calBCE (5275±40 BP, GrA-3117)	France_HautsDeFrance_MN.SG	Hauts-de-France (North), Beaurieux, la Plaine	France	49.3925	3.73641	Shotgun	0.178589	105912	M	ds.half
Es97-1.SG	Es97-1	BrunelPNAS2020	6505	4230-4880 BCE (layer date based on direct dates of other individuals at same site)	France_HautsDeFrance_MN.SG	Hauts-de-France (North), Escalles, Mont d'Hubert	France	50.9178	1.7131	Shotgun	0.256419	143954	M	ds.half
Iboussieres25-1	Iboussieres25-1	MathiesonNature2018	11725	10090-9460 BCE (10140±50 BP, GrA-43700, layer date based on a direct date of Iboussieres39)	France_Iboussieres25_1	Aven des Iboussières à Malataverne, Rhône-Alpes	France	44.29	4.46	1240K	0.131	41121	M	ds.minus
Iboussieres31-2	Iboussieres31-2	MathiesonNature2018	11725	10090-9460 BCE (10140±50 BP, GrA-43700, layer date based on a direct date of Iboussieres39)	France_Iboussieres31_2	Aven des Iboussières à Malataverne, Rhône-Alpes	France	44.29	4.46	1240K	0.085	42689	M	ds.minus
TU915(SX29)	TU915(SX29)	FurtwanglerNatureCommunications2020	5850	4000-3800 BCE (layer date based on other direct dates at the site)	France_MN	#N/A	France	48.5545	7.68175	1240K	0.457436	183081	M	ds.half
FLR002	FLR002	RivollatScienceAdvance2020	5955	4045-3965 calBCE (5210±30 BP, Beta-416654)	France_MN	Calvados, Fleury-sur-Orne	France	49.19	-0.38	1240K	0.805857	292244	M	ds.half
GRG032	GRG032	RivollatScienceAdvance2020	6100	4316-3984 calBCE (5303±40 BP, Ly-12933)	France_MN	Yonne, Gurgy "les Noisats"	France	47.97	3.56	1240K	1.61836	404439	F	ds.half
PRI005	PRI005	RivollatScienceAdvance2020	6150	4300-4100 BCE	France_MN	Deux-Sèvres, Prissé-la-Charrière	France	46.15	-0.48	1240K	0.048693	28726	U(probablyF)	ds.half
PRI006	PRI006	RivollatScienceAdvance2020	6150	4300-4100 BCE	France_MN	Deux-Sèvres, Prissé-la-Charrière	France	46.15	-0.48	1240K	0.418043	194220	F	ds.half
PRI001	PRI001	RivollatScienceAdvance2020	6206	4340-4171 calBCE (5406±32 BP, OxA-15063)	France_MN	Deux-Sèvres, Prissé-la-Charrière	France	46.15	-0.48	1240K	0.894041	304533	M	ds.half
FLR001	FLR001	RivollatScienceAdvance2020	6260	4345-4275 calBCE (5640±30 BP, Beta-421634)	France_MN	Calvados, Fleury-sur-Orne	France	49.19	-0.38	1240K	0.754188	284584	M	ds.half
FLR005	FLR005	RivollatScienceAdvance2020	6298	4365-4330 calBCE (5500±30 BP, Beta-416661)	France_MN	Calvados, Fleury-sur-Orne	France	49.19	-0.38	1240K	1.01308	339850	M	ds.half
FLR007	FLR007	RivollatScienceAdvance2020	6340	4445-4335 calBCE (5520±30 BP, Beta-416662)	France_MN	Calvados, Fleury-sur-Orne	France	49.19	-0.38	1240K	1.99099	406459	M	ds.half
FLR010	FLR010	RivollatScienceAdvance2020	6345	4450-4340 calBCE(5550±30 BP, Beta-416659)	France_MN	Calvados, Fleury-sur-Orne	France	49.19	-0.38	1240K	0.345845	162132	M	ds.half
OBN007	OBN007	RivollatScienceAdvance2020	6384	4518-4350 calBCE (5601±45 BP, LTL-18528A)	France_MN	Bas-Rhin, Obernai	France	48.46	7.48	1240K	0.747188	284965	M	ds.half
OBN009	OBN009	RivollatScienceAdvance2020	6395	4521-4369 calBCE (5628±25 BP, LTL-18529A)	France_MN	Bas-Rhin, Obernai	France	48.46	7.48	1240K	1.16094	350162	F	ds.half
GRG016	GRG016	RivollatScienceAdvance2020	6403	4539-4367 calBCE (5635±35 BP, Lyon-4680, SacA-9832)	France_MN	France, Yonne, Gurgy "les Noisats" Family A (12 members) (we detect 21 2d/3d relative pairs: GRG008-GRG018, GRG023-GRG027, GRG021-GRG027, GRG018-GRG027, GRG023-GRG035, GRG016-GRG023, GRG016-GRG025, GRG016-GRG035, GRG016-GRG041, GRG015-GRG041, GRG008-GRG041, GRG018-GRG041, GRG021-GRG041, GRG023-GRG041, GRG027-GRG041, GRG035-GRG041, GRG057-GRG041, GRG057-GRG008, GRG057-GRG018, GRG057-GRG021, GRG057…	France	47.97	3.56	1240K	1.32114	360472	M	ds.half
FLR013	FLR013	RivollatScienceAdvance2020	6423	4540-4405 calBCE (5580±30 BP, Beta-413162)	France_MN	Calvados, Fleury-sur-Orne	France	49.19	-0.38	1240K	0.41344	189616	F	ds.half
FLR014	FLR014	RivollatScienceAdvance2020	6423	4540-4405 calBCE (5650±30 BP, Beta-413164)	France_MN	Calvados, Fleury-sur-Orne	France	49.19	-0.38	1240K	0.427518	194704	M	ds.half
GRG023	GRG023	RivollatScienceAdvance2020	6450	5000-4000 BCE	France_MN	France, Yonne, Gurgy "les Noisats" Family A (12 members) (we detect 21 2d/3d relative pairs: GRG008-GRG018, GRG023-GRG027, GRG021-GRG027, GRG018-GRG027, GRG023-GRG035, GRG016-GRG023, GRG016-GRG025, GRG016-GRG035, GRG016-GRG041, GRG015-GRG041, GRG008-GRG041, GRG018-GRG041, GRG021-GRG041, GRG023-GRG041, GRG027-GRG041, GRG035-GRG041, GRG057-GRG041, GRG057-GRG008, GRG057-GRG018, GRG057-GRG021, GRG057…	France	47.97	3.56	1240K	0.451999	211535	M	ds.half
GRG050	GRG050	RivollatScienceAdvance2020	6450	5000-4000 BCE	France_MN	Yonne, Gurgy "les Noisats"	France	47.97	3.56	1240K	0.57667	228366	F	ds.half
GRG056	GRG056	RivollatScienceAdvance2020	6450	5000-4000 BCE	France_MN	France, Yonne, Gurgy "les Noisats" Family A (2 members) (GRG047-GRG056 are 2d/3d rels)	France	47.97	3.56	1240K	0.675458	255658	F	ds.half
GRG047	GRG047	RivollatScienceAdvance2020	6450	5000-4000 BCE	France_MN	France, Yonne, Gurgy "les Noisats" Family A (2 members) (GRG047-GRG056 are 2d/3d rels)	France	47.97	3.56	1240K	0.66348	256349	M	ds.half
GRG041	GRG041	RivollatScienceAdvance2020	6450	5000-4000 BCE	France_MN	France, Yonne, Gurgy "les Noisats" Family A (12 members) (we detect 21 2d/3d relative pairs: GRG008-GRG018, GRG023-GRG027, GRG021-GRG027, GRG018-GRG027, GRG023-GRG035, GRG016-GRG023, GRG016-GRG025, GRG016-GRG035, GRG016-GRG041, GRG015-GRG041, GRG008-GRG041, GRG018-GRG041, GRG021-GRG041, GRG023-GRG041, GRG027-GRG041, GRG035-GRG041, GRG057-GRG041, GRG057-GRG008, GRG057-GRG018, GRG057-GRG021, GRG057…	France	47.97	3.56	1240K	1.12911	310705	M	ds.half
GRG035	GRG035	RivollatScienceAdvance2020	6450	5000-4000 BCE	France_MN	France, Yonne, Gurgy "les Noisats" Family A (12 members) (we detect 21 2d/3d relative pairs: GRG008-GRG018, GRG023-GRG027, GRG021-GRG027, GRG018-GRG027, GRG023-GRG035, GRG016-GRG023, GRG016-GRG025, GRG016-GRG035, GRG016-GRG041, GRG015-GRG041, GRG008-GRG041, GRG018-GRG041, GRG021-GRG041, GRG023-GRG041, GRG027-GRG041, GRG035-GRG041, GRG057-GRG041, GRG057-GRG008, GRG057-GRG018, GRG057-GRG021, GRG057…	France	47.97	3.56	1240K	1.10746	319969	M	ds.half
GRG052	GRG052	RivollatScienceAdvance2020	6450	5000-4000 BCE	France_MN	Yonne, Gurgy "les Noisats"	France	47.97	3.56	1240K	1.14	327414	M	ds.half
GRG008	GRG008	RivollatScienceAdvance2020	6450	5000-4000 BCE	France_MN	France, Yonne, Gurgy "les Noisats" Family A (12 members) (we detect 21 2d/3d relative pairs: GRG008-GRG018, GRG023-GRG027, GRG021-GRG027, GRG018-GRG027, GRG023-GRG035, GRG016-GRG023, GRG016-GRG025, GRG016-GRG035, GRG016-GRG041, GRG015-GRG041, GRG008-GRG041, GRG018-GRG041, GRG021-GRG041, GRG023-GRG041, GRG027-GRG041, GRG035-GRG041, GRG057-GRG041, GRG057-GRG008, GRG057-GRG018, GRG057-GRG021, GRG057…	France	47.97	3.56	1240K	1.30449	365974	M	ds.half
GRG043	GRG043	RivollatScienceAdvance2020	6450	5000-4000 BCE	France_MN	Yonne, Gurgy "les Noisats"	France	47.97	3.56	1240K	1.62703	371300	M	ds.half
GRG025	GRG025	RivollatScienceAdvance2020	6450	5000-4000 BCE	France_MN	France, Yonne, Gurgy "les Noisats" Family A (12 members) (we detect 21 2d/3d relative pairs: GRG008-GRG018, GRG023-GRG027, GRG021-GRG027, GRG018-GRG027, GRG023-GRG035, GRG016-GRG023, GRG016-GRG025, GRG016-GRG035, GRG016-GRG041, GRG015-GRG041, GRG008-GRG041, GRG018-GRG041, GRG021-GRG041, GRG023-GRG041, GRG027-GRG041, GRG035-GRG041, GRG057-GRG041, GRG057-GRG008, GRG057-GRG018, GRG057-GRG021, GRG057…	France	47.97	3.56	1240K	1.34993	378815	F	ds.half
GRG022	GRG022	RivollatScienceAdvance2020	6450	5000-4000 BCE	France_MN	Yonne, Gurgy "les Noisats"	France	47.97	3.56	1240K	1.54786	375123	M	ds.half
GRG021	GRG021	RivollatScienceAdvance2020	6450	5000-4000 BCE	France_MN	France, Yonne, Gurgy "les Noisats" Family A (12 members) (we detect 21 2d/3d relative pairs: GRG008-GRG018, GRG023-GRG027, GRG021-GRG027, GRG018-GRG027, GRG023-GRG035, GRG016-GRG023, GRG016-GRG025, GRG016-GRG035, GRG016-GRG041, GRG015-GRG041, GRG008-GRG041, GRG018-GRG041, GRG021-GRG041, GRG023-GRG041, GRG027-GRG041, GRG035-GRG041, GRG057-GRG041, GRG057-GRG008, GRG057-GRG018, GRG057-GRG021, GRG057…	France	47.97	3.56	1240K	1.47921	388015	M	ds.half
GRG003	GRG003	RivollatScienceAdvance2020	6450	5000-4000 BCE	France_MN	Yonne, Gurgy "les Noisats"	France	47.97	3.56	1240K	1.80699	404222	M	ds.half
GRG019	GRG019	RivollatScienceAdvance2020	6450	5000-4000 BCE	France_MN	Yonne, Gurgy "les Noisats"	France	47.97	3.56	1240K	2.02738	417938	F	ds.half
GRG015	GRG015	RivollatScienceAdvance2020	6450	5000-4000 BCE	France_MN	France, Yonne, Gurgy "les Noisats" Family A (12 members) (we detect 21 2d/3d relative pairs: GRG008-GRG018, GRG023-GRG027, GRG021-GRG027, GRG018-GRG027, GRG023-GRG035, GRG016-GRG023, GRG016-GRG025, GRG016-GRG035, GRG016-GRG041, GRG015-GRG041, GRG008-GRG041, GRG018-GRG041, GRG021-GRG041, GRG023-GRG041, GRG027-GRG041, GRG035-GRG041, GRG057-GRG041, GRG057-GRG008, GRG057-GRG018, GRG057-GRG021, GRG057…	France	47.97	3.56	1240K	2.16086	428232	F	ds.half
FLR003	FLR003	RivollatScienceAdvance2020	6513	4630-4495 calBCE (5610±30 BP, Beta-416656)	France_MN	Calvados, Fleury-sur-Orne	France	49.19	-0.38	1240K	1.55514	381042	M	ds.half
FLR004	FLR004	RivollatScienceAdvance2020	6533	4675-4490 calBCE (5720±30 BP, Beta-413158)	France_MN	Calvados, Fleury-sur-Orne	France	49.19	-0.38	1240K	1.66809	400371	M	ds.half
OBN004	OBN004	RivollatScienceAdvance2020	6540	4681-4499 calBCE (5732±25 BP, LTL-18525A)	France_MN	Bas-Rhin, Obernai	France	48.46	7.48	1240K	0.803691	278748	M	ds.half
OBN008	OBN008	RivollatScienceAdvance2020	6547	4688-4505 calBCE (5743±30 BP, SUERC-52378)	France_MN	Bas-Rhin, Obernai	France	48.46	7.48	1240K	1.82392	438888	F	ds.half
GRG018	GRG018	RivollatScienceAdvance2020	6603	4765-4540 calBCE (5795±45 BP, Lyon-5875, SacA-14823)	France_MN	France, Yonne, Gurgy "les Noisats" Family A (12 members) (we detect 21 2d/3d relative pairs: GRG008-GRG018, GRG023-GRG027, GRG021-GRG027, GRG018-GRG027, GRG023-GRG035, GRG016-GRG023, GRG016-GRG025, GRG016-GRG035, GRG016-GRG041, GRG015-GRG041, GRG008-GRG041, GRG018-GRG041, GRG021-GRG041, GRG023-GRG041, GRG027-GRG041, GRG035-GRG041, GRG057-GRG041, GRG057-GRG008, GRG057-GRG018, GRG057-GRG021, GRG057…	France	47.97	3.56	1240K	0.431507	207078	F	ds.half
GRG057	GRG057	RivollatScienceAdvance2020	6615	4784-4546 calBCE (5815±45 BP, Lyon-4449, SacA-8632)	France_MN	France, Yonne, Gurgy "les Noisats" Family A (12 members) (we detect 21 2d/3d relative pairs: GRG008-GRG018, GRG023-GRG027, GRG021-GRG027, GRG018-GRG027, GRG023-GRG035, GRG016-GRG023, GRG016-GRG025, GRG016-GRG035, GRG016-GRG041, GRG015-GRG041, GRG008-GRG041, GRG018-GRG041, GRG021-GRG041, GRG023-GRG041, GRG027-GRG041, GRG035-GRG041, GRG057-GRG041, GRG057-GRG008, GRG057-GRG018, GRG057-GRG021, GRG057…	France	47.97	3.56	1240K	0.898338	292531	M	ds.half
TU916(SX30)	TU916(SX30)	FurtwanglerNatureCommunications2020	6652	4786-4618 calBCE (5842±22 BP, BE- 8575.1.1)	France_MN	#N/A	France	48.5545	7.68175	1240K	0.775807	237593	F	ds.half
GRG028	GRG028	RivollatScienceAdvance2020	6656	4795-4616 calBCE (5855±40 BP, Lyon-4446, SacA-8629)	France_MN	Yonne, Gurgy "les Noisats"	France	47.97	3.56	1240K	1.14909	340406	F	ds.half
OBN011	OBN011	RivollatScienceAdvance2020	6660	4886-4533 calBCE (5749±25 BP, LTL-18531A)	France_MN	Bas-Rhin, Obernai	France	48.46	7.48	1240K	0.790862	288071	M	ds.half
GRG049	GRG049	RivollatScienceAdvance2020	6667	4772-4662 calBCE (5773±58 BP, Ly-12934)	France_MN	Yonne, Gurgy "les Noisats"	France	47.97	3.56	1240K	0.080456	46859	F	ds.half
GRG027	GRG027	RivollatScienceAdvance2020	6676	4829-4623 calBCE (5870±40 BP, Lyon-4444, SacA-8627)	France_MN	France, Yonne, Gurgy "les Noisats" Family A (12 members) (we detect 21 2d/3d relative pairs: GRG008-GRG018, GRG023-GRG027, GRG021-GRG027, GRG018-GRG027, GRG023-GRG035, GRG016-GRG023, GRG016-GRG025, GRG016-GRG035, GRG016-GRG041, GRG015-GRG041, GRG008-GRG041, GRG018-GRG041, GRG021-GRG041, GRG023-GRG041, GRG027-GRG041, GRG035-GRG041, GRG057-GRG041, GRG057-GRG008, GRG057-GRG018, GRG057-GRG021, GRG057…	France	47.97	3.56	1240K	1.9358	412583	M	ds.half
OBN002	OBN002	RivollatScienceAdvance2020	6700	5000-4500 BCE	France_MN	Bas-Rhin, Obernai	France	48.46	7.48	1240K	0.602174	231478	F	ds.half
OBN010	OBN010	RivollatScienceAdvance2020	6700	5000-4500 BCE	France_MN	Bas-Rhin, Obernai	France	48.46	7.48	1240K	0.913869	322301	F	ds.half
OBN005	OBN005	RivollatScienceAdvance2020	6877	5007-4847 calBCE (6044±25 BP, LTL-18526A)	France_MN	Bas-Rhin, Obernai	France	48.46	7.48	1240K	0.647611	242447	M	ds.half
OBN006	OBN006	RivollatScienceAdvance2020	7047	5208-4986 calBCE (6124±25 BP, LTL-18527A)	France_MN	Bas-Rhin, Obernai	France	48.46	7.48	1240K	0.889649	291492	M	ds.half
I4308	I4308	OlaldeNature2018	5450	3600-3400 BCE	France_MN_1	Collet Redon	France	43.34	5.06	1240K	0.053	31843	F	ds.half
I4303	I4303	OlaldeNature2018	6633	4779-4587 calBCE (5820±30 BP, PSUAMS-2260)	France_MN_1	Clos de Roque	France	43.457	5.863	1240K	3.35	401266	M	ds.half
I4304	I4304	OlaldeNature2018	6639	4788-4590 calBCE (5830±35 BP, PSUAMS-2226)	France_MN_1	Clos de Roque	France	43.457	5.863	1240K	3.983	444220	M	ds.half
I4305	I4305	OlaldeNature2018	6672	4826-4617 calBCE (5860±35 BP, PSUAMS-2225)	France_MN_1	Clos de Roque	France	43.457	5.863	1240K	2.465	425268	F	ds.half
OBN003	OBN003	RivollatScienceAdvance2020	6547	4689-4504 calBCE (5744±33 BP, OxA-30278)	France_MN_o	Bas-Rhin, Obernai	France	48.46	7.48	1240K	1.22631	329091	F	ds.half
OBN001	OBN001	RivollatScienceAdvance2020	6608	4766-4550 calBCE (5809±33 BP, OxA-30277)	France_MN_o	Bas-Rhin, Obernai	France	48.46	7.48	1240K	0.287104	138583	F	ds.half
PER3023.SG	PER3023	BrunelPNAS2020	9067	7177-7057 BCE (layer date based on direct dates of other individuals at the same site)	France_NouvelleAquitaine_Mesolithic.SG	Nouvelle-Aquitaine (South-West), Agris, Les Perrats	France	45.77	0.33	Shotgun	0.135953	82183	F	ds.half
PER503.SG	PER503	BrunelPNAS2020	9067	7177-7057 BCE (layer date based on direct dates of other individuals at the same site)	France_NouvelleAquitaine_Mesolithic.SG	Nouvelle-Aquitaine (South-West), Agris, Les Perrats	France	45.77	0.33	Shotgun	0.275286	155202	F	ds.half
EUG11.SG	EUG11	BrunelPNAS2020	3878	2028-1828 calBCE (3580±30 BP, Beta-471249)	France_Occitanie_EBA.SG	Occitanie (South), Laure, Dolmen de Saint-Eugène	France	43.162	2.3116	Shotgun	0.135617	79988	M	ds.half
PIR3037AB.SG	PIR3037AB	BrunelPNAS2020	4009	2195-1922 calBCE (3663±43 BP, Erl-12277)	France_Occitanie_EBA.SG	Occitanie (South), Valros, Rec de Ligno	France	43.2516	3.2202	Shotgun	0.055741	36557	M	ds.half
PIR3116B.SG	PIR3116B	BrunelPNAS2020	4186	2336-2135 calBCE (3790±30 BP, Ly-14877)	France_Occitanie_EBA.SG	Occitanie (South), Valros, Rec de Ligno	France	43.2516	3.2202	Shotgun	0.095929	61016	M	ds.half
QUIN58.SG	QUIN58	BrunelPNAS2020	3600	2100-1200 BCE (layer date based on direct dates of other individuals at the same site)	France_Occitanie_EMBA.SG	Occitanie (South), Castelnaudary, Quinquiris	France	43.2957	1.96175	Shotgun	0.097504	61498	M	ds.half
QUIN234.SG	QUIN234	BrunelPNAS2020	3600	2100-1200 BCE (layer date based on direct dates of other individuals at the same site)	France_Occitanie_EMBA.SG	Occitanie (South), Castelnaudary, Quinquiris	France	43.2957	1.96175	Shotgun	0.125706	76989	F	ds.half
PEY163.SG	PEY163	BrunelPNAS2020	2250	400-200 BCE (layer date based on direct dates of other individuals at the same site)	France_Occitanie_IA2.SG	Occitanie (South), Agde, Le Peyrou	France	43.3114	3.48196	Shotgun	0.10367	64401	M	ds.half
PEY53.SG	PEY53	BrunelPNAS2020	2250	400-200 BCE (layer date based on direct dates of other individuals at the same site)	France_Occitanie_IA2.SG	Occitanie (South), Agde, Le Peyrou	France	43.3114	3.48196	Shotgun	0.122377	76048	F	ds.half
PT2.SG	PT2	BrunelPNAS2020	2375	450-400 BCE (layer date based on direct dates of other individuals at the same site)	France_Occitanie_IA2.SG	Occitanie (South), Gailhan, Oppidum du Plan de la Tour	France	43.844	4.03237	Shotgun	0.10088	63406	F	ds.half
PECH5.SG	PECH5	BrunelPNAS2020	2400	600-300 BCE (layer date based on direct dates of other individuals at the same site)	France_Occitanie_IA2.SG	Occitanie (South), Sigean, Pech Maho	France	43.0456	2.95644	Shotgun	0.044637	29906	M	ds.half
PECH8.SG	PECH8	BrunelPNAS2020	2400	600-300 BCE (layer date based on direct dates of other individuals at the same site)	France_Occitanie_IA2.SG	Occitanie (South), Sigean, Pech Maho	France	43.0456	2.95644	Shotgun	0.131786	82142	M	ds.half
BES1248.SG	BES1248	BrunelPNAS2020	2450	600-400 BCE (layer date based on direct dates of other individuals at the same site)	France_Occitanie_IA2.SG	Occitanie (South), Bessan, La Monédière	France	43.3614	3.42701	Shotgun	0.124811	76940	M	ds.half
PEI2.SG	PEI2	BrunelPNAS2020	4388	2550-2325 BCE (layer date based on direct dates of other individuals at the same site)	France_Occitanie_LN.SG	Occitanie (South), Villedubert, Dolmen des Peirières	France	43.1355	2.2519	Shotgun	0.210246	100219	F	ds.half
PEI10.SG	PEI10	BrunelPNAS2020	4736	2894-2678 calBCE (4200±30 BP, Ly-14876)	France_Occitanie_LN.SG	Occitanie (South), Villedubert, Dolmen des Peirières	France	43.1355	2.2519	Shotgun	0.051162	33221	F	ds.half
Pir6.SG	Pir6	BrunelPNAS2020	3587	1745-1529 calBCE (3356±43 BP, Erl-12275)	France_Occitanie_MBA.SG	Occitanie (South), Valros, Le Pirou	France	43.2516	3.2202	Shotgun	0.078076	48662	F	ds.half
CRE20D.SG	CRE20D	BrunelPNAS2020	6250	4400-4200 BCE (layer date based on direct dates of other individuals at the same site)	France_Occitanie_MN.SG	Occitanie (South), Béziers, Le Crès	France	43.2051	3.1308	Shotgun	0.250753	139505	F	ds.half
Pir4.SG	Pir4	BrunelPNAS2020	6305	4450-4259 calBCE (5494±49 BP, Erl-13040)	France_Occitanie_MN.SG	Occitanie (South), Valros, Le Pirou	France	43.2516	3.2202	Shotgun	0.07635	45468	F	ds.half
Ranchot88_published_d	Ranchot88	FuNature2016	10085	8290-7980 calBCE (8985±40 BP, GrA-38019)	France_Ranchot88	Ranchot	France	47.91	5.43	1240K	0.322	209168	F	ds.minus
Rochedane_published	Rochedane	FuNature2016	12960	11140-10880 calBCE (11120±50 BP, GrA-41739)	France_Rochedane	Rochedane	France	47.21	6.45	1240K	0.131	116966	M	ds.half
S_French-1.DG	HGDP00530	MallickNature2016	0	present	French.DG	..	France	46	2	Shotgun.diploid	44.26	582531	M	..
S_French-2.DG	HGDP00526	MallickNature2016	0	present	French.DG	..	France	46	2	Shotgun.diploid	40.2	582979	F	..
B_French-3.DG	HGDP00533	PrueferNature2013	0	present	French.DG	..	France	46	2	Shotgun.diploid	43.37	583622	M	..
T_Fulani-1.DG	T_Fulani-1	FanGenomeBiology2019	0	present	Fulani.DG	Saah	Cameroon	11.13	14.13	Shotgun.diploid	37	584660	F	..
T_Fulani-2.DG	T_Fulani-2	FanGenomeBiology2019	0	present	Fulani.DG	Saah	Cameroon	11.13	14.13	Shotgun.diploid	40	584188	M	..
S_Gambian-1.DG	HG02464	MallickNature2016	0	present	Gambian.DG	Western District	Gambia	13.4531	-16.5775	Shotgun.diploid	40.34	583971	M	..
S_Gambian-2.DG	HG02574	MallickNature2016	0	present	Gambian.DG	Western District	Gambia	13.4531	-16.5775	Shotgun.diploid	38.92	583477	F	..
S_Georgian-1.DG	mg27	MallickNature2016	0	present	Georgian.DG	Zugdidi in Megrelia	Georgia	42.5	41.85	Shotgun.diploid	42.73	584693	M	..
S_Georgian-2.DG	mg31	MallickNature2016	0	present	Georgian.DG	Zugdidi in Megrelia	Georgia	42.5	41.85	Shotgun.diploid	33.95	584789	M	..
HUGO_190_d	HUGO_190	MittnikScience2019 (higher coverage version of E09614, first published in OlaldeNature2018)	4107	2268-2046 calBCE (3748±19 BP, MAMS-18921)	Germany_BellBeaker	Augsburg - Hugo-Eckener-Straße	Germany	48.3285	10.8982	1240k	0.088545	58767	F	ds.half
I0113	I0113	MathiesonNature2015 (1240k of same same sample with 390k in HaakLazaridis2015)	4140	2346-2033 calBCE (3773±47 BP, Erl-7283)	Germany_BellBeaker	Quedlinburg Site XII	Germany	51.791	11.141	1240K	0.777	319538	F	ds.plus,ds.half
HUGO_168_d	HUGO_168	MittnikScience2019 (higher coverage version of E09613_d, first published in OlaldeNature2018)	4165	2289-2141 calBCE (3788±23 BP, MAMS-18913)	Germany_BellBeaker	Augsburg - Hugo-Eckener-Straße	Germany	48.3285	10.8982	1240k	0.39713	198963	F	ds.half
I3600	I3600	OlaldeNature2018	4175	2300-2150 BCE	Germany_BellBeaker	Bavaria, Alburg-Lerchenhaid, Spedition Häring, Stkr. Straubing	Germany	48.8833	12.5332	1240K	0.297	156375	F	ds.half
I3588	I3588	OlaldeNature2018	4175	2300-2150 BCE	Germany_BellBeaker	Bavaria, Alburg-Lerchenhaid, Spedition Häring, Stkr. Straubing	Germany	48.8833	12.5332	1240K	0.492	221956	M	ds.half
I3589	I3589	OlaldeNature2018	4175	2300-2150 BCE	Germany_BellBeaker	Bavaria, Alburg-Lerchenhaid, Spedition Häring, Stkr. Straubing	Germany	48.8833	12.5332	1240K	0.739	284833	M	ds.half
I3594	I3594	OlaldeNature2018	4175	2300-2150 BCE	Germany_BellBeaker	Bavaria, Alburg-Lerchenhaid, Spedition Häring, Stkr. Straubing	Germany	48.8833	12.5332	1240K	1.027	331438	F	ds.half
I3601	I3601	OlaldeNature2018	4175	2300-2150 BCE	Germany_BellBeaker	Bavaria, Alburg-Lerchenhaid, Spedition Häring, Stkr. Straubing	Germany	48.8833	12.5332	1240K	2.336	359447	F	ds.half
I3602_published	I3602	OlaldeNature2018	4175	2300-2150 BCE	Germany_BellBeaker	Bavaria, Alburg-Lerchenhaid, Spedition Häring, Stkr. Straubing	Germany	48.8833	12.5332	1240K	0.077	45913	F	ds.half
I4249_published	I4249	OlaldeNature2018	4189	2336-2141 calBCE (3802±26 BP, BRAMS1217)	Germany_BellBeaker	Irlbach LKR	Germany	48.841	12.75	1240K	0.028	17365	F	ds.half
WEHR_1192SkA	WEHR_1192SkA	MittnikScience2019	4191	2331-2150 calBCE (3810±19 BP, MAMS-18922)	Germany_BellBeaker	Wehringen - Hochfeld	Germany	48.2528	10.8088	1240k	4.16074	529108	M	ds.half
I3590	I3590	OlaldeNature2018	4191	2339-2143 calBCE (3802±26 BP, BRAMS-1217)	Germany_BellBeaker	Bavaria, Alburg-Lerchenhaid, Spedition Häring, Stkr. Straubing	Germany	48.8833	12.5332	1240K	0.571	226841	F	ds.half
I5014	I5014	OlaldeNature2018	4200	2500-2000 BCE	Germany_BellBeaker	Manching-Oberstimm	Germany	48.711	11.453	1240K	0.096	56678	F	ds.half
I5659	I5659	OlaldeNature2018	4200	2500-2000 BCE	Germany_BellBeaker	Irlbach LKR	Germany	48.841	12.75	1240K	0.101	59975	M	ds.half
I5658	I5658	OlaldeNature2018	4200	2500-2000 BCE	Germany_BellBeaker	Irlbach LKR	Germany	48.841	12.75	1240K	0.29	151038	F	ds.half
I5023	I5023	OlaldeNature2018	4200	2500-2000 BCE	Germany_BellBeaker	Osterhofen-Altenmarkt	Germany	48.691	13.016	1240K	0.706	282244	F	ds.half
I5834	I5834	OlaldeNature2018	4200	2500-2000 BCE	Germany_BellBeaker	Irlbach LKR	Germany	48.841	12.75	1240K	3.941	330019	F	ds.half
I6624	I6624	OlaldeNature2018	4200	2500-2000 BCE	Germany_BellBeaker	Irlbach LKR	Germany	48.841	12.75	1240K	1.039	335843	F	ds.half
I5833	I5833	OlaldeNature2018	4200	2500-2000 BCE	Germany_BellBeaker	Irlbach LKR	Germany	48.841	12.75	1240K	3.01	362944	M	ds.half
I5519	I5519	OlaldeNature2018	4200	2500-2000 BCE	Germany_BellBeaker	Augsburg	Germany	48.33	10.895	1240K	1.548	383307	M	ds.half
I6591	I6591	OlaldeNature2018	4200	2500-2000 BCE	Germany_BellBeaker	Irlbach LKR	Germany	48.841	12.75	1240K	3.005	446236	F	ds.half
I6590	I6590	OlaldeNature2018	4200	2500-2000 BCE	Germany_BellBeaker	Irlbach LKR	Germany	48.841	12.75	1240K	3.936	448753	F	ds.half
I3604_published	I3604	OlaldeNature2018	4200	2500-2000 BCE	Germany_BellBeaker	Bavaria, Künzing-Bruck, Lkr. Deggendorf	Germany	48.6639	13.0736	1240K	0.026	16141	M	ds.half
I5663_published	I5663	OlaldeNature2018	4200	2500-2000 BCE	Germany_BellBeaker	Irlbach LKR	Germany	48.841	12.75	1240K	0.02	12172	M	ds.half
I5655_published	I5655	OlaldeNature2018	4200	2500-2000 BCE	Germany_BellBeaker	Irlbach LKR	Germany	48.841	12.75	1240K	0.022	13965	F	ds.half
I5661_published	I5661	OlaldeNature2018	4200	2500-2000 BCE	Germany_BellBeaker	Irlbach LKR	Germany	48.841	12.75	1240K	0.08	48213	M	ds.half
HUGO_171_d	HUGO_171	MittnikScience2019	4217	2387-2146 calBCE (3815±25 BP, MAMS-18917)	Germany_BellBeaker	Augsburg - Hugo-Eckener-Straße	Germany	48.3285	10.8982	1240k	0.015383	10110	F	ds.half
UNTA85_1343	UNTA85_1343	MittnikScience2019 (higher coverage version of E09569, first published in OlaldeNature2018)	4223	2397-2149 calBCE (3819±24 BP, MAMS-18949)	Germany_BellBeaker	Haunstetten - Unterer Talweg 85 I (northern group)	Germany	48.3197	10.8915	1240k	2.58748	460926	M	ds.half
I1546	I1546	MathiesonNature2015	4225	2500-2050 BCE	Germany_BellBeaker	Benzingerode-Heimburg	Germany	51.82	10.91	1240K	0.143	78931	F	ds.half
I1549	I1549	MathiesonNature2015	4225	2500-2050 BCE	Germany_BellBeaker	Benzingerode-Heimburg	Germany	51.82	10.91	1240K	2.357	420513	F	ds.half
I0060_published	I0060	MathiesonNature2015	4239	2428-2149 calBCE (3822±25 BP, MAMS-22819)	Germany_BellBeaker	Rothenschirmbach	Germany	51.45	11.54	1240K	0.105	69220	F	ds.plus
I0806	I0806	MathiesonNature2015 (1240k of same same sample with 390k in HaakLazaridis2015)	4241	2431-2150 calBCE (3824±25 BP, MAMS-22820)	Germany_BellBeaker	Quedlinburg Site VII	Germany	51.79	11.14	1240K	0.13	50544	M	ds.half
I4250_published	I4250	OlaldeNature2018	4242	2434-2150 calBCE (3825±26 BP, BRAMS1219)	Germany_BellBeaker	Irlbach LKR	Germany	48.841	12.75	1240K	0.026	16008	F	ds.half
I0112	I0112	MathiesonNature2015 (1240k of same same sample with 390k in HaakLazaridis2015)	4250	2457-2142 calBCE (3820±42 BP, Erl-7038)	Germany_BellBeaker	Quedlinburg Site XII	Germany	51.791	11.141	1240K	3.768	538232	F	ds.plus
I5527	I5527	OlaldeNature2018	4250	2800-1800 BCE	Germany_BellBeaker	Manching-Oberstimm	Germany	48.711	11.453	1240K	0.02	12479	F	ds.half
I5836	I5836	OlaldeNature2018	4250	2800-1800 BCE	Germany_BellBeaker	Worms-Herrnsheim	Germany	49.6529	8.32768	1240K	0.892	222672	F	ds.half
I5529	I5529	OlaldeNature2018	4250	2800-1800 BCE	Germany_BellBeaker	Osterhofen-Altenmarkt	Germany	48.691	13.016	1240K	0.543	236798	M	ds.half
I5523	I5523	OlaldeNature2018	4250	2800-1800 BCE	Germany_BellBeaker	Landau, DGF-Lan	Germany	48.663	12.707	1240K	0.71	281677	F	ds.half
I5531	I5531	OlaldeNature2018	4250	2800-1800 BCE	Germany_BellBeaker	Weichering	Germany	48.7059	11.3254	1240K	1.111	327765	F	ds.half
I5521	I5521	OlaldeNature2018	4250	2800-1800 BCE	Germany_BellBeaker	Augsburg	Germany	48.33	10.895	1240K	1.105	359027	F	ds.half
I5525	I5525	OlaldeNature2018	4250	2800-1800 BCE	Germany_BellBeaker	Landau, DGF-Lan	Germany	48.663	12.707	1240K	1.691	417061	F	ds.half
I5524	I5524	OlaldeNature2018	4250	2800-1800 BCE	Germany_BellBeaker	Landau, DGF-Lan	Germany	48.663	12.707	1240K	0.788	307384	F	ds.half
I5520	I5520	OlaldeNature2018	4250	2800-1800 BCE	Germany_BellBeaker	Augsburg	Germany	48.33	10.895	1240K	0.272	144508	F	ds.half
I6482	I6482	OlaldeNature2018	4250	2800-1800 BCE	Germany_BellBeaker	Weichering	Germany	48.7059	11.3254	1240K	0.015	9069	F	ds.half
I4134	I4134	OlaldeNature2018 (known there as I5022)	4250	2800-1800 BCE	Germany_BellBeaker	Osterhofen-Altenmarkt	Germany	48.691	13.016	1240K	0.057	34998	M	ds.half
I4143	I4143	OlaldeNature2018 (known there as I5020)	4282	2458-2206 calBCE (3848±34, Hd-19835)	Germany_BellBeaker	Landau an der Isar	Germany	48.663	12.707	1240K	0.105	61709	F	ds.half
I4124	I4124	OlaldeNature2018 (known there as I5017)	4284	2461-2207 calBCE (3855±35 BP, Poz-84458, date suspect because C:N ratio 3.65)	Germany_BellBeaker	Augsburg	Germany	48.33	10.895	1240K	0.201	108085	F	ds.half
HUGO_180Sk1_d	HUGO_180Sk1	MittnikScience2019 (higher coverage version of E09568, first published in OlaldeNature2018)	4286	2461-2210 calBCE (3860±25 BP, MAMS-18918)	Germany_BellBeaker	Augsburg - Hugo-Eckener-Straße	Germany	48.3285	10.8982	1240k	0.070365	46878	M	ds.half
UNTA58_68Sk1	UNTA58_68Sk1	MittnikScience2019 (higher coverage version of E09538, first published in OlaldeNature2018)	4288	2464-2212 calBCE (3870±30 BP, MAMS-29075)	Germany_BellBeaker	Haunstetten - Unterer Talweg 58-62	Germany	48.3161	10.892	1240k	1.0402	331581	M	ds.half
I0111	I0111	MathiesonNature2015 (1240k of same same sample with 390k in HaakLazaridis2015)	4290	2475-2204 calBCE (3881±50 BP, Erl-8712)	Germany_BellBeaker	Rothenschirmbach	Germany	51.45	11.54	1240K	0.731	323923	F	ds.plus,ds.half
UNTA58_68Sk2_d	UNTA58_68Sk2	MittnikScience2019 (higher coverage version of E09537_d, first published in OlaldeNature2018)	4340	2470-2310 calBCE (3910±20 BP, MAMS-18935)	Germany_BellBeaker	Haunstetten - Unterer Talweg 58-62	Germany	48.3161	10.892	1240k	0.183483	100785	F	ds.half
AMP_1_d	AMP_1	MittnikScience2019	4343	2476-2310 calBCE (3924±23 BP, MAMS-18887)	Germany_BellBeaker	Königsbrunn-Ampack	Germany	48.2589	10.8734	1240k.and.shotgun.merge	0.04096	48978	M	half
I0108	I0108	MathiesonNature2015 (1240k of same same sample with 390k in HaakLazaridis2015)	4387	2575-2299 calBCE (3953±47 BP, Erl-8710)	Germany_BellBeaker	Rothenschirmbach	Germany	51.45	11.54	1240K	1.197	403235	F	ds.plus,ds.half,ds.plus
HUGO_169Sk1_d	HUGO_169Sk1	MittnikScience2019	4404	2562-2345 calBCE (3942±25 BP, MAMS-18914)	Germany_BellBeaker	Augsburg - Hugo-Eckener-Straße	Germany	48.3285	10.8982	1240k.and.shotgun.merge	0.031143	33198	M	half
I4144	I4144	OlaldeNature2018 (known there as I5021)	4492	2572-2512 calBCE (3955±35 BP, Poz-84553)	Germany_BellBeaker	Osterhofen-Altenmarkt	Germany	48.691	13.016	1240K	0.086	51925	M	ds.half
I1594	I1594	LipsonNature2017	5131	3337-3024 calBCE (4465±30, KIA-28846)	Germany_Blatterhohle_MN	Blatterhole Cave	Germany	51.3583	7.55111	1240K	0.096	57223	M	ds.half
I1563	I1563	LipsonNature2017	5361	3704-3117 calBCE [3498-3117 calBCE (4580±30, KIA-28844, Bla5), 3704-3539 calBCE (4860±30, KIA-45011, Bla7), 3634-3378 calBCE (4730±25, KIA-45010, Bla13)]	Germany_Blatterhohle_MN	Blatterhole Cave	Germany	51.3583	7.55111	1240K	5.071	510228	F	ds.half,ds.half,ds.half,ds.half,ds.half,ds.half
I1593	I1593	LipsonNature2017	5601	3958-3344 calBCE [3512-3344 calBCE (4615±30, KIA-28845, Bla16), 3958-3773 calBCE (5055±35, KIA-37508, Bla27)]	Germany_Blatterhohle_MN	Blatterhole Cave	Germany	51.3583	7.55111	1240K	0.798	302990	M	ds.half,ds.half,ds.half
I1542	I1542	MathiesonNature2015	4225	2500-2050 BCE	Germany_CordedWare	Esperstedt	Germany	51.42	11.68	1240K	0.068	38205	M	ds.half
I1536	I1536	MathiesonNature2015	4225	2500-2050 BCE	Germany_CordedWare	Esperstedt	Germany	51.42	11.68	1240K	0.105	59360	M	ds.half
I1544	I1544	MathiesonNature2015	4225	2500-2050 BCE	Germany_CordedWare	Esperstedt	Germany	51.42	11.68	1240K	0.104	58941	M	ds.half
I1538	I1538	MathiesonNature2015	4225	2500-2050 BCE	Germany_CordedWare	Esperstedt	Germany	51.42	11.68	1240K	0.126	70449	M	ds.half
I1534	I1534	MathiesonNature2015	4225	2500-2050 BCE	Germany_CordedWare	Esperstedt	Germany	51.42	11.68	1240K	0.158	85273	M	ds.half
I1532	I1532	MathiesonNature2015	4225	2500-2050 BCE	Germany_CordedWare	Esperstedt	Germany	51.42	11.68	1240K	0.566	237707	M	ds.half
I0106	I0106	MathiesonNature2015 (1240k of same same sample with 390k in HaakLazaridis2015)	4287	2464-2210 calBCE (3867±32 BP, MAMS-21490)	Germany_CordedWare	Esperstedt	Germany	51.42	11.68	1240K	0.224	121243	F	ds.plus
I0049	I0049	MathiesonNature2015 (1240k of same same sample with 390k in HaakLazaridis2015)	4287	2464-2210 calBCE (3867±35 BP, MAMS-21489)	Germany_CordedWare	Esperstedt	Germany	51.42	11.68	1240K	0.649	282027	F	ds.plus,ds.plus
I0104	I0104	MathiesonNature2015 (1240k of same same sample with 390k in HaakLazaridis2015)	4378	2559-2296 calBCE (3927±37 BP, MAMS-21487)	Germany_CordedWare	Esperstedt	Germany	51.42	11.68	1240K	4.184	536013	M	ds.plus,ds.plus,ds.plus
I1539	I1539	MathiesonNature2015	4408	2625-2291 calBCE (3967±57 BP, Erl-7779)	Germany_CordedWare	Esperstedt	Germany	51.42	11.68	1240K	0.132	74257	F	ds.half
ALT_3_d	ALT_3	MittnikScience2019	4450	2600-2400 BCE	Germany_CordedWare	Althausen	Germany	49.4683	9.74407	1240k	0.002069	9486	F	half
ALT_4_d	ALT_4	MittnikScience2019	4464	2570-2458 calBCE (3970±24 BP, MAMS-18885)	Germany_CordedWare	Althausen	Germany	49.4683	9.74407	1240k	0.043051	41623	M	half
I0103	I0103	MathiesonNature2015 (1240k of same same sample with 390k in HaakLazaridis2015)	4473	2578-2468 calBCE (4000±31 BP, MAMS-21488)	Germany_CordedWare	Esperstedt	Germany	51.42	11.68	1240K	17.528	560740	F	ds.plus,ds.half,ds.half
RISE446.SG	RISE446	AllentoftNature2015	4597	2829-2465 calBCE (4015±38 BP, UBA-27950)	Germany_CordedWare.SG	Bergrheinfeld	Germany	50.009	10.18	Shotgun	0.172	102394	M	ds.minus
RISE435.SG	RISE435	AllentoftNature2015	4631	2863-2498 calBCE (4094±33 BP, UBA-27947)	Germany_CordedWare.SG	Tiefbrunn	Germany	48.932	12.259	Shotgun	0.043	26571	F	ds.minus
RISE436.SG	RISE436	AllentoftNature2015	4674	2868-2580 calBCE (4124±31 BP, UBA-27948)	Germany_CordedWare.SG	Tiefbrunn	Germany	48.932	12.259	Shotgun	0.076	34769	M	ds.minus
RISE434.SG	RISE434	AllentoftNature2015	4705	2880-2630 calBCE (4161±34 BP, UBA-27946)	Germany_CordedWare.SG	Tiefbrunn	Germany	48.932	12.259	Shotgun	0.1	61916	M	ds.minus
I0115	I0115	MathiesonNature2015 (1240k of same same sample with 390k in HaakLazaridis2015)	3807	1954-1760 calBCE (3540±31 BP, MAMS-21494)	Germany_EBA_Unetice	Esperstedt	Germany	51.42	11.68	1240K	0.409	198679	F	ds.plus
I0164	I0164	MathiesonNature2015 (1240k of same same sample with 390k in HaakLazaridis2015)	3909	2023-1894 calBCE (3599±25 BP, MAMS-21497)	Germany_EBA_Unetice	Quedlinburg Site VIII	Germany	51.793	11.143	1240K	2.487	494648	F	ds.plus
I0047_published	I0047	MathiesonNature2015	3951	2111-1891 calBCE (3612±30 BP, MAMS-21481)	Germany_EBA_Unetice	Halberstadt-Sonntagsfeld	Germany	51.8958	11.0467	1240K	1.655	450783	F	ds.half,ds.half
I0803	I0803	MathiesonNature2015 (1240k of same same sample with 390k in HaakLazaridis2015)	3987	2132-1942 calBCE (3650±26 BP, MAMS-22822)	Germany_EBA_Unetice	Eulau	Germany	51.1677	11.8475	1240K	0.228	77624	F	ds.half
I0116	I0116	MathiesonNature2015 (1240k of same same sample with 390k in HaakLazaridis2015)	3987	2134-1939 calBCE (3650±32 BP, MAMS-21495)	Germany_EBA_Unetice	Esperstedt	Germany	51.42	11.68	1240K	1.648	412036	M	ds.plus
I0804	I0804	MathiesonNature2015 (1240k of same same sample with 390k in HaakLazaridis2015)	4001	2137-1965 calBCE (3671±26 BP, MAMS-22821)	Germany_EBA_Unetice	Eulau	Germany	51.1677	11.8475	1240K	0.054	36543	M	ds.half
I0117	I0117	MathiesonNature2015 (1240k of same same sample with 390k in HaakLazaridis2015)	4106	2272-2039 calBCE (3743±25 BP, MAMS-21496)	Germany_EBA_Unetice	Esperstedt	Germany	51.42	11.68	1240K	1.902	472265	F	ds.plus,ds.half,ds.plus
XN174	XN174	RivollatScienceAdvance2020	6799	4987-4711 calBCE (6100±70 BP, Hd-8031; 5950±60 BP, Hd-7974; 5910±50 BP, Hd-7935)	Germany_EN_LBK	Baden-Württemberg, Stuttgart-Mühlhausen I	Germany	48.78	9.18	1240K	0.256245	123662	M	ds.half
I0821_published	I0821	LipsonNature2017 (supplement of MathiesonNature2015, which itself was supplement of HaakLazaridis2015)	6976	5201-4850 calBCE (6076±34 BP, KIA-40348)	Germany_EN_LBK	Halberstadt-Sonntagsfeld	Germany	51.8958	11.0467	1240K	0.423	340091	M	half
I0100	I0100	LipsonNature2017 (supplement of MathiesonNature2015, which itself was supplement of HaakLazaridis2015)	6977	5202-4852 calBCE (6080±32 BP, KIA-40341)	Germany_EN_LBK	Halberstadt-Sonntagsfeld	Germany	51.8958	11.0467	1240K	6.915	552648	F	..,..,..
I2014	I2014	LipsonNature2017	6978	5199-4857 calBCE (6081±30 BP, KIA-40344)	Germany_EN_LBK	Halberstadt-Sonntagsfeld	Germany	51.8958	11.0467	1240K	0.017	10102	M	ds.half
HBS002	HBS002	RivollatScienceAdvance2020	6980	5210-4850 BCE [layer date of 5207-4855 calBCE (6093±42 BP, MAMS-23988) and 5207-4857 calBCE (6096±42 BP, MAMS-23989)]	Germany_EN_LBK	Saxony-Anhalt, Halberstadt	Germany	51.9	11.05	1240K	0.057711	34191	M	ds.half
HBS005	HBS005	RivollatScienceAdvance2020	7000	5200-4900 BCE	Germany_EN_LBK	Saxony-Anhalt, Halberstadt	Germany	51.9	11.05	1240K	0.066998	39666	M	ds.half
HBS004	HBS004	RivollatScienceAdvance2020	7000	5200-4900 BCE	Germany_EN_LBK	Saxony-Anhalt, Halberstadt	Germany	51.9	11.05	1240K	0.10214	58695	M	ds.half
HBS008	HBS008	RivollatScienceAdvance2020	7000	5200-4900 BCE	Germany_EN_LBK	Saxony-Anhalt, Halberstadt	Germany	51.9	11.05	1240K	0.11152	63208	M	ds.half
HBS006	HBS006	RivollatScienceAdvance2020	7000	5200-4900 BCE	Germany_EN_LBK	Saxony-Anhalt, Halberstadt	Germany	51.9	11.05	1240K	0.291657	140906	U(XXY)	ds.half
HBS009	HBS009	RivollatScienceAdvance2020	7000	5200-4900 BCE	Germany_EN_LBK	Saxony-Anhalt, Halberstadt	Germany	51.9	11.05	1240K	0.295814	142973	M	ds.half
XN215	XN215	RivollatScienceAdvance2020	7029	5206-4951 calBCE (6115±25 BP, MAMS-36727)	Germany_EN_LBK	Baden-Württemberg, Stuttgart-Mühlhausen I	Germany	48.78	9.18	1240K	0.027499	16367	M	ds.half
HBS007	HBS007	RivollatScienceAdvance2020	7035	5220-4950 BCE [layer date of 5212-4961 calBCE (6134±43 BP, MAMS-23992), 5209-4950 calBCE (6122±43 BP, MAMS-23993)]	Germany_EN_LBK	Saxony-Anhalt, Halberstadt	Germany	51.9	11.05	1240K	0.131718	72721	M	ds.half
I0659_published	I0659	LipsonNature2017 (supplement of MathiesonNature2015, which itself was supplement of HaakLazaridis2015)	7037	5211-4963 calBCE (6130±40 BP, KIA-40350)	Germany_EN_LBK	Halberstadt-Sonntagsfeld	Germany	51.8958	11.0467	1240K	0.758	353786	M	half
XN170	XN170	RivollatScienceAdvance2020	7046	5207-4985 calBCE (6123±26 BP, MAMS-36730)	Germany_EN_LBK	Baden-Württemberg, Stuttgart-Mühlhausen I	Germany	48.78	9.18	1240K	0.482439	171712	M	ds.half
SCH004	SCH004	RivollatScienceAdvance2020	7050	5200-5000 BCE	Germany_EN_LBK	Baden-Württemberg, Schwetzingen	Germany	49.39	8.57	1240K	0.016209	9560	M	ds.half
SCH011	SCH011	RivollatScienceAdvance2020	7050	5200-5000 BCE	Germany_EN_LBK	Baden-Württemberg, Schwetzingen	Germany	49.39	8.57	1240K	0.02618	15669	M	ds.half
SCH015	SCH015	RivollatScienceAdvance2020	7050	5200-5000 BCE	Germany_EN_LBK	Baden-Württemberg, Schwetzingen	Germany	49.39	8.57	1240K	0.026055	16328	F	ds.half
SCH001	SCH001	RivollatScienceAdvance2020	7050	5200-5000 BCE	Germany_EN_LBK	Baden-Württemberg, Schwetzingen	Germany	49.39	8.57	1240K	0.060427	34339	F	ds.half
SCH007	SCH007	RivollatScienceAdvance2020	7050	5200-5000 BCE	Germany_EN_LBK	Baden-Württemberg, Schwetzingen	Germany	49.39	8.57	1240K	0.121272	65588	F	ds.half
SCH009	SCH009	RivollatScienceAdvance2020	7050	5200-5000 BCE	Germany_EN_LBK	Baden-Württemberg, Schwetzingen	Germany	49.39	8.57	1240K	0.270227	128572	F	ds.half
SCH010	SCH010	RivollatScienceAdvance2020	7050	5200-5000 BCE	Germany_EN_LBK	Baden-Württemberg, Schwetzingen	Germany	49.39	8.57	1240K	0.333927	155994	F	ds.half
SCH014	SCH014	RivollatScienceAdvance2020	7050	5200-5000 BCE	Germany_EN_LBK	Baden-Württemberg, Schwetzingen	Germany	49.39	8.57	1240K	0.399826	179975	F	ds.half
SCH018	SCH018	RivollatScienceAdvance2020	7050	5220-4980 calBCE (6141±37 BP, OxA-23211)	Germany_EN_LBK	Baden-Württemberg, Schwetzingen	Germany	49.39	8.57	1240K	0.031303	18029	U(probablyM)	ds.half
I0046_published	I0046	LipsonNature2017 (higher.cov.version.of.MathiesonNature2015)	7051	5211-4991 calBCE (6136±34 BP, MAMS-21479)	Germany_EN_LBK	Halberstadt-Sonntagsfeld	Germany	51.8958	11.0467	1240K	2.233	516905	F	half
I2008_published	I2008	LipsonNature2017	7052	5212-4992 calBCE (6137±35 BP, KIA-40342)	Germany_EN_LBK	Halberstadt-Sonntagsfeld	Germany	51.8958	11.0467	1240K	0.048	65510	F	ds.half
I2037_published	I2037	LipsonNature2017	7056	5210-5002 calBCE (6144±32 BP, KIA-40343)	Germany_EN_LBK	Halberstadt-Sonntagsfeld	Germany	51.8958	11.0467	1240K	0.08	109555	M	ds.half
I0048_published	I0048	LipsonNature2017 (supplement of MathiesonNature2015, which itself was supplement of HaakLazaridis2015)	7056	5210-5002 calBCE (6153±33 BP, MAMS-21482)	Germany_EN_LBK	Halberstadt-Sonntagsfeld	Germany	51.8958	11.0467	1240K	0.493	259955	M	half
I0056	I0056	LipsonNature2017 (supplement of MathiesonNature2015, which itself was supplement of HaakLazaridis2015)	7061	5213-5009 calBCE (6156±35 BP, MAMS-21480)	Germany_EN_LBK	Halberstadt-Sonntagsfeld	Germany	51.8958	11.0467	1240K	0.406	218054	M	..,..
XN173	XN173	RivollatScienceAdvance2020	7062	5211-5013 calBCE (6155±31 BP, MAMS-25933)	Germany_EN_LBK	Baden-Württemberg, Stuttgart-Mühlhausen II	Germany	48.78	9.18	1240K	0.138913	78171	M	ds.half
XN180	XN180	RivollatScienceAdvance2020	7069	5216-5022 calBCE (6169±33 BP, MAMS-36745)	Germany_EN_LBK	Baden-Württemberg, Stuttgart-Mühlhausen I	Germany	48.78	9.18	1240K	0.175938	96374	M	ds.half
I0057_published	I0057	LipsonNature2017 (higher.cov.version.of.MathiesonNature2015)	7070	5219-5021 calBCE (6173±34 BP, MAMS-21483)	Germany_EN_LBK	Halberstadt-Sonntagsfeld	Germany	51.8958	11.0467	1240K	0.246	217518	F	half
I0054	I0054	MathiesonNature2015 (1240k of same same sample with 390k in HaakLazaridis2015)	7072	5222-5022 calBCE (6180±34 BP, MAMS-21485)	Germany_EN_LBK	Unterwiederstedt	Germany	51.66	11.53	1240K	18.61	545632	F	ds.plus,ds.plus,ds.plus
XN211	XN211	RivollatScienceAdvance2020	7077	5213-5040 calBCE (6165±25 BP, MAMS-36733)	Germany_EN_LBK	Baden-Württemberg, Stuttgart-Mühlhausen I	Germany	48.78	9.18	1240K	0.058003	34261	F	ds.half
I0795	I0795	MathiesonNature2015 (1240k of same same sample with 390k in HaakLazaridis2015)	7079	5217-5041 calBCE (6174±29 BP, MAMS-22823)	Germany_EN_LBK	Karsdorf	Germany	51.2831	11.65	1240K	0.097	37406	M	ds.half
XN169	XN169	RivollatScienceAdvance2020	7088	5222-5054 calBCE (6195±25 BP, MAMS-36726)	Germany_EN_LBK	Baden-Württemberg, Stuttgart-Mühlhausen I	Germany	48.78	9.18	1240K	0.515297	196336	F	ds.half
XN178	XN178	RivollatScienceAdvance2020	7100	5300-5000 BCE	Germany_EN_LBK	Baden-Württemberg, Stuttgart-Mühlhausen II	Germany	48.78	9.18	1240K	0.036834	21670	F	ds.half
XN205	XN205	RivollatScienceAdvance2020	7100	5300-5000 BCE	Germany_EN_LBK	Baden-Württemberg, Stuttgart-Mühlhausen II	Germany	48.78	9.18	1240K	0.060013	35011	F	ds.half
XN225	XN225	RivollatScienceAdvance2020	7100	5300-5000 BCE	Germany_EN_LBK	Baden-Württemberg, Stuttgart-Mühlhausen II	Germany	48.78	9.18	1240K	0.11259	62962	M	ds.half
XN207	XN207	RivollatScienceAdvance2020	7100	5300-5000 BCE	Germany_EN_LBK	Baden-Württemberg, Stuttgart-Mühlhausen II	Germany	48.78	9.18	1240K	0.165229	82321	F	ds.half
XN166	XN166	RivollatScienceAdvance2020	7100	5300-5000 BCE	Germany_EN_LBK	Baden-Württemberg, Stuttgart-Mühlhausen II	Germany	48.78	9.18	1240K	0.505142	175878	F	ds.half
XN206	XN206	RivollatScienceAdvance2020	7120	5285-5054 calBCE (6202±25 BP, MAMS-36738)	Germany_EN_LBK	Baden-Württemberg, Stuttgart-Mühlhausen I	Germany	48.78	9.18	1240K	0.02384	14425	U(probablyM)	ds.half
SCH016	SCH016	RivollatScienceAdvance2020	7120	5300-5040 calBCE (6202±36 BP, OxA-23206)	Germany_EN_LBK	Baden-Württemberg, Schwetzingen	Germany	49.39	8.57	1240K	0.380715	152472	M	ds.half
XN175	XN175	RivollatScienceAdvance2020	7123	5287-5059 calBCE (6208±24 BP, MAMS-36740)	Germany_EN_LBK	Baden-Württemberg, Stuttgart-Mühlhausen I	Germany	48.78	9.18	1240K	0.388547	170978	F	ds.half
XN224	XN224	RivollatScienceAdvance2020	7123	5290-5056 calBCE (6207±25 BP, MAMS-36744)	Germany_EN_LBK	Baden-Württemberg, Stuttgart-Mühlhausen II	Germany	48.78	9.18	1240K	0.026351	15701	F	ds.half
XN168	XN168	RivollatScienceAdvance2020	7124	5288-5060 calBCE (6209±24 BP, MAMS-36734)	Germany_EN_LBK	Baden-Württemberg, Stuttgart-Mühlhausen I	Germany	48.78	9.18	1240K	0.322633	140708	M	ds.half
XN182	XN182	RivollatScienceAdvance2020	7125	5301-5049 calBCE (6210±45 BP, Hd-7979; 6130±45 BP, Hd-7977)	Germany_EN_LBK	Baden-Württemberg, Stuttgart-Mühlhausen I	Germany	48.78	9.18	1240K	0.107505	61063	F	ds.half
I2038_published	I2038	LipsonNature2017	7125	5350-5000 BCE [1d.rel.I2005]	Germany_EN_LBK	Halberstadt-Sonntagsfeld	Germany	51.8958	11.0467	1240K	0.173	161504	F	ds.half
I2022	I2022	LipsonNature2017	7125	5500-4850 BCE	Germany_EN_LBK	Halberstadt-Sonntagsfeld	Germany	51.8958	11.0467	1240K	0.018	11124	F	ds.half
I2021_published	I2021	LipsonNature2017	7125	5500-4850 BCE	Germany_EN_LBK	Halberstadt-Sonntagsfeld	Germany	51.8958	11.0467	1240K	0.013	19064	M	ds.half
I2017_published	I2017	LipsonNature2017	7125	5500-4850 BCE	Germany_EN_LBK	Halberstadt-Sonntagsfeld	Germany	51.8958	11.0467	1240K	0.02	29584	F	ds.half
I2026_published	I2026	LipsonNature2017	7125	5500-4850 BCE	Germany_EN_LBK	Halberstadt-Sonntagsfeld	Germany	51.8958	11.0467	1240K	0.05	75519	M	ds.half
I2032_published	I2032	LipsonNature2017	7125	5500-4850 BCE	Germany_EN_LBK	Halberstadt-Sonntagsfeld	Germany	51.8958	11.0467	1240K	0.104	152155	F	ds.half
I2036_published	I2036	LipsonNature2017	7125	5500-4850 BCE	Germany_EN_LBK	Halberstadt-Sonntagsfeld	Germany	51.8958	11.0467	1240K	0.292	252213	F	ds.half
I2030_published	I2030	LipsonNature2017	7125	5500-4850 BCE	Germany_EN_LBK	Halberstadt-Sonntagsfeld	Germany	51.8958	11.0467	1240K	0.225	289650	F	ds.half
I1550_published	I1550	LipsonNature2017 (supplement of MathiesonNature2015, which itself was supplement of HaakLazaridis2015)	7125	5500-4850 BCE	Germany_EN_LBK	Halberstadt-Sonntagsfeld	Germany	51.8958	11.0467	1240K	0.857	333870	F	half
I0797	I0797	MathiesonNature2015	7125	5500-4850 BCE	Germany_EN_LBK	Karsdorf	Germany	51.2831	11.65	1240K	0.087	47057	M	ds.half
I0022	I0022	MathiesonNature2015 (1240k of same same sample with 390k in HaakLazaridis2015)	7125	5500-4850 BCE	Germany_EN_LBK	Baden-Württemberg, Stuttgart-Mühlhausen, Viesenhaeuser Hof	Germany	48.78	9.18	1240K	0.441	229621	F	ds.half
I0025	I0025	MathiesonNature2015 (1240k of same same sample with 390k in HaakLazaridis2015)	7125	5500-4850 BCE	Germany_EN_LBK	Baden-Württemberg, Stuttgart-Mühlhausen, Viesenhaeuser Hof	Germany	48.78	9.18	1240K	2.655	481739	F	ds.half
I0026	I0026	MathiesonNature2015 (1240k of same same sample with 390k in HaakLazaridis2015)	7125	5500-4850 BCE	Germany_EN_LBK	Baden-Württemberg, Stuttgart-Mühlhausen, Viesenhaeuser Hof	Germany	48.78	9.18	1240K	3.625	501015	F	ds.half
I2029_published	I2029	LipsonNature2017	7126	5295-5057 calBCE (6211±32 BP, KIA-40349)	Germany_EN_LBK	Halberstadt-Sonntagsfeld	Germany	51.8958	11.0467	1240K	0.12	132863	F	ds.half
XN165	XN165	RivollatScienceAdvance2020	7127	5291-5063 calBCE (6213±24 BP, MAMS-36725)	Germany_EN_LBK	Baden-Württemberg, Stuttgart-Mühlhausen I	Germany	48.78	9.18	1240K	0.975379	238762	M	ds.half
XN172	XN172	RivollatScienceAdvance2020	7128	5292-5064 calBCE (6214±25 BP, MAMS-36732)	Germany_EN_LBK	Baden-Württemberg, Stuttgart-Mühlhausen I	Germany	48.78	9.18	1240K	0.522129	208734	F	ds.half
XN171	XN171	RivollatScienceAdvance2020	7130	5293-5066 calBCE (6217±25 BP, MAMS-36729)	Germany_EN_LBK	Baden-Württemberg, Stuttgart-Mühlhausen I	Germany	48.78	9.18	1240K	0.724316	240494	M	ds.half
XN164	XN164	RivollatScienceAdvance2020	7131	5294-5068 calBCE (6219±25 BP, MAMS-36728)	Germany_EN_LBK	Baden-Württemberg, Stuttgart-Mühlhausen I	Germany	48.78	9.18	1240K	0.45579	193256	M	ds.half
SMH004	SMH004	RivollatScienceAdvance2020	7133	5296-5070 calBCE (6222±25 BP, MAMS-36741)	Germany_EN_LBK	Baden-Württemberg, Stuttgart-Mühlhausen I	Germany	48.78	9.18	1240K	0.348834	158130	F	ds.half
XN188	XN188	RivollatScienceAdvance2020	7136	5299-5073 calBCE (6228±25 BP, MAMS-36735)	Germany_EN_LBK	Baden-Württemberg, Stuttgart-Mühlhausen I	Germany	48.78	9.18	1240K	0.242741	116990	F	ds.half
XN183	XN183	RivollatScienceAdvance2020	7140	5302-5077 calBCE (6236±25 BP, MAMS-36736)	Germany_EN_LBK	Baden-Württemberg, Stuttgart-Mühlhausen I	Germany	48.78	9.18	1240K	0.102273	57716	F	ds.half
I0018	I0018	LipsonNature2017 (new libraries added in to previously published data LazaridisNature2014)	7140	5310-5070 calBCE (6246±30 BP, MAMS-24635)	Germany_EN_LBK	Baden-Württemberg, Stuttgart-Mühlhausen, Viesenhaeuser Hof	Germany	48.78	9.18	1240K	9.651	517399	F	..,..
XN167	XN167	RivollatScienceAdvance2020	7145	5310-5079 calBCE (6250±30 BP, MAMS-36743)	Germany_EN_LBK	Baden-Württemberg, Stuttgart-Mühlhausen I	Germany	48.78	9.18	1240K	0.613689	215279	M	ds.half
XN191	XN191	RivollatScienceAdvance2020	7213	5317-5209 calBCE (6267±30 BP, MAMS-25931)	Germany_EN_LBK	Baden-Württemberg, Stuttgart-Mühlhausen II	Germany	48.78	9.18	1240K	0.017646	10705	M	ds.half
Falkenstein	Falkenstein	MathiesonNature2018	9200	7460-7040 calBCE (8185±80 BP, ETH-7615)	Germany_Falkenstein	Swabian Jura, Baden-Wurttemberg, Falkenstein-Höhle	Germany	48.06	9.04	1240K	0.188	98905	M	ds.minus
HohleFels49_published_d	HohleFels49	FuNature2016	15130	14050-12310 BCE [13924-12311 calBCE (12770±220 BP, H5312-4907), 14045-13381 calBCE (13085±95 BP, H5119-4601), layer date]	Germany_HohleFels49	Swabian Jura, Baden-Wurttemberg, Hohle Fels, Ach Valley	Germany	48.22	9.45	390K	0.033	54112	M	ds.minus
I0099_published	I0099	MathiesonNature2015	3036	1193-979 calBCE (2889±30 BP, MAMS-21484)	Germany_LBA_Halberstadt	Halberstadt-Sonntagsfeld	Germany	51.8958	11.0467	1240K	4.948	537655	M	..,..
AITI_98	AITI_98	MittnikScience2019	3628	1742-1613 calBCE (3370±27 BP, MAMS-21592)	Germany_Lech_EBA	Kleinaitingen - Gewerbegebiet Nord	Germany	48.2228	10.845	1240k.and.shotgun.merge	0.402646	177717	M	ds.half
AITI_95_d	AITI_95	MittnikScience2019	3705	1870-1640 calBCE (3422±28 BP, MAMS-21591)	Germany_Lech_EBA	Kleinaitingen - Gewerbegebiet Nord	Germany	48.2228	10.845	1240k.and.shotgun.merge	0.145711	71525	F	ds.half
AITI_65adult_d	AITI_65adult	MittnikScience2019	3736	1881-1690 calBCE (3456±34 BP, MAMS-21578)	Germany_Lech_EBA	Kleinaitingen - Gewerbegebiet Nord	Germany	48.2228	10.845	1240k.and.shotgun.merge	0.066444	37106	F	ds.half
AITI_40	AITI_40	MittnikScience2019	3739	1882-1695 calBCE (3469±28 BP, MAMS-21570)	Germany_Lech_EBA	Kleinaitingen - Gewerbegebiet Nord	Germany	48.2228	10.845	1240k.and.shotgun.merge	0.24514	109755	M	half
AITI_119	AITI_119	MittnikScience2019	3739	1882-1696 calBCE (3470±27 BP, MAMS-21594)	Germany_Lech_EBA	Kleinaitingen - Gewerbegebiet Nord	Germany	48.2228	10.845	1240k	0.804863	319336	M	ds.half
AITI_77B_d	AITI_77B	MittnikScience2019	3739	1885-1693 calBCE (3469±35 BP, MAMS-21585)	Germany_Lech_EBA	Kleinaitingen - Gewerbegebiet Nord	Germany	48.2228	10.845	1240k.and.shotgun.merge	0.022626	13513	F	ds.half
AITI_2	AITI_2	MittnikScience2019	3741	1884-1698 calBCE (3477±28 BP, MAMS-21562)	Germany_Lech_EBA	Kleinaitingen - Gewerbegebiet Nord	Germany	48.2228	10.845	1240k	2.64126	440359	M	ds.half
AITI_78	AITI_78	MittnikScience2019	3741	1887-1694 calBCE (3474±34 BP, MAMS-21586)	Germany_Lech_EBA	Kleinaitingen - Gewerbegebiet Nord	Germany	48.2228	10.845	1240k.and.shotgun.merge	2.30525	358212	M	ds.half
AITI_43	AITI_43	MittnikScience2019	3745	1888-1701 calBCE (3486±27 BP, MAMS-21571)	Germany_Lech_EBA	Kleinaitingen - Gewerbegebiet Nord	Germany	48.2228	10.845	1240k	5.70325	496417	M	ds.half
AITI_92_d	AITI_92	MittnikScience2019	3745	1889-1701 calBCE (3489±28 BP, MAMS-21590)	Germany_Lech_EBA	Kleinaitingen - Gewerbegebiet Nord	Germany	48.2228	10.845	1240k.and.shotgun.merge	0.084237	44220	F	ds.half
AITI_66_d	AITI_66	MittnikScience2019	3748	1899-1696 calBCE (3489±34 BP, MAMS-21580)	Germany_Lech_EBA	Kleinaitingen - Gewerbegebiet Nord	Germany	48.2228	10.845	1240k.and.shotgun.merge	0.210596	94195	F	ds.half
AITI_50	AITI_50	MittnikScience2019	3763	1920-1705 calBCE (3505±33 BP, MAMS-21572)	Germany_Lech_EBA	Kleinaitingen - Gewerbegebiet Nord	Germany	48.2228	10.845	1240k.and.shotgun.merge	0.408617	175694	M	half
AITI_72	AITI_72	MittnikScience2019	3766	1926-1705 calBCE (3508±34 BP, MAMS-21583)	Germany_Lech_EBA	Kleinaitingen - Gewerbegebiet Nord	Germany	48.2228	10.845	1240k.and.shotgun.merge	2.7967	385143	M	ds.half
WEHR_1192SkB_d	WEHR_1192SkB	MittnikScience2019	3795	1918-1772 calBCE (3523±18 BP, MAMS-18923)	Germany_Lech_EBA	Wehringen - Hochfeld	Germany	48.2528	10.8088	1240k	0.020881	15266	F	ds.half
WEHR_1586_d	WEHR_1586	MittnikScience2019	3815	1951-1779 calBCE (3550±19 BP, MAMS-18932)	Germany_Lech_EBA	Wehringen - Hochfeld	Germany	48.2528	10.8088	1240k	0.494883	232627	F	ds.half
UNTA58_153	UNTA58_153	MittnikScience2019	3824	1971-1776 calBCE (3553±24 BP, MAMS-18943)	Germany_Lech_EBA	Haunstetten - Unterer Talweg 58-62	Germany	48.3161	10.892	1240k	0.206684	121811	M	ds.half
AITI_36	AITI_36	MittnikScience2019	3840	2006-1774 calBCE (3552±27 BP, MAMS-21568)	Germany_Lech_EBA	Kleinaitingen - Gewerbegebiet Nord	Germany	48.2228	10.845	1240k.and.shotgun.merge	0.020273	11209	M	half
POST_6	POST_6	MittnikScience2019	3896	2009-1883 calBCE (3574±19 BP, MAMS-18955)	Germany_Lech_EBA	Haunstetten - Postillionstraße	Germany	48.2957	10.891	1240k	8.6017	521269	M	ds.half
OBKR_117_d	OBKR_117	MittnikScience2019	3901	2019-1883 calBCE (3581±23 BP, MAMS-18911)	Germany_Lech_EBA	Königsbrunn - Obere Kreuzstraße (Baugebiet 110)	Germany	48.2666	10.8786	1240k.and.shotgun.merge	0.044399	41424	M	half
OBKR_9A_d	OBKR_9A	MittnikScience2019	3907	2022-1892 calBCE (3596±22 BP, MAMS-18891)	Germany_Lech_EBA	Königsbrunn - Obere Kreuzstraße (Baugebiet 110)	Germany	48.2666	10.8786	1240k	0.058574	38582	F	ds.half
OBKR_2_d	OBKR_2	MittnikScience2019	3909	2023-1894 calBCE (3599±22 BP, MAMS-18888)	Germany_Lech_EBA	Königsbrunn - Obere Kreuzstraße (Baugebiet 110)	Germany	48.2666	10.8786	1240k	0.025687	18528	F	ds.half
OBKR_67_d	OBKR_67	MittnikScience2019	3909	2023-1894 calBCE (3599±22 BP, MAMS-18897)	Germany_Lech_EBA	Königsbrunn - Obere Kreuzstraße (Baugebiet 110)	Germany	48.2666	10.8786	1240k.and.shotgun.merge	0.016047	20956	M	half
UNTA85_1412	UNTA85_1412	MittnikScience2019	3910	2025-1895 calBCE (3602±25 BP, MAMS-18951)	Germany_Lech_EBA	Haunstetten - Unterer Talweg 85	Germany	48.3197	10.8915	1240k	0.363927	183725	M	ds.half
OBKR_66_d	OBKR_66	MittnikScience2019	3916	2028-1903 calBCE (3609±22 BP, MAMS-18896)	Germany_Lech_EBA	Königsbrunn - Obere Kreuzstraße (Baugebiet 110)	Germany	48.2666	10.8786	1240k	0.020851	15308	F	ds.half
POST_28	POST_28	MittnikScience2019	3917	2027-1906 calBCE (3608±20 BP, MAMS-18960)	Germany_Lech_EBA	Haunstetten - Postillionstraße	Germany	48.2957	10.891	1240k	0.71957	293512	M	ds.half
POST_35_d	POST_35	MittnikScience2019	3926	2033-1918 calBCE (3621±20 BP, MAMS-18962)	Germany_Lech_EBA	Haunstetten - Postillionstraße	Germany	48.2957	10.891	1240k	0.195412	116479	F	ds.half
OBKR_93_d	OBKR_93	MittnikScience2019	3959	2111-1907 calBCE (3621±23 BP, MAMS-18908)	Germany_Lech_EBA	Königsbrunn - Obere Kreuzstraße (Baugebiet 110)	Germany	48.2666	10.8786	1240k	0.014251	10013	F	ds.half
OBKR_50_d	OBKR_50	MittnikScience2019	3962	2112-1912 calBCE (3623±23 BP, MAMS-18895)	Germany_Lech_EBA	Königsbrunn - Obere Kreuzstraße (Baugebiet 110)	Germany	48.2666	10.8786	1240k	0.129005	82273	F	ds.half
POST_99_d	POST_99	MittnikScience2019	3980	2130-1930 calBCE (3641±25 BP, MAMS-18969)	Germany_Lech_EBA	Haunstetten - Postillionstraße	Germany	48.2957	10.891	1240k	0.607336	233882	F	ds.half
OBKR_80	OBKR_80	MittnikScience2019	3997	2134-1959 calBCE (3664±24 BP, MAMS-18901)	Germany_Lech_EBA	Königsbrunn - Obere Kreuzstraße (Baugebiet 110)	Germany	48.2666	10.8786	1240k	2.13532	422915	M	ds.half
OTTM_156	OTTM_156	MittnikScience2019	3476	1609-1442 calBCE (3241±28 BP, MAMS-21559)	Germany_Lech_MBA	Oberottmarshausen - Kiesgrube Lauter	Germany	48.2252	10.8498	1240k.and.shotgun.merge	0.159455	74707	M	half
OTTM_151ind2_d	OTTM_151ind2	MittnikScience2019	3514	1623-1504 calBCE (3288±27 BP, MAMS-21556)	Germany_Lech_MBA	Oberottmarshausen - Kiesgrube Lauter	Germany	48.2252	10.8498	1240k.and.shotgun.merge	0.130786	122168	F	half
OTTM_142_d	OTTM_142	MittnikScience2019	3543	1682-1504 calBCE (3309±37 BP, MAMS-21554)	Germany_Lech_MBA	Oberottmarshausen - Kiesgrube Lauter	Germany	48.2252	10.8498	1240k.and.shotgun.merge	0.010555	30639	F	half
OTTM_87_d	OTTM_87	MittnikScience2019	3552	1687-1517 calBCE (3324±34 BP, MAMS-21544)	Germany_Lech_MBA	Oberottmarshausen - Kiesgrube Lauter	Germany	48.2252	10.8498	1240k.and.shotgun.merge	0.017062	35727	F	half
OTTM_165_d	OTTM_165	MittnikScience2019	3585	1735-1535 calBCE (3349±29 BP, MAMS-21561)	Germany_Lech_MBA	Oberottmarshausen - Kiesgrube Lauter	Germany	48.2252	10.8498	1240k.and.shotgun.merge	0.008795	9695	F	half
OTTM_151ind1_d	OTTM_151ind1	MittnikScience2019	3592	1749-1535 calBCE (3370±38 BP, MAMS-21555)	Germany_Lech_MBA	Oberottmarshausen - Kiesgrube Lauter	Germany	48.2252	10.8498	1240k.and.shotgun.merge	0.023164	22871	F	half
OTTM_154	OTTM_154	MittnikScience2019	3706	1949-1563 calBCE (3449±72 BP, MAMS-21558)	Germany_Lech_MBA	Oberottmarshausen - Kiesgrube Lauter	Germany	48.2252	10.8498	1240k.and.shotgun.merge	0.0444568	22366	M	half
I0171	I0171	MathiesonNature2015 (1240k of same same sample with 390k in HaakLazaridis2015)	4114	2287-2041 calBCE (3758±33 BP, KIA-27952)	Germany_LN	Benzingerode-Heimburg	Germany	51.82	10.91	1240K	0.143	91229	F	ds.plus
I0059	I0059	MathiesonNature2015 (1240k of same same sample with 390k in HaakLazaridis2015)	4188	2337-2138 calBCE (3796±30 BP, MAMS-21486)	Germany_LN	Benzingerode-Heimburg	Germany	51.82	10.91	1240K	1.303	399329	F	ds.plus,ds.half,ds.plus
I0118	I0118	MathiesonNature2015 (1240k of same same sample with 390k in HaakLazaridis2015)	4309	2471-2246 calBCE (3892±32 BP, MAMS-21492)	Germany_LN	Alberstedt	Germany	51.45	11.63	1240K	11.371	573251	F	ds.plus,ds.plus,ds.plus,ds.plus
I0550	I0550	MathiesonNature2015 (1240k of same same sample with 390k in HaakLazaridis2015)	4471	2570-2471 calBCE (3993±21 BP, MAMS-23344)	Germany_LN	Karsdorf	Germany	51.2831	11.65	1240K	0.15	94933	F	ds.half
BOT004	BOT004	RivollatScienceAdvance2020	7500	5600-5500 BCE[layer date of 5555-5497 calBCE (6570±36 BP, OxA-27246) and 5599-5517 calBCE (6604±35 BP, OxA-27247)]	Germany_Mesolithic	Saxony-Anhalt, Bottendorf	Germany	51.31	11.4	1240K	0.030834	17882	M	ds.half
BOT005	BOT005	RivollatScienceAdvance2020	7554	5636-5572 calBCE (6685±38 BP, OxA-27248)	Germany_Mesolithic	Saxony-Anhalt, Bottendorf	Germany	51.31	11.4	1240K	0.080698	44911	F	ds.half
BDB001	BDB001	RivollatScienceAdvance2020	8625	7100-6250 BC[layer date of 7060-6611 calBCE (7930±90 BP, OxA-3136), 6593-6253calBCE(7580±80 BP, Bln-2130), and 6750-6429calBCE (7730±80 BP, Bln-2221)]	Germany_Mesolithic	Saxony-Anhalt, Bad Dürrenberg	Germany	51.3	12.07	1240K	2.68337	440234	F	ds.half
I0802	I0802	LipsonNature2017	5163	3400-3025 BCE	Germany_MN	Salzmünde-Schiepzig	Germany	51.5331	11.8331	1240K	0.019	9681	M	ds.half
I0551	I0551	MathiesonNature2015	5163	3400-3025 BCE	Germany_MN	Salzmünde-Schiepzig	Germany	51.5331	11.8331	1240K	0.091	56274	M	ds.half
I0800	I0800	LipsonNature2017	5171	3345-3097 calBCE (4498±27 BP, KIA-31459)	Germany_MN	Salzmünde-Schiepzig	Germany	51.5331	11.8331	1240K	0.021	11855	F	ds.half
I0172	I0172	MathiesonNature2015 (1240k of same same sample with 390k in HaakLazaridis2015)	5173	3360-3086 calBCE (4502±48 BP, Erl-8699)	Germany_MN	Esperstedt	Germany	51.42	11.68	1240K	25.372	506759	M	ds.plus,ds.half,ds.half
I0560	I0560	MathiesonNature2015 (1240k of same same sample with 390k in HaakLazaridis2015)	5458	3640-3376 calBCE (4745±52 BP, Erl-7856)	Germany_MN	Quedlinburg Site IX	Germany	51.792	11.142	1240K	0.407	217828	F	ds.half
I0559	I0559	MathiesonNature2015 (1240k of same same sample with 390k in HaakLazaridis2015)	5541	3654-3527 calBCE (4815±26 BP, MAMS-22818)	Germany_MN	Quedlinburg Site IX	Germany	51.792	11.142	1240K	0.163	100107	M	ds.half
I0807	I0807	MathiesonNature2015 (1240k of same same sample with 390k in HaakLazaridis2015)	5790	3970-3710 calBCE (5061±62 BP, Erl-7784)	Germany_MN	Esperstedt	Germany	51.42	11.68	1240K	0.086	32801	M	ds.half
MX257	MX257	FurtwanglerNatureCommunications2020	3738	1879-1696 calBCE (3463±21 BP, BE-9212.1.1)	Germany_SouthernGermany_Singen_EBA	Southern Germany, Singen	Germany	47.7671	8.87224	1240K	0.672533	215211	M	ds.half
MX279	MX279	FurtwanglerNatureCommunications2020	3764	1882-1745 calBCE (3480±20 BP, BE-9213.1.1)	Germany_SouthernGermany_Singen_EBA	Southern Germany, Singen	Germany	47.7671	8.87224	1240K	0.48319	179335	M	ds.half
MX277	MX277	FurtwanglerNatureCommunications2020	3798	1926-1770 calBCE (3526±23 BP, BE-9211.1.1)	Germany_SouthernGermany_Singen_EBA	Southern Germany, Singen	Germany	47.7671	8.87224	1240K	0.658468	211264	F	ds.half
MX252	MX252	FurtwanglerNatureCommunications2020	3808	1941-1774 calBCE (3537±22 BP, MAMS-21973)	Germany_SouthernGermany_Singen_EBA	Southern Germany, Singen	Germany	47.7671	8.87224	1240K	0.695343	222074	M	ds.half
MX270	MX270	FurtwanglerNatureCommunications2020	3825	2000-1750 BCE (layer date based on other direct dates at the site)	Germany_SouthernGermany_Singen_EBA	Southern Germany, Singen	Germany	47.7671	8.87224	1240K	0.423959	157953	M	ds.half
MX254	MX254	FurtwanglerNatureCommunications2020	3825	2000-1750 BCE (layer date based on other direct dates at the site)	Germany_SouthernGermany_Singen_EBA	Southern Germany, Singen	Germany	47.7671	8.87224	1240K	1.5165	333726	M	ds.half
MX258	MX258	FurtwanglerNatureCommunications2020	3916	2028-1903 calBCE (3608±23 BP, BE-9207.1.1)	Germany_SouthernGermany_Singen_EBA	Southern Germany, Singen	Germany	47.7671	8.87224	1240K	0.217672	99302	M	ds.half
MX280	MX280	FurtwanglerNatureCommunications2020	3923	2035-1910 calBCE (3620±22 BP, MAMS-21975)	Germany_SouthernGermany_Singen_EBA	Southern Germany, Singen	Germany	47.7671	8.87224	1240K	1.40548	316568	F	ds.half
MX256	MX256	FurtwanglerNatureCommunications2020	3977	2132-1922 calBCE (3641±29 BP, MAMS-21971)	Germany_SouthernGermany_Singen_EBA	Southern Germany, Singen	Germany	47.7671	8.87224	1240K	0.049834	28015	F	ds.half
MX288	MX288	FurtwanglerNatureCommunications2020	4064	2199-2028 calBCE (3712±29 BP, MAMS-21968)	Germany_SouthernGermany_Singen_EBA	Southern Germany, Singen	Germany	47.7671	8.87224	1240K	1.58732	330491	M	ds.half
MX265	MX265	FurtwanglerNatureCommunications2020	2547	763-431 calBCE (2464±23 BP, BE-9205.1.1)	Germany_SouthernGermany_Singen_IA	Southern Germany, Singen	Germany	47.7671	8.87224	1240K	0.822985	239123	M	ds.half
I10941	I10941	OlaldeScience2019	3600	1900-1400 BCE	Gibraltar_BA	Bray Cave	Gibraltar	36.132	-5.34377	1240K	0.658517	226346	M	ds.half
I10940	I10940	OlaldeScience2019	3600	1900-1400 BCE	Gibraltar_BA	Bray Cave	Gibraltar	36.132	-5.34377	1240K	0.028457	16376	M	ds.half
I10939	I10939	OlaldeScience2019	3600	1900-1400 BCE	Gibraltar_BA	Bray Cave	Gibraltar	36.132	-5.34377	1240K	0.388301	173234	M	ds.half
I9128	I9128	LazaridisNature2017	3895	2210-1680 BCE (based on four direct dates of skeletons in the same ossuary)	Greece_Crete_BA	Crete, Heraklion, Moni Odigitria	Greece	35.0514	24.8136	1240K	0.016	9873	F	..
I9127	I9127	LazaridisNature2017	3895	2210-1680 BCE (based on four direct dates of skeletons in the same ossuary)	Greece_Crete_BA	Crete, Heraklion, Moni Odigitria	Greece	35.0514	24.8136	1240K	0.035	19925	F	..
I9129	I9129	LazaridisNature2017	3895	2210-1680 BCE (based on four direct dates of skeletons in the same ossuary)	Greece_Crete_BA	Crete, Heraklion, Moni Odigitria	Greece	35.0514	24.8136	1240K	0.063	35614	F	..
I9130	I9130	LazaridisNature2017	3895	2210-1680 BCE (based on four direct dates of skeletons in the same ossuary)	Greece_Crete_BA	Crete, Heraklion, Moni Odigitria	Greece	35.0514	24.8136	1240K	0.086	52753	M	..
I9131	I9131	LazaridisNature2017	3895	2210-1680 BCE (based on four direct dates of skeletons in the same ossuary)	Greece_Crete_BA	Crete, Heraklion, Moni Odigitria	Greece	35.0514	24.8136	1240K	0.095	57012	F	..
I9005	I9005	LazaridisNature2017	4000	2400-1700 BCE	Greece_Crete_BA	Crete, Lassithi	Greece	35.08	25.83	1240K	1.351	335153	F	..
I0074	I0074	LazaridisNature2017	4000	2400-1700 BCE	Greece_Crete_BA	Crete, Lassithi	Greece	35.08	25.83	1240K	0.874	346104	F	ds.plus
I0070	I0070	LazaridisNature2017	4000	2400-1700 BCE	Greece_Crete_BA	Crete, Lassithi	Greece	35.08	25.83	1240K	1.267	392165	M	ds.plus
I0073	I0073	LazaridisNature2017	4000	2400-1700 BCE	Greece_Crete_BA	Crete, Lassithi	Greece	35.08	25.83	1240K	1.481	400740	M	ds.plus
I0071	I0071	LazaridisNature2017	4000	2400-1700 BCE	Greece_Crete_BA	Crete, Lassithi	Greece	35.08	25.83	1240K	7.312	542511	F	ds.plus
I9123	I9123	LazaridisNature2017	3240	1390-1190 BCE	Greece_LBA	Armenoi, Crete	Greece	35.45	24.1667	1240K	0.041	24167	F	..
I9010	I9010	LazaridisNature2017	3250	1400-1200 BCE	Greece_LBA	Peloponnese, Galatas Apatheia	Greece	37.501	23.451	1240K	0.379	217742	F	..
I9041	I9041	LazaridisNature2017	3250	1400-1200 BCE	Greece_LBA	Peloponnese, Galatas Apatheia	Greece	37.501	23.451	1240K	1.558	352071	M	..
I9006	I9006	LazaridisNature2017	3287	1411-1262 calBCE (3067±25 BP, DEM-2905, MAMS-25209)	Greece_LBA	Agia Kyriaki, Salamis	Greece	37.9663	23.4952	1240K	1.387	321069	F	..
I9033	I9033	LazaridisNature2017	3298	1416-1280 calBCE (3084±24 BP, DEM-2903, MAMS-25207)	Greece_LBA	Peristeria Tryfilia, Peloponnese	Greece	36.9167	21.7	1240K	0.439	221543	F	..
Klei10.SG	Klei10	HofmanovaPNAS2016	6063	4230-3995 calBCE (5559±22 BP, MAMS-23038)	Greece_LN_2.SG	Kleitos	Greece	40.4317	21.8588	Shotgun	2.195	531099	M	ds.minus
Pal7.SG	Pal7	HofmanovaPNAS2016	6351	4452-4350 calBCE (5559±29 BP, MAMS-23037)	Greece_LN_2.SG	Paliambela	Greece	39.7517	22.0096	Shotgun	1.325	438831	F	ds.minus
I5427	I5427	MathiesonNature2018	7892	6005-5879 calBCE (7050±30 BP, PSUAMS-2682)	Greece_N	Diros, Alepotrypa Cave	Greece	36.6383	22.3825	1240K	1.736	409216	F	ds.half
Rev5.SG	Rev5	HofmanovaPNAS2016	8301	6438-6264 calBCE (7505±25 BP, MAMS-23036)	Greece_N.SG	Revenia	Greece	39.4886	20.9177	Shotgun	1.101	374850	F	ds.minus
I3920	I3920	MathiesonNature2018	5770	3933-3706 calBCE (5000±25 BP, UCIAMS-186359)	Greece_Peloponnese_N	Diros, Alepotrypa Cave	Greece	36.6383	22.3825	1240K	3.14418	499977	F	ds.half,ds.half,ds.half,ds.half
I3709	I3709	MathiesonNature2018	5847	3990-3804 calBCE (5130±30 BP, UCIAMS-186358)	Greece_Peloponnese_N	Diros, Alepotrypa Cave	Greece	36.6383	22.3825	1240K	2.17536	467400	F	ds.half,ds.half
I2318	I2318	MathiesonNature2018	5945	4043-3947 calBCE (5170±30 BP, Poz-81125)	Greece_Peloponnese_N	Argolid, Franchthi Cave	Greece	37.4233	23.1322	1240K	0.518535	219685	F	ds.half,ds.half,ds.half,ds.half
I3708	I3708	MathiesonNature2018	6550	5500-3700 BCE (based on other direct dates from the same site)	Greece_Peloponnese_N	Diros, Alepotrypa Cave	Greece	36.6383	22.3825	1240K	1.95452	449468	F	ds.half
I2937_all	I2937	LazaridisNature2017	7359	5479-5338 calBCE (6441±38 BP, OxA-22012)	Greece_Peloponnese_N	Diros, Alepotrypa Cave	Greece	36.6383	22.3825	1240K	2.02	404475	F	ds.minus,ds.half,ds.half,ds.half,ds.half
S_Greek-1.DG	NA17377	MallickNature2016	0	present	Greek_1.DG	..	Greece	37.9667	23.7167	Shotgun.diploid	37.73	583785	M	..
S_Greek-2.DG	NA17374	MallickNature2016	0	present	Greek_2.DG	..	Greece	37.9667	23.7167	Shotgun.diploid	45.48	583845	M	..
T_Hadza-1.DG	Hadza003	FanGenomeBiology2019	0	present	Hadza_1.DG	Somoyanda	Tanzania	-3.8001	35.3001	Shotgun.diploid	41	582751	F	..
T_Hadza-2.DG	T_Hadza-2	FanGenomeBiology2019	0	present	Hadza_2.DG	Shimbiguga	Tanzania	-3.8	35.3	Shotgun.diploid	37	584628	F	..
S_Han-1.DG	HGDP00783	MallickNature2016	0	present	Han.DG	..	China	32.2657	114	Shotgun.diploid	68.83	584432	F	..
S_Han-2.DG	HGDP00785	MallickNature2016	0	present	Han.DG	..	China	48.4975	124	Shotgun.diploid	42.36	583166	M	..
B_Han-3.DG	HGDP00775	PrueferNature2013	0	present	Han.DG	..	China	32.2657	114	Shotgun.diploid	37.72	583906	M	..
S_Hawaiian-1.DG	S_Hawaiian-1	MallickNature2016	0	present	Hawaiian.DG	..	USA	21.3	-157.817	Shotgun.diploid	45.55	583448	M	..
S_Hazara-1.DG	HGDP00124	MallickNature2016	0	present	Hazara.DG	..	Pakistan	33.4986	70	Shotgun.diploid	63.62	584158	M	..
S_Hazara-2.DG	HGDP00125	MallickNature2016	0	present	Hazara.DG	..	Pakistan	33.4986	70	Shotgun.diploid	65.99	584203	M	..
S_Hezhen-1.DG	HGDP01240	MallickNature2016	0	present	Hezhen.DG	..	China	47.4976	133.5	Shotgun.diploid	42.73	584611	M	..
S_Hezhen-2.DG	HGDP01242	MallickNature2016	0	present	Hezhen.DG	..	China	47.4976	133.5	Shotgun.diploid	40.54	583600	F	..
S_Hungarian-1.DG	NA15203	MallickNature2016	0	present	Hungarian.DG	..	Hungary	47.5	19.1	Shotgun.diploid	40.05	583965	F	..
S_Hungarian-2.DG	NA15202	MallickNature2016	0	present	Hungarian.DG	..	Hungary	47.5	19.1	Shotgun.diploid	40.73	583490	M	..
I1908	I1908	LipsonNature2017	6050	4300-3900 BCE	Hungary_C_Balaton_Lasinja	Keszthely-Fenékpuszta, Pusztaszentegyházi-dűlő	Hungary	46.7099	17.2394	1240K	0.736	292465	F	ds.half
I4189	I4189	LipsonNature2017	6050	4300-3900 BCE	Hungary_C_Balaton_Lasinja	Alsónyék, site 11	Hungary	46.2045	18.7299	1240K	1.806	415218	F	ds.half
I2351	I2351	LipsonNature2017	6050	4300-3900 BCE	Hungary_C_Balaton_Lasinja	Tolna-Mözs TO3	Hungary	46.4071	18.7422	1240K	0.02	11860	F	ds.half
I1909	I1909	LipsonNature2017	6089	4232-4046 calBCE (5300±23 BP, MAMS-14132)	Hungary_C_Balaton_Lasinja	Lánycsók, Csata-alja	Hungary	45.993	18.5813	1240K	0.637	262282	F	ds.half
I1907_published	I1907	LipsonNature2017	6153	4333-4072 calBCE (5380±30 BP, Beta-310033)	Hungary_C_Balaton_Lasinja	Enese elkerülő, Kóny, Proletár-dülö, M85, Site 2	Hungary	47.6387	17.3645	1240K	2.129	447076	F	ds.half
I2394	I2394	LipsonNature2017	6238	4339-4237 calBCE (5418±29 BP, MAMS-14828)	Hungary_C_Balaton_Lasinja	Veszprém Jutasi út	Hungary	47.1026	17.913	1240K	0.05	31043	M	ds.half
I2395	I2395	LipsonNature2017	6200	4500-4000 BCE	Hungary_EarlyC_Tiszapolgar	Pusztataskony-Ledence I	Hungary	47.4592	20.5128	1240K	0.108	63066	M	ds.half
I2353	I2353	LipsonNature2017	6200	4500-4000 BCE	Hungary_EarlyC_Tiszapolgar	Pusztataskony-Ledence I	Hungary	47.4592	20.5128	1240K	0.275	141973	M	ds.half
I2354	I2354	LipsonNature2017	6200	4500-4000 BCE	Hungary_EarlyC_Tiszapolgar	Pusztataskony-Ledence I	Hungary	47.4592	20.5128	1240K	0.383	184033	M	ds.half
I2364	I2364	OlaldeNature2018	4215	2470-2060 calBCE [2295-2060 calBCE (3779±28 BP, DeA-6748), 2470-2285 calBCE (3883±29 BP, DeA-7215)]	Hungary_EBA_BellBeaker	Budapest-Békásmegyer	Hungary	47.5992	19.0546	1240K	1.794	404961	M	ds.half
I2741	I2741	OlaldeNature2018	4256	2458-2154 calBCE (3835±35 BP, Poz-83641)	Hungary_EBA_BellBeaker	Szigetszentmiklós, Felső-Ürge-hegyi-dűlő	Hungary	47.3832	19.0203	1240K	3.067	456823	M	ds.half
I7045	I7045	OlaldeNature2018	4267	2431-2202 calBCE (3835±20 BP, PSUAMS-4040)	Hungary_EBA_BellBeaker	Szigetszentmiklós-Üdülősor	Hungary	47.43	19.052	1240K	3.96763	413284	F	ds.half
I2787	I2787	OlaldeNature2018	4280	2458-2202 calBCE (3840±35 BP, Poz-83640)	Hungary_EBA_BellBeaker	Szigetszentmiklós, Felső Ürge-hegyi dűlő	Hungary	47.3832	19.0203	1240K	1.117	351582	M	ds.half
I2786	I2786	OlaldeNature2018	4283	2459-2206 calBCE (3850±35 BP, Poz-83639)	Hungary_EBA_BellBeaker	Szigetszentmiklós, Felső Ürge-hegyi dűlő	Hungary	47.3832	19.0203	1240K	1.75296	418476	M	ds.half
I2365	I2365	OlaldeNature2018	4285	2465-2205 calBCE [2465-2205 calBCE (3858±32 BP, DeA-6762), 2465-2213 calBCE (3871±29¬† BP, DeA-7220)]	Hungary_EBA_BellBeaker	Budapest-Békásmegyer	Hungary	47.5992	19.0546	1240K	3.218	486553	M	..,..
I4131	I4131	OlaldeNature2018	4289	2467-2211 calBCE (3874±33 BP, DeA-2877)	Hungary_EBA_BellBeaker	Budapest-Békásmegyer	Hungary	47.5992	19.0546	1240K	0.12	69280	F	ds.half
I3529	I3529	OlaldeNature2018	4300	2500-2200 BCE	Hungary_EBA_BellBeaker	Budakalász, Csajerszke, M0 Site 12	Hungary	47.6209	19.0449	1240K	0.775	302477	F	ds.half
I4178	I4178	OlaldeNature2018	4300	2500-2200 BCE	Hungary_EBA_BellBeaker	Szigetszentmiklós, Felső-Ürge-hegyi-dűlő	Hungary	47.3832	19.0203	1240K	0.89	311943	M	ds.half
I7044	I7044	OlaldeNature2018	4300	2900-1800 BCE	Hungary_EBA_BellBeaker	Szigetszentmiklós-Üdülősor	Hungary	47.43	19.052	1240K	3.8074	418996	M	ds.half
I3528	I3528	OlaldeNature2018	4380	2559-2301 calBCE (3931±31 BP, DeA-11507)	Hungary_EBA_BellBeaker	Budakalász, Csajerszke, M0 Site 12	Hungary	47.6209	19.0449	1240K	0.217	117266	M	ds.half
I7043	I7043	OlaldeNature2018	4007	2136-1977 calBCE (3670±20 BP, PSUAMS-4036)	Hungary_EBA_Protonagyrev	Szigetszentmiklós-Üdülősor	Hungary	47.43	19.052	1240K	4.09618	428839	M	ds.half
I7040	I7040	OlaldeNature2018	4300	2900-1800 BCE	Hungary_EBA_Protonagyrev	Szigetszentmiklós-Üdülősor	Hungary	47.43	19.052	1240K	0.135565	76183	F	ds.half
I4971	I4971	LipsonNature2017	7592	5736-5547 calBCE (6740±60 BP, deb-11804)	Hungary_EN_HG_Koros	Tiszaszőlős-Domaháza	Hungary	47.5592	20.7212	1240K	0.446	204448	M	ds.half
I2794	I2794	LipsonNature2017	7574	5706-5541 calBCE (6700±40 BP, Poz-83628)	Hungary_EN_Koros	Törökszentmiklós, road 4, site 3	Hungary	47.1916	20.4023	1240K	6.162	529144	F	ds.half,ds.half
I2373_all	I2373	LipsonNature2017	7700	6000-5500 BCE	Hungary_EN_Koros	Törökszentmiklos Tiszapüspöki Karanycs haromag 3. lh.	Hungary	47.1828	20.3509	1240K	0.326	164249	F	ds.half,ds.minus
I1876	I1876	LipsonNature2017	7544	5641-5547 calBCE (6677±27 BP, MAMS-11928)	Hungary_EN_Starcevo_1	Alsonyek-Bataszek, Mérnöki telep	Hungary	46.2086	18.7	1240K	0.203	109633	M	ds.half
I0174	I0174	MathiesonNature2015 (1240k of same same sample with 390k in HaakLazaridis2015)	7569	5702-5536 calBCE (6695±40 BP, MAMS-11939 )	Hungary_EN_Starcevo_1	Alsonyek-Bataszek, Mérnöki telep	Hungary	46.2086	18.7	1240K	0.224	143924	M	ds.plus
I1878_published	I1878	LipsonNature2017	7700	5832-5667 calBCE (6857±31 BP, MAMS-11935)	Hungary_EN_Starcevo_1	Alsonyek-Bataszek, Mérnöki telep	Hungary	46.2086	18.7	1240K	1.468	376356	M	ds.half
I1877_all	I1877	LipsonNature2017	7580	5704-5556 calBCE (6704±34 BP, MAMS-11933)	Hungary_EN_Starcevo_2	Alsonyek-Bataszek, Mérnöki telep	Hungary	46.2086	18.7	1240K	1.547	404298	M	ds.half,ds.minus
I1880	I1880	LipsonNature2017	7600	5800-5500 BCE	Hungary_EN_Starcevo_2	Lánycsók, Gata-Csatola	Hungary	45.993	18.5813	1240K	0.766	429764	M	ds.half
IR1.SG	I1503	GambaNatureCommunications2014	2855	980-830 calBCE (2763±26 BP, OxA-27860)	Hungary_IA_Prescythian.SG	Ludas-Varju-Dulo	Hungary	47.82	19.95	Shotgun	1.117	402531	M	ds.minus
DA198.SG	DA198	DamgaardNature2018	2514	735-392 calBCE (2388±36 BP, UBA-33598)	Hungary_IA_Scythian_o.SG	..	Hungary	46.3444	20.1625	Shotgun	0.672	237834	M	ds.minus
DA194.SG	DA194	DamgaardNature2018	2312	490-233 calBCE (2322±36 BP, UBA-33596)	Hungary_IA_Scythian.SG	..	Hungary	46.3444	20.1625	Shotgun	0.754	259571	F	ds.minus
DA197.SG	DA197	DamgaardNature2018	2510	729-390 calBCE (2378±35 BP, UBA-33600)	Hungary_IA_Scythian.SG	..	Hungary	46.3444	20.1625	Shotgun	0.49	178860	M	ds.minus
DA191.SG	DA191	DamgaardNature2018	2524	749-398 calBCE (2409±37 BP, UBA-33595)	Hungary_IA_Scythian.SG	..	Hungary	47.5594	20.7081	Shotgun	0.889	245903	F	ds.minus
DA195.SG	DA195	DamgaardNature2018	2553	774-431 calBCE (2479±35 BP, UBA-33597)	Hungary_IA_Scythian.SG	..	Hungary	46.3444	20.1625	Shotgun	0.871	284431	F	ds.minus
I1497	I1497	MathiesonNature2015 (capture of same sample shotgunned in Gamba2014)	4750	2900-2700 calBCE (4421±27 BP, MAMS-14825)	Hungary_LateC_Baden	Apc-Berekalya I	Hungary	47.167	19.833	1240K	4.563	443967	F	ds.half
I2367_published	I2367	LipsonNature2017	5081	3332-2929 calBCE (4440±35 BP, Poz-88228)	Hungary_LateC_Baden	Budakalász-Luppa csárda	Hungary	47.6209	19.0449	1240K	2.649	438835	M	ds.half
I2753	I2753	LipsonNature2017	5081	3332-2929 calBCE (4440±35 BP, Poz-88231)	Hungary_LateC_Baden	Balatonlelle-Felső-Gamász	Hungary	46.7847	17.7317	1240K	2.306	448406	M	ds.half
I2366_published	I2366	LipsonNature2017	5093	3340-2945 calBCE (4455±35 BP, Poz-88227)	Hungary_LateC_Baden	Budakalász-Luppa csárda	Hungary	47.6209	19.0449	1240K	1.982	419425	M	ds.half
I2370	I2370	LipsonNature2017	5096	3346-2945 calBCE (4460±40 BP, Poz-88230)	Hungary_LateC_Baden	Alsónémedi	Hungary	47.3188	19.1669	1240K	4.3	460759	F	ds.half
I2754	I2754	LipsonNature2017	5131	3337-3024 calBCE (4465±30 BP, Poz-83637)	Hungary_LateC_Baden	Balatonlelle-Felső-Gamász	Hungary	46.7847	17.7317	1240K	0.335	165296	M	ds.half
I2755	I2755	LipsonNature2017	5175	3600-2850 BCE	Hungary_LateC_Baden	Balatonlelle-Felső-Gamász	Hungary	46.7847	17.7317	1240K	0.037	21707	M	ds.half
I2752	I2752	LipsonNature2017	5175	3600-2850 BCE	Hungary_LateC_Baden	Balatonlelle-Felső-Gamász	Hungary	46.7847	17.7317	1240K	0.669	269377	M	ds.half
I2785	I2785	LipsonNature2017	5175	3600-2850 BCE	Hungary_LateC_Baden	Vámosgyörk MHAT telep	Hungary	47.685	19.9184	1240K	0.811	302314	F	ds.half
I2371	I2371	LipsonNature2017	5179	3359-3098 calBCE (4520±35 BP, Poz-83635)	Hungary_LateC_Baden	Alsónémedi	Hungary	47.3188	19.1669	1240K	0.823	288327	M	ds.half
I2763	I2763	LipsonNature2017	5182	3360-3103 calBCE (4528±31 BP, DeA-14662)	Hungary_LateC_Baden	Vörs	Hungary	46.6658	17.2708	1240K	0.025	15140	F	ds.half
I2369	I2369	LipsonNature2017	5185	3367-3103 calBCE (4545±35 BP, Poz-83634)	Hungary_LateC_Baden	Budakalász-Luppa csárda	Hungary	47.6209	19.0449	1240K	1.664	398702	M	ds.half
I2791_published	I2791	LipsonNature2017	5471	3658-3384 calBCE (4800±40 BP, Poz-82206)	Hungary_LateC_Protoboleraz	Abony, Turjányos-dűlő	Hungary	47.1891	20.0048	1240K	1.918	437252	M	ds.half
I2790_published	I2790	LipsonNature2017	5649	3762-3636 calBCE (4890±35 BP, Poz-82205)	Hungary_LateC_Protoboleraz	Abony, Turjányos-dűlő	Hungary	47.1891	20.0048	1240K	4.81	503865	F	ds.half
I2789	I2789	LipsonNature2017	5650	3800-3600 BCE	Hungary_LateC_Protoboleraz	Abony, Turjányos-dűlő	Hungary	47.1891	20.0048	1240K	0.764	295520	M	ds.half
I2788	I2788	LipsonNature2017	5730	3909-3651 calBCE (4960±40 BP, VERA-5402)	Hungary_LateC_Protoboleraz	Abony, Turjányos-dűlő	Hungary	47.1891	20.0048	1240K	1.881	435776	M	ds.half
I1504	I1504	MathiesonNature2015 (capture of same sample shotgunned in Gamba2014)	3140	1270-1110 calBCE (2769±24 BP, OxA-27859)	Hungary_LBA_Kyjatice	Ludas-Varjú dűlő	Hungary	47.82	19.95	1240K	1.332	368301	M	ds.half
I5116	I5116	OlaldeNature2018	5100	3300-3000 BCE	Hungary_LC_EBA_Baden_Yamnaya	Mezőcsát-Hörcsögös	Hungary	47.8099	20.8893	1240K	0.014	8484	F	ds.half
I5118	I5118	OlaldeNature2018	5100	3300-3000 BCE	Hungary_LC_EBA_Baden_Yamnaya	Mezőcsát-Hörcsögös	Hungary	47.8099	20.8893	1240K	1.631	369401	M	ds.half
I5117	I5117	OlaldeNature2018	5100	3300-3000 BCE	Hungary_LC_EBA_Baden_Yamnaya	Mezőcsát-Hörcsögös	Hungary	47.8099	20.8893	1240K	0.373	180086	M	ds.half
I5119	I5119	OlaldeNature2018	5123	3327-3019 calBCE (4445±20 BP, PSUAMS-4034)	Hungary_LC_EBA_Baden_Yamnaya	Mezőcsát-Hörcsögös	Hungary	47.8099	20.8893	1240K	1.588	373772	F	ds.half
I1495	I1495	MathiesonNature2015 (capture of same sample shotgunned in Gamba2014)	6374	4491-4357 calBCE (5598±32 BP, MAMS-14819)	Hungary_LN_Lengyel	Apc-Berekalya I	Hungary	47.167	19.833	1240K	4.853	444037	M	ds.half
I1899	I1899	LipsonNature2017	6600	4800-4500 BCE	Hungary_LN_Lengyel	Veszprém Jutasi út	Hungary	47.1026	17.913	1240K	0.336	172279	M	ds.half
I1906	I1906	LipsonNature2017	6600	4800-4500 BCE	Hungary_LN_Lengyel	Csabdi-Télizöldes	Hungary	47.5106	18.6169	1240K	0.52	234830	M	ds.half
I1901	I1901	LipsonNature2017	6600	4800-4500 BCE	Hungary_LN_Lengyel	Veszprém Jutasi út	Hungary	47.1026	17.913	1240K	0.619	255950	M	ds.half
I2352	I2352	LipsonNature2017	6600	4800-4500 BCE	Hungary_LN_Lengyel	Veszprém Jutasi út	Hungary	47.1026	17.913	1240K	0.103	59340	M	ds.half
I1902_published	I1902	LipsonNature2017	6600	4800-4500 BCE	Hungary_LN_Lengyel	Felsőörs-Bárókert	Hungary	47.0194	17.9624	1240K	0.157	89699	M	ds.half
I1905_published	I1905	LipsonNature2017	6664	4826-4602 calBCE (5850±40 BP, Poz-82582)	Hungary_LN_Lengyel	Csabdi-Télizöldes	Hungary	47.5106	18.6169	1240K	0.43	204819	M	ds.half
I1900	I1900	LipsonNature2017	6691	4796-4685 calBCE (5861±26 BP, MAMS-14827)	Hungary_LN_Lengyel	Veszprém Jutasi út	Hungary	47.1026	17.913	1240K	0.053	32170	M	ds.half
I4184	I4184	LipsonNature2017	6773	4930-4715 calBCE (5930±40 BP, Beta-310040)	Hungary_LN_Sopot	Szemely-Hegyes	Hungary	46.0254	18.3251	1240K	0.521	232493	F	ds.half
I1890	I1890	LipsonNature2017	6875	5100-4750 BCE	Hungary_LN_Sopot	Fajsz Garadomb	Hungary	46.4159	18.9197	1240K	0.09	53142	M	ds.half
I4185	I4185	LipsonNature2017	6877	5016-4838 calBCE (6032±32 BP, MAMS-14814)	Hungary_LN_Sopot	Alsónyék-Elkerülö 2	Hungary	46.2045	18.7299	1240K	0.033	20041	M	ds.half
I1893	I1893	LipsonNature2017	6889	5030-4848 calBCE (6049±29 BP, MAMS-14817)	Hungary_LN_Sopot	Alsónyék-Elkerülő 2	Hungary	46.2045	18.7299	1240K	0.052	31347	M	..,..
I1891	I1891	LipsonNature2017	6969	5195-4842 calBCE (6060±40 BP, Poz-83633)	Hungary_LN_Sopot	Fajsz Garadomb	Hungary	46.4159	18.9197	1240K	0.486	221401	F	ds.half
I2746	I2746	LipsonNature2017	6700	5000-4500 BCE	Hungary_LN_Tisza	Vésztő-Mágor	Hungary	46.9396	21.2091	1240K	0.093	52847	M	ds.half
I2358	I2358	LipsonNature2017	6700	5000-4500 BCE	Hungary_LN_Tisza	Pusztataskony-Ledence I	Hungary	47.4592	20.5128	1240K	0.4	187019	F	ds.half
I2387	I2387	LipsonNature2017	6700	5000-4500 BCE	Hungary_LN_Tisza	Hódmezővásárhely-Kökénydomb Vörös tanya	Hungary	46.3941	20.245	1240K	0.06	36080	M	ds.half
I0447_published	I0447	LipsonNature2017	6700	5000-4500 BCE	Hungary_LN_Tisza	Hódmezővásárhely-Gorzsa, grave 4	Hungary	46.3559	20.2782	1240K	0.059	34198	F	ds.half
I0449	I0449	LipsonNature2017	6700	5000-4500 BCE	Hungary_LN_Tisza	Hódmezővásárhely-Gorzsa, grave 18	Hungary	46.3559	20.2782	1240K	6.872	538159	M	ds.half
RISE374.SG	RISE374	AllentoftNature2015	3693	1866-1619 calBCE (3402±34 BP, OxA-30989)	Hungary_Maros_EBA.SG	Szöreg-C (Sziv Utca)	Hungary	46.22	20.199	Shotgun	0.149	75095	M	ds.minus
RISE373.SG	RISE373	AllentoftNature2015	3741	1886-1696 calBCE (3476±30 BP, OxA-31104)	Hungary_Maros_EBA.SG	Szöreg-C (Sziv Utca)	Hungary	46.22	20.199	Shotgun	0.282	137862	F	ds.minus
RISE349.SG	RISE349	AllentoftNature2015	3859	2034-1784 calBCE (3588±34 BP, OxA-30987)	Hungary_Maros_EBA.SG	Battonya Vörös Oktober	Hungary	46.356	20.985	Shotgun	0.082	48299	F	ds.minus
RISE371.SG	RISE371	AllentoftNature2015	3989	2136-1941 calBCE (3653±32 BP, OxA-30988)	Hungary_Maros_EBA.SG	Szöreg-C (Sziv Utca)	Hungary	46.22	20.199	Shotgun	0.045	27829	F	ds.minus
RISE480.SG	RISE480	AllentoftNature2015	3550	1700-1500 BCE	Hungary_MBA_Vatya.SG	Erd 4	Hungary	47.341	18.896	Shotgun	0.148	88417	F	ds.minus
RISE247.SG	RISE247	AllentoftNature2015	3629	1746-1611 calBCE (3372±29 BP, OxA-29769)	Hungary_MBA_Vatya.SG	Százhalombatta-Földvár	Hungary	47.327	18.962	Shotgun	0.273	135813	M	ds.minus
RISE483.SG	RISE483	AllentoftNature2015	3700	2000-1500 BCE	Hungary_MBA_Vatya.SG	Erd 4	Hungary	47.341	18.896	Shotgun	0.121	76173	F	ds.minus
RISE484.SG	RISE484	AllentoftNature2015	3700	2000-1500 BCE	Hungary_MBA_Vatya.SG	Erd 4	Hungary	47.341	18.896	Shotgun	0.152	94188	F	ds.minus
RISE254.SG	RISE254	AllentoftNature2015	3969	2128-1909 calBCE (3631±29 BP, OxA-29842)	Hungary_MBA_Vatya.SG	Százhalombatta-Földvár	Hungary	47.327	18.962	Shotgun	0.038	24046	M	ds.minus
I7042	I7042	OlaldeNature2018	6089	4232-4046 calBCE (5300±25 BP, PSUAMS-4035)	Hungary_MN	Szigetszentmiklós-Üdülősor	Hungary	47.43	19.052	1240K	4.31057	420667	M	ds.half
I1889	I1889	LipsonNature2017	6977	5202-4851 calBCE (6079±33 BP, MAMS-14808)	Hungary_MN	Szederkény-Kukorica-dülö	Hungary	45.5969	18.2825	1240K	0.449	203533	M	ds.half
I2379	I2379	LipsonNature2017	7011	5209-4912 calBCE (6100±40 BP, Poz-88115)	Hungary_MN	Hejőkürt-Lidl logisztikai központ	Hungary	47.8607	21.0006	1240K	0.992	327211	M	ds.half
I2377	I2377	LipsonNature2017	7025	5208-4942 calBCE (6110±40 BP, Poz-83630)	Hungary_MN	Tiszadob-Ó-Kenéz	Hungary	48.0036	21.1765	1240K	1.207	346344	M	ds.half
I0176	I0176	MathiesonNature2015 (1240k of same same sample with 390k in HaakLazaridis2015)	7026	5207-4944 calBCE (6110±30 BP, Beta-310038)	Hungary_MN	Szemely-Hegyes	Hungary	46.4	18.74	1240K	0.066	43977	F	ds.plus
I1904	I1904	LipsonNature2017	7028	5208-4948 calBCE (6115±35 BP, Poz-82584)	Hungary_MN	Bátaszék-Lajvér	Hungary	46.2049	18.7004	1240K	2.768	427723	M	ds.half
I1500	I1500	MathiesonNature2015 (capture of same sample shotgunned in Gamba2014)	7050	5210-4990 calBCE (6164±64 BP,OxA-23763)	Hungary_MN	Kompolt-Kigyoser	Hungary	47.167	20.833	1240K	4.246	443989	M	ds.half
I2357_all	I2357	LipsonNature2017	7050	5300-4900 BCE	Hungary_MN	Pusztataskony Ledence 1	Hungary	47.4592	20.5128	1240K	0.410313	197061	F	ds.half,ds.minus
I2355	I2355	LipsonNature2017	7050	5300-4900 BCE	Hungary_MN	Pusztataskony-Ledence I	Hungary	47.4592	20.5128	1240K	0.29	142805	F	ds.half
I4188	I4188	LipsonNature2017	7050	5300-4900 BCE	Hungary_MN	Polgár-Piócás	Hungary	47.8651	21.1253	1240K	0.306	154345	M	ds.half
I4187	I4187	LipsonNature2017	7050	5300-4900 BCE	Hungary_MN	Ebes-Zsongvölgy	Hungary	47.4804	21.5019	1240K	0.041	24998	M	ds.half
I4186	I4186	LipsonNature2017	7050	5300-4900 BCE	Hungary_MN	Ebes-Sajtgyár	Hungary	47.4776	21.503	1240K	0.054	32952	F	ds.half
I2745	I2745	LipsonNature2017	7050	5300-4900 BCE	Hungary_MN	Cegléd, site 4/1	Hungary	47.1788	19.8605	1240K	0.191	103482	F	ds.half
I2744	I2744	LipsonNature2017	7050	5300-4900 BCE	Hungary_MN	Cegléd, site 4/1	Hungary	47.1788	19.8605	1240K	0.302	155561	M	ds.half
I2378	I2378	LipsonNature2017	7050	5300-4900 BCE	Hungary_MN	Hejőkürt-Lidl logisztikai központ	Hungary	47.8607	21.0006	1240K	0.094	55985	M	ds.half
I2375	I2375	LipsonNature2017	7050	5300-4900 BCE	Hungary_MN	Tiszadob-Ó-Kenéz	Hungary	48.0036	21.1765	1240K	0.11	63109	M	ds.half
I4199	I4199	LipsonNature2017	7050	5300-4900 BCE	Hungary_MN	Tiszadob-Ó-Kenéz	Hungary	48.0036	21.1765	1240K	0.27	140796	F	ds.half
I3536	I3536	LipsonNature2017	7050	5300-4900 BCE	Hungary_MN	Enese elkerülő, Kóny, Proletár-dülö, M85, Site 2	Hungary	47.6387	17.3645	1240K	0.028	17171	F	ds.minus
I1882	I1882	LipsonNature2017	7050	5300-4900 BCE	Hungary_MN	Budakeszi, Szőlőskert-Tangazdaság	Hungary	47.5016	18.9105	1240K	0.165	92477	M	ds.half
I4196	I4196	LipsonNature2017	7050	5300-4900 BCE	Hungary_MN	Budakeszi, Szőlőskert-Tangazdaság	Hungary	47.5016	18.9105	1240K	1.098	343639	F	ds.half
I2376	I2376	LipsonNature2017	7050	5300-4900 BCE	Hungary_MN	Tiszadob-Ó-Kenéz	Hungary	48.0036	21.1765	1240K	0.431	203440	M	ds.half
I2743	I2743	LipsonNature2017	7050	5300-4900 BCE	Hungary_MN	Cegléd, site 4/1	Hungary	47.1788	19.8605	1240K	0.262	120373	M	ds.half
I1496	I1496	MathiesonNature2015 (capture of same sample shotgunned in Gamba2014)	7052	5211-4992 calBCE (6135±33 BP, MAMS-14821)	Hungary_MN	Apc-Berekalya I	Hungary	47.167	19.833	1240K	5.246	436182	M	ds.half
I1499	I1499	MathiesonNature2015 (capture of same sample shotgunned in Gamba2014)	7060	5210-5010 calBCE (6185±34 BP, OxA-27732)	Hungary_MN	Garadna	Hungary	48.52	21.168	1240K	3.319	444493	F	ds.half
I1505	I1505	MathiesonNature2015 (capture of same sample shotgunned in Gamba2014)	7061	5211-5011 calBCE (6153±33 BP, OxA-28020)	Hungary_MN	Polgár-Ferenci hát, M3-31	Hungary	47.88	21.19	1240K	3.494	420877	F	ds.half
I3535	I3535	LipsonNature2017	7061	5221-5000 calBCE (6170±40 BP, Poz-83632)	Hungary_MN	Hajdúnánás-Eszlári út	Hungary	47.8576	21.4324	1240K	0.287	140147	M	ds.minus
I1498	I1498	MathiesonNature2015 (capture of same sample shotgunned in Gamba2014)	7124	5291-5056 calBCE (6207±30 BP, OxA-27858)	Hungary_MN	Debrecen Tocopart Erdoalja	Hungary	47.5247	21.5856	1240K	4.879	441995	F	ds.half
I2384_published	I2384	LipsonNature2017	7130	5302-5057 calBCE (6220±40 BP, Poz-83631)	Hungary_MN	Hajdúnánás-Eszlári út	Hungary	47.8576	21.4324	1240K	1.569	364206	M	ds.half
I1506	I1506	MathiesonNature2015 (capture of same sample shotgunned in Gamba2014)	7139	5306-5071 calBCE (6237±32 BP, OxA-27861)	Hungary_MN	Polgár-Ferenci hát, M3-31	Hungary	47.88	21.19	1240K	1.517	387109	F	ds.half
I2739_published	I2739	LipsonNature2017	7142	5309-5074 calBCE (6244±34 BP, SUERC-51459)	Hungary_MN	Alsónyék-Bátaszék, site 11	Hungary	46.2086	18.7	1240K	1.484	393736	M	ds.half
I1896	I1896	LipsonNature2017	7150	5320-5080 calBCE (6264±34 BP, OxA-29050)	Hungary_MN	Szederkény-Kukorica-dülö	Hungary	45.5969	18.2825	1240K	0.239	130078	M	ds.half
I1894	I1894	LipsonNature2017	7150	5400-5000 BCE	Hungary_MN	Versend-Gilencsa	Hungary	45.5853	18.3077	1240K	0.014	8142	F	ds.half
I1887	I1887	LipsonNature2017	7150	5400-5000 BCE	Hungary_MN	Versend-Gilencsa	Hungary	45.5853	18.3077	1240K	0.409	196319	M	ds.half
I1895_published	I1895	LipsonNature2017	7151	5321-5081 calBCE (6267±33 BP, MAMS-14809)	Hungary_MN	Szederkény-Kukorica-dülö	Hungary	45.5969	18.2825	1240K	1.15	354625	F	ds.half
I2382	I2382	LipsonNature2017	7350	5500-5300 BCE	Hungary_MN	Mezőkövesd-Mocsolyás	Hungary	47.7813	20.5826	1240K	0.043	26391	M	ds.half
I2380	I2380	LipsonNature2017	7350	5500-5300 BCE	Hungary_MN	Mezőkövesd-Mocsolyás	Hungary	47.7813	20.5826	1240K	2.283	403462	F	ds.half
MS10614.SG	MS10614	ZallouaScientificReports2018	2220	361-178 calBCE (2190±30 BP, Beta-)	Ibiza_Punic.SG	Balearic Islands, Ibiza, Saint Antoni de Portmany, Can Portes d'es Jurat hipogeo Ca's Moli	Spain	38.9808	1.30056	Shotgun	0.401043	178570	F	..
S_Icelandic-1.DG	NA15761	MallickNature2016	0	present	Icelandic.DG	..	Iceland	64.1333	-21.9333	Shotgun.diploid	38.34	583778	F	..
S_Icelandic-2.DG	NA15763	MallickNature2016	0	present	Icelandic.DG	..	Iceland	64.1333	-21.9333	Shotgun.diploid	49.25	584253	F	..
S_Igbo-1.DG	S_Igbo-1	MallickNature2016	0	present	Igbo.DG	Kwamba Suleja	Nigeria	6	7	Shotgun.diploid	46.87	584700	M	..
S_Igbo-2.DG	S_Igbo-2	MallickNature2016	0	present	Igbo.DG	Kwamba Suleja	Nigeria	6	7	Shotgun.diploid	33.94	584143	F	..
S_Igorot-1.DG	S_Igorot-1	MallickNature2016	0	present	Igorot.DG	Mountain Province, Luzon Island (sampled in Singapore)	Philippines	17.1	121	Shotgun.diploid	38.4	584218	F	..
S_Igorot-2.DG	Igorot21	MallickNature2016	0	present	Igorot.DG	Mountain Province, Luzon Island (sampled in Singapore)	Philippines	17.1	121	Shotgun.diploid	45.28	584087	M	..
I4243	I4243	NarasimhanPattersonScience2019	4326	2465-2286 calBCE (3875±25 BP, PSUAMS-2113)	Iran_BA_HajjiFiruz	Hajji Firuz	Iran	36.9944	45.4744	1240K	3.6801	471531	F	ds.half
I11478	I11478	NarasimhanPattersonScience2019	4500	3200-1900 BCE	Iran_BA1_ShahrISokhta	Seistan, Shahr-i Sokhta	Iran	30.6499	61.4003	1240K	1.98561	350746	M	ds.half
I11474	I11474	NarasimhanPattersonScience2019	4600	2700-2600 BCE	Iran_BA1_ShahrISokhta	Seistan, Shahr-i Sokhta	Iran	30.6499	61.4003	1240K	0.890731	270719	M	ds.half
I11476	I11476	NarasimhanPattersonScience2019	4600	3200-2100 BCE	Iran_BA1_ShahrISokhta	Seistan, Shahr-i Sokhta	Iran	30.6499	61.4003	1240K	2.05513	351823	F	ds.half
I11479	I11479	NarasimhanPattersonScience2019	4748	2898-2697 calBCE (4210±25 BP, PSUAMS-5716)	Iran_BA1_ShahrISokhta	Seistan, Shahr-i Sokhta	Iran	30.6499	61.4003	1240K	0.0883	48478	F	ds.half
I11462	I11462	NarasimhanPattersonScience2019	4846	2911-2880 calBCE (4270±20 BP, PSUAMS-4778)	Iran_BA1_ShahrISokhta	Seistan, Shahr-i Sokhta	Iran	30.6499	61.4003	1240K	1.87954	346564	M	ds.half
I8724	I8724	NarasimhanPattersonScience2019	4850	3000-2800 BCE [detected as a 2nd to 3rd degree relative of I8725 at 3010-2881 calBCE (4300±25 BP, PSUAMS-3989]	Iran_BA1_ShahrISokhta	Seistan, Shahr-i Sokhta	Iran	30.6499	61.4003	1240K	0.168067	91784	M	ds.half
I8725	I8725	NarasimhanPattersonScience2019	4896	3010-2881 calBCE (4300±25 BP, PSUAMS-3989)	Iran_BA1_ShahrISokhta	Seistan, Shahr-i Sokhta	Iran	30.6499	61.4003	1240K	1.30355	344828	M	ds.half
I11483	I11483	NarasimhanPattersonScience2019	4954	3090-2917 calBCE (4385±25 BP, PSUAMS-5717)	Iran_BA1_ShahrISokhta	Seistan, Shahr-i Sokhta	Iran	30.6499	61.4003	1240K	0.058539	35537	F	ds.half
I1665	I1665	LazaridisNature2016	5826	3956-3796 calBCE (5070±30 BP, Poz-81106)	Iran_C_SehGabi	Seh Gabi	Iran	34.5	47.96	1240K	1.477	390871	F	ds.half
I1674	I1674	LazaridisNature2016	5836	3972-3800 calBCE (5105±35 BP, Poz-81108)	Iran_C_SehGabi	Seh Gabi	Iran	34.5	47.96	1240K	0.915	328270	M	ds.half
I1661	I1661	LazaridisNature2016	6544	4696-4491 calBCE (5740±40 BP, Poz-81104)	Iran_C_SehGabi	Seh Gabi	Iran	34.5	47.96	1240K	2.61	450573	F	ds.half,ds.half,ds.half
I1662	I1662	LazaridisNature2016	6672	4831-4612 calBCE (5860±40 BP, Poz-81105)	Iran_C_SehGabi	Seh Gabi	Iran	34.5	47.96	1240K	0.906	318881	M	ds.half
I1670	I1670	LazaridisNature2016	6678	4839-4617 calBCE (5870±40 BP, Poz-81107)	Iran_C_SehGabi	Seh Gabi	Iran	34.5	47.96	1240K	0.132	75299	F	ds.half,ds.half,ds.half
I2922	I2922	NarasimhanPattersonScience2019	4062	2197-2027 calBCE (3705±25 BP, PSUAMS-2227)	Iran_C_TepeHissar	Tepe Hissar	Iran	36.1544	54.3836	1240K	0.297904	150256	F	ds.half,ds.half,ds.half
I2514	I2514	NarasimhanPattersonScience2019	4341	2474-2307 calBCE (3915±25 BP, PSUAMS-1918)	Iran_C_TepeHissar	Tepe Hissar	Iran	36.1544	54.3836	1240K	5.554	405425	M	ds.half
I2927	I2927	NarasimhanPattersonScience2019	4413	2575-2350 calBCE (3970±30 BP, PSUAMS-1916)	Iran_C_TepeHissar	Tepe Hissar	Iran	36.1544	54.3836	1240K	0.547576	212679	M	ds.half,ds.half,ds.half
I2513	I2513	NarasimhanPattersonScience2019	4621	2849-2492 calBCE (4070±25 BP, PSUAMS-2229)	Iran_C_TepeHissar	Tepe Hissar	Iran	36.1544	54.3836	1240K	1.826	349829	F	ds.half
I2928	I2928	NarasimhanPattersonScience2019	4632	2858-2505 calBCE (4095±25 BP, PSUAMS-1917)	Iran_C_TepeHissar	Tepe Hissar	Iran	36.1544	54.3836	1240K	0.202184	111581	F	ds.half,ds.half,ds.half
I2923	I2923	NarasimhanPattersonScience2019	4707	2878-2636 calBCE (4160±25 BP, PSUAMS-1915)	Iran_C_TepeHissar	Tepe Hissar	Iran	36.1544	54.3836	1240K	1.35	307558	M	ds.half
I2925	I2925	NarasimhanPattersonScience2019	4724	2881-2666 calBCE (4170±25 BP, PSUAMS-1913)	Iran_C_TepeHissar	Tepe Hissar	Iran	36.1544	54.3836	1240K	1.884	363460	F	ds.half
I2924	I2924	NarasimhanPattersonScience2019	4724	2881-2666 calBCE (4170±25 BP, PSUAMS-2262)	Iran_C_TepeHissar	Tepe Hissar	Iran	36.1544	54.3836	1240K	1.386	330338	F	ds.half
I2512	I2512	NarasimhanPattersonScience2019	4846	2916-2876 calBCE (4265±25 BP, PSUAMS-1914)	Iran_C_TepeHissar	Tepe Hissar	Iran	36.1544	54.3836	1240K	0.271941	128548	M	ds.half,ds.half,ds.half
I2337	I2337	NarasimhanPattersonScience2019	5530	3641-3519 calBCE (4780±30 BP, PSUAMS-1919)	Iran_C_TepeHissar	Tepe Hissar	Iran	36.1544	54.3836	1240K	0.673423	277842	M	ds.half,ds.half,ds.half
I2921_published	I2921	NarasimhanPattersonScience2019	5541	3656-3526 calBCE (4820±30 BP, PSUAMS-1912)	Iran_C_TepeHissar	Tepe Hissar	Iran	36.1544	54.3836	1240K	0.175461	96966	F	ds.half,ds.half
I2918	I2918	NarasimhanPattersonScience2019	5569	3702-3536 calBCE (4850±30 BP, PSUAMS-2228)	Iran_C_TepeHissar	Tepe Hissar	Iran	36.1544	54.3836	1240K	0.039684	24488	F	ds.half,ds.half,ds.half
I1945	I1945	NarasimhanPattersonScience2019 (supplement of Lazaridis Nature 2016)	9800	8000-7700 BCE	Iran_GanjDareh_N	Ganj Dareh	Iran	34.45	48.116	1240K	0.242441	130160	M	ds.half,ds.half
I1944	I1944	NarasimhanPattersonScience2019 (supplement of Lazaridis Nature 2016)	9800	8000-7700 BCE	Iran_GanjDareh_N	Ganj Dareh	Iran	34.45	48.116	1240K	0.053958	32917	F	ds.half,ds.half,ds.half
I1290	I1290	LazaridisNature2016	9846	8179-7613 calBCE (8780±50 BP, Poz-81100)	Iran_GanjDareh_N	Ganj Dareh	Iran	34.45	48.116	1240K	2.098	452739	F	ds.half,ds.half,ds.half,ds.half,ds.half,ds.half
I1951	I1951	NarasimhanPattersonScience2019 (supplement of Lazaridis Nature 2016)	9892	8202-7681 calBCE (8800±50 BP, Poz-81109)	Iran_GanjDareh_N	Ganj Dareh	Iran	34.45	48.116	1240K	0.033877	20998	F	ds.half,ds.half
I7527	I7527	NarasimhanPattersonScience2019	9900	8200-7700 BCE	Iran_GanjDareh_N	Ganj Dareh	Iran	34.45	48.116	1240K	0.089027	52985	F	ds.half
I1947	I1947	NarasimhanPattersonScience2019	9973	8210-7836 calBCE (8860±30 BP, Beta-432800)	Iran_GanjDareh_N	Ganj Dareh	Iran	34.45	48.116	1240K	3.31251	491341	M	ds.half,ds.half,ds.half
I1949	I1949	NarasimhanPattersonScience2019 (supplement of Lazaridis Nature 2016)	10052	8241-7962 calBCE (8915±40 BP, PSUAMS-2261)	Iran_GanjDareh_N	Ganj Dareh	Iran	34.45	48.116	1240K	0.141247	78755	M	ds.half,ds.half,ds.half
I1954	I1954	NarasimhanPattersonScience2019	10093	8294-7992 calBCE (9000±40 BP, Beta-436170)	Iran_GanjDareh_N	Ganj Dareh	Iran	34.45	48.116	1240K	5.0034	496909	M	ds.half,ds.half,ds.half
I4349	I4349	NarasimhanPattersonScience2019	7756	5887-5724 calBCE (6915±40 BP, PSUAMS-2126)	Iran_HajjiFiruz_C	Hajji Firuz	Iran	36.9944	45.4744	1240K	7.29248	489074	M	ds.minus,ds.minus
I2328	I2328	NarasimhanPattersonScience2019	7906	6013-5898 calBCE (7075±30 BP, PSUAMS-2345)	Iran_HajjiFiruz_C	Hajji Firuz	Iran	36.9944	45.4744	1240K	0.013842	8681	M	ds.half,ds.half,ds.half,ds.half
I4351	I4351	NarasimhanPattersonScience2019	7925	6056-5894 calBCE (7100±45 BP, PSUAMS-2151)	Iran_HajjiFiruz_C	Hajji Firuz	Iran	36.9944	45.4744	1240K	2.871	406176	F	ds.minus
I2323	I2323	NarasimhanPattersonScience2019	7906	6060-5851 calBCE (7090±50 BP, Poz-81115)	Iran_HajjiFiruz_C_o	Hajji Firuz	Iran	36.9944	45.4744	1240K	0.578908	246723	F	ds.half,ds.half,ds.half,ds.half
I4241	I4241	NarasimhanPattersonScience2019	7908	6016-5899 calBCE (7080±30 BP, PSUAMS-2163)	Iran_HajjiFiruz_C_o	Hajji Firuz	Iran	36.9944	45.4744	1240K	2.46163	454113	M	ds.half
F38.SG	F38	BroushakiScience2016	2852	971-832 calBCE (2753±21 BP, MAMS-22352)	Iran_Hasanlu_IA.SG	Hasanlu	Iran	37.005	45.459	Shotgun	2.041	520024	M	ds.minus
I2327	I2327	NarasimhanPattersonScience2019	3056	1193-1019 calBCE (2910±20 BP, PSUAMS-4413)	Iran_IA_HajjiFiruz	Hajji Firuz	Iran	36.9944	45.4744	1240K	0.641309	259196	M	ds.half,ds.half,ds.half,ds.half
I1293_all	I1293	LazaridisNature2016	10800	9100-8600 BCE	Iran_Mesolithic_HotuIIIb	#N/A	Iran	35.591	53.501	1240K	0.139	79930	M	ds.half,ds.minus,ds.minus,ds.minus
I11466_published	I11466	NarasimhanPattersonScience2019	4200	2500-2000 BCE	Iran_ShahrISokhta_BA2	Seistan, Shahr-i Sokhta	Iran	30.6499	61.4003	1240K	0.137838	72242	F	ds.half
I11456_published	I11456	NarasimhanPattersonScience2019	4500	2600-2500 BCE	Iran_ShahrISokhta_BA2	Seistan, Shahr-i Sokhta	Iran	30.6499	61.4003	1240K	1.70642	338809	F	ds.half
I8728_published	I8728	NarasimhanPattersonScience2019	4500	2600-2500 BCE	Iran_ShahrISokhta_BA2	Seistan, Shahr-i Sokhta	Iran	30.6499	61.4003	1240K	1.14141	350892	M	ds.half
I11458_published	I11458	NarasimhanPattersonScience2019	4600	3200-2100 BCE	Iran_ShahrISokhta_BA2	Seistan, Shahr-i Sokhta	Iran	30.6499	61.4003	1240K	0.025536	15376	M	ds.half
I11459_published	I11459	NarasimhanPattersonScience2019	4703	2875-2631 calBCE (4150±25 BP, PSUAMS-5715)	Iran_ShahrISokhta_BA2	Seistan, Shahr-i Sokhta	Iran	30.6499	61.4003	1240K	0.386443	169849	M	ds.half
I8726	I8726	NarasimhanPattersonScience2019	5000	3100-3000 BCE	Iran_ShahrISokhta_BA2	Seistan, Shahr-i Sokhta	Iran	30.6499	61.4003	1240K	1.07642	327828	M	ds.half
AH1.SG	AH1	BroushakiScience2016	9900	8200-7700 BCE [layer date based on 8205-7756 calBCE (8833±41 BP, MAMS-25472) and 8204-7755 calBCE (8832±41 BP, MAMS-25473)]	Iran_TepeAbdulHosein_N.SG	Tepe Abdul Hosein, Central Zagros	Iran	34.1883	48.3689	Shotgun	1.295	433286	F	ds.minus
AH4.SG	AH4	BroushakiScience2016	9930	8204-7755 calBCE (8832±41 BP, MAMS-25473)	Iran_TepeAbdulHosein_N.SG	Tepe Abdul Hosein, Central Zagros	Iran	34.1883	48.3689	Shotgun	0.966	375312	F	ds.minus
AH2.SG	AH2	BroushakiScience2016	9931	8205-7756 calBCE (8833±41 BP, MAMS-25472)	Iran_TepeAbdulHosein_N.SG	Tepe Abdul Hosein, Central Zagros	Iran	34.1883	48.3689	Shotgun	0.716	316894	M	ds.minus
S_Iranian-1.DG	iran17	MallickNature2016	0	present	Iranian.DG	Iran migrants sampled in Kuwait	Iran	35.5859	51.46	Shotgun.diploid	38.65	584213	M	..
S_Iranian-2.DG	iran11	MallickNature2016	0	present	Iranian.DG	Iran migrants sampled in Kuwait	Iran	35.5859	51.46	Shotgun.diploid	45.78	584702	M	..
T_Iraqw-1.DG	T_Iraqw-1	FanGenomeBiology2019	0	present	Iraqw.DG	Seloto	Tanzania	-3.72889	35.4914	Shotgun.diploid	39	584493	F	..
T_Iraqw-2.DG	T_Iraqw-2	FanGenomeBiology2019	0	present	Iraqw.DG	Mbuga Nyekundu	Tanzania	-3.72889	35.4914	Shotgun.diploid	37	584170	M	..
rath3.SG	rath3	CassidyPNAS2016	3585	1736-1534 calBCE (3354±28 BP, UBA-8706)	Ireland_EBA.SG	Rathlin Island, County Antrim	Ireland	55.2921	-6.19168	Shotgun	0.838	346793	M	ds.minus
rath2.SG	rath2	CassidyPNAS2016	3833	2024-1741 calBCE (3539±54 BP, UBA-8705)	Ireland_EBA.SG	Rathlin Island, County Antrim	Ireland	55.2921	-6.19168	Shotgun	1.63	482265	M	ds.minus
rath1.SG	rath1	CassidyPNAS2016	3906	2026-1885 calBCE (3591±29 BP, UBA-8707)	Ireland_EBA.SG	Rathlin Island, County Antrim	Ireland	55.2921	-6.19168	Shotgun	11.63	593597	M	ds.minus
PB357.SG	PB357	CassidyNature2020	5529	3776-3381 calBCE [3641-3381 calBCE (4762±37 BP, UBA-38307); 3776-3641 calBCE (4917±40 BP, UBA-39192)]	Ireland_EN_MN.SG	Ireland, Clare, Parknabinnia	Ireland	52.9855	-9.11145	Shotgun	2.02903	508336	F	ds.half
PN02.SG	PN02	CassidyNature2020	5564	3706-3521 calBCE (4834±45 BP, UBA-38313)	Ireland_EN_MN.SG	Ireland, Clare, Poulnabrone	Ireland	53.0487	-9.14005	Shotgun	1.19613	424550	M	ds.half
PN112.SG	PN112	CassidyNature2020	5566	3696-3535 calBCE (4845±29 BP, OxA-25949)	Ireland_EN_MN.SG	Ireland, Clare, Poulnabrone	Ireland	53.0487	-9.14005	Shotgun	0.847414	345945	M	ds.half
PN13.SG	PN13	CassidyNature2020	5571	3705-3536 calBCE (4854±33 BP, UBA-39199)	Ireland_EN_MN.SG	Ireland, Clare, Poulnabrone	Ireland	53.0487	-9.14005	Shotgun	0.715289	309959	M	ds.half
ASH3.SG	ASH3	CassidyNature2020	5576	3712-3540 calBCE (4876±34 BP, UBA-38310)	Ireland_EN_MN.SG	Ireland, Tipperary, Ashleypark	Ireland	52.9311	-8.18743	Shotgun	1.20161	425842	M	ds.half
PN107.SG	PN107	CassidyNature2020	5747	3927-3666 calBCE (4983±30 BP, OxA-26052)	Ireland_EN.SG	Ireland, Clare, Poulnabrone	Ireland	53.0487	-9.14005	Shotgun	1.35168	440406	M	ds.half
PN05.SG	PN05	CassidyNature2020	5752	3942-3662 calBCE (4992±40 BP, UBA-38308)	Ireland_EN.SG	Ireland, Clare, Poulnabrone	Ireland	53.0487	-9.14005	Shotgun	1.02324	388041	M	ds.half
PN04.SG	PN04	CassidyNature2020	5755	3944-3665 calBCE (4999±48 BP, UBA-38312)	Ireland_EN.SG	Ireland, Clare, Poulnabrone	Ireland	53.0487	-9.14005	Shotgun	1.17211	419285	M	ds.half
PN10_PN113.SG	PN10_PN113	CassidyNature2020	5772	3941-3702 calBCE (5004±31 BP, OxA-25950)	Ireland_EN.SG	Ireland, Clare, Poulnabrone	Ireland	53.0487	-9.14005	Shotgun	1.98108	515753	F	ds.half
CAK68.SG	CAK68	CassidyNature2020	4602	2834-2469 calBCE (4031±37 BP, UBA-30808)	Ireland_LN.SG	Ireland, Sligo, Carrowkeel	Ireland	54.0586	-8.38206	Shotgun	1.40587	458042	M	ds.half
CAK531.SG	CAK531	CassidyNature2020	4703	2881-2625 calBCE (4160±38 BP, UBA-38306)	Ireland_LN.SG	Ireland, Sligo, Carrowkeel	Ireland	54.0586	-8.38206	Shotgun	0.880579	354459	M	ds.half
CAK530.SG	CAK530	CassidyNature2020	4709	2883-2635 calBCE (4170±32 BP, OxA-35325)	Ireland_LN.SG	Ireland, Sligo, Carrowkeel	Ireland	54.0586	-8.38206	Shotgun	1.00711	382100	F	ds.half
CAK532.SG	CAK532	CassidyNature2020	4903	3015-2891 calBCE (4321±30 BP, OxA-35326)	Ireland_LN.SG	Ireland, Sligo, Carrowkeel	Ireland	54.0586	-8.38206	Shotgun	2.00666	521590	M	ds.half
CAK533.SG	CAK533	CassidyNature2020	4945	3086-2903 calBCE (4360±31 BP, OxA-35327)	Ireland_LN.SG	Ireland, Sligo, Carrowkeel	Ireland	54.0586	-8.38206	Shotgun	1.66231	487905	F	ds.half
prs013-ALL_DATA.SG	prs013/014	SanchezQuintoPNAS2019	5450	3630-3370 calBCE (4690±30 BP, Beta-446179)	Ireland_Megalithic.SG	Primrose Grange	Ireland	54.2469	-8.55609	Shotgun+whole.genome.capture	4.23241	580471	M	ds.minus,ds.plus,ss.minus
prs006-ALL_DATA.SG	prs006/011	SanchezQuintoPNAS2019	5460	3640-3380 calBCE (4740±30 BP, Beta-446177)	Ireland_Megalithic.SG	Primrose Grange	Ireland	54.2469	-8.55609	Shotgun+whole.genome.capture	0.138119	73734	F	ds.minus,ss.minus
car004-ALL_DATA.SG	car004	SanchezQuintoPNAS2019	5460	3640-3380 calBCE (4770±30 BP, Beta-468275)	Ireland_Megalithic.SG	Carrowmore	Ireland	54.251	-8.519	Shotgun+whole.genome.capture	0.017825	10658	M	ss.minus
prs010-ALL_DATA.SG	prs010	SanchezQuintoPNAS2019	5530	3640-3520 calBCE (4780±30 BP, Beta-446176)	Ireland_Megalithic.SG	Primrose Grange	Ireland	54.2469	-8.55609	Shotgun+whole.genome.capture	0.08729	48071	M	ds.minus,ss.minus
prs016-ALL_DATA.SG	prs016	SanchezQuintoPNAS2019	5560	3690-3530 calBCE (4830±30 BP, Beta-446180)	Ireland_Megalithic.SG	Primrose Grange	Ireland	54.2469	-8.55609	Shotgun	4.34973	585827	M	ds.minus,ds.plus
prs018-ALL_DATA.SG	prs018	SanchezQuintoPNAS2019	5660	3770-3650 calBCE (4920±30 BP, Beta-446182)	Ireland_Megalithic.SG	Primrose Grange	Ireland	54.2469	-8.55609	Shotgun+whole.genome.capture	0.052734	31369	M	ds.minus,ss.minus
prs003-ALL_DATA.SG	prs003/015	SanchezQuintoPNAS2019	5660	3770-3650 calBCE (4920±30 BP, Beta-468277)	Ireland_Megalithic.SG	Primrose Grange	Ireland	54.2469	-8.55609	Shotgun+whole.genome.capture	0.07571	44069	M	ds.minus,ss.minus
prs012-ALL_DATA.SG	prs012	SanchezQuintoPNAS2019	5660	3770-3650 calBCE (4930±30 BP, Beta-446178)	Ireland_Megalithic.SG	Primrose Grange	Ireland	54.2469	-8.55609	Shotgun+whole.genome.capture	0.110069	63721	M	ds.minus,ds.plus,ss.minus
prs002-ALL_DATA.SG	prs002	SanchezQuintoPNAS2019	5675	3790-3660 calBCE (4950±30 BP, Beta-446171)	Ireland_Megalithic.SG	Primrose Grange	Ireland	54.2469	-8.55609	Shotgun	3.76481	578017	F	ds.minus,ds.plus,ss.minus
SRA62.SG	SRA62	CassidyNature2020	6045	4226-3963 calBCE (5227±36 BP, UB-15772)	Ireland_Mesolithic.SG	Ireland, Leitrim, Sramore	Ireland	54.297	-8.33599	Shotgun	9.12083	593489	M	ds.half
KGH6.SG	KGH6	CassidyNature2020	6651	4794-4607 calBCE (5844±35 BP, UBA-40235)	Ireland_Mesolithic.SG	Ireland, Limerick, Killuragh	Ireland	52.5985	-8.32836	Shotgun	0.950536	372664	M	ds.half
NGZ1.SG	NGZ1	CassidyNature2020	5072	3322-2921 calBCE (4421±30 BP, OxA-36080)	Ireland_MN.SG	Ireland, Meath, Site Z, Newgrange	Ireland	53.6953	-6.4751	Shotgun	0.567384	264083	F	ds.half
GNM1076.SG	GNM1076	CassidyNature2020	5103	3365-2940 calBCE (4488±62 BP, UBA-37807)	Ireland_MN.SG	Ireland, Mayo, Glennamong	Ireland	53.9697	-9.632	Shotgun	1.02312	381188	M	ds.half
NG10.SG	NG10	CassidyNature2020	5134	3339-3028 calBCE (4473±29 BP, OxA-36079)	Ireland_MN.SG	Ireland, Meath, Newgrange, Main Chamber	Ireland	53.6948	-6.4757	Shotgun	18.7068	593604	M	ds.half
PB675.SG	PB675	CassidyNature2020	5222	3633-2910 calBCE [3264-2910 calBCE (4394±35 BP, UBA-35064); 3633-3372 calBCE (4707±42 BP, UBA-39194)]	Ireland_MN.SG	Ireland, Clare, Parknabinnia	Ireland	52.9855	-9.11145	Shotgun	16.3248	593619	M	ds.half
MB6.SG	MB6	CassidyNature2020	5243	3496-3090 calBCE (4548±51 BP, UBA-35071)	Ireland_MN.SG	Ireland, Down, Millin Bay, Keentagh Td.	Ireland	54.3638	-5.48603	Shotgun	1.1707	420428	M	ds.half
GNM1007.SG	GNM1007	CassidyNature2020	5258	3509-3106 calBCE (4588±40 BP, UBA-38829)	Ireland_MN.SG	Ireland, Mayo, Glennamong	Ireland	53.9697	-9.632	Shotgun	0.832555	338667	M	ds.half
PB754.SG	PB754	CassidyNature2020	5328	3618-3138 calBCE (4622±41 BP, UBA-39196)	Ireland_MN.SG	Ireland, Clare, Parknabinnia	Ireland	52.9855	-9.11145	Shotgun	0.478181	226891	F	ds.half
ANN1.SG	ANN1	CassidyNature2020	5339	3639-3138 calBCE (4670±70 BP, GrA-1703)	Ireland_MN.SG	Ireland, Limerick, Annagh	Ireland	52.6764	-8.45533	Shotgun	1.25127	432269	M	ds.half
PB672.SG	PB672	CassidyNature2020	5368	3640-3196 calBCE [3640-3384 calBCE (4765±32 BP, UBA-35067); 3626-3196 calBCE (4636±45 BP, UBA-39193)]	Ireland_MN.SG	Ireland, Clare, Parknabinnia	Ireland	52.9855	-9.11145	Shotgun	1.99354	516810	M	ds.half
PB186.SG	PB186	CassidyNature2020	5387	3518-3356 calBCE (4638±36 BP, UBA-35072)	Ireland_MN.SG	Ireland, Clare, Parknabinnia	Ireland	52.9855	-9.11145	Shotgun	1.62355	482258	M	ds.half
PN12.SG	PN12	CassidyNature2020	5431	3621-3341 calBCE (4629±41 BP, UBA-39198)	Ireland_MN.SG	Ireland, Clare, Poulnabrone	Ireland	53.0487	-9.14005	Shotgun	0.837544	346916	M	ds.half
PB1327.SG	PB1327	CassidyNature2020	5443	3632-3354 calBCE (4667±54 BP, UBA-39195)	Ireland_MN.SG	Ireland, Clare, Parknabinnia	Ireland	52.9855	-9.11145	Shotgun	0.715389	311050	M	ds.half
ARD2.SG	ARD2	CassidyNature2020	5446	3625-3366 calBCE (4675±35 BP, GrN-9708)	Ireland_MN.SG	Ireland, Tipperary, Ardcrony	Ireland	52.935	-8.15417	Shotgun	1.66782	488644	M	ds.half
PB581.SG	PB581	CassidyNature2020	5447	3631-3362 calBCE (4679±48 BP, UBA-38316)	Ireland_MN.SG	Ireland, Clare, Parknabinnia	Ireland	52.9855	-9.11145	Shotgun	1.67304	490074	M	ds.half
PN07.SG	PN07	CassidyNature2020	5451	3630-3371 calBCE (4697±32 BP, UBA-35065)	Ireland_MN.SG	Ireland, Clare, Poulnabrone	Ireland	53.0487	-9.14005	Shotgun	1.1363	413709	M	ds.half
PB2031.SG	PB2031	CassidyNature2020	5453	3632-3374 calBCE (4712±35 BP, UBA-38304)	Ireland_MN.SG	Ireland, Clare, Parknabinnia	Ireland	52.9855	-9.11145	Shotgun	1.11473	399641	M	ds.half
PN16.SG	PN16	CassidyNature2020	5455	3634-3375 calBCE (4719±38 BP, UBA-39202)	Ireland_MN.SG	Ireland, Clare, Poulnabrone	Ireland	53.0487	-9.14005	Shotgun	0.470852	229935	F	ds.half
PN06.SG	PN06	CassidyNature2020	5456	3636-3376 calBCE (4731±42 BP, UBA-38311)	Ireland_MN.SG	Ireland, Clare, Poulnabrone	Ireland	53.0487	-9.14005	Shotgun	1.07766	403107	M	ds.half
PN03.SG	PN03	CassidyNature2020	5456	3636-3376 calBCE (4732±43 BP, UBA-38317)	Ireland_MN.SG	Ireland, Clare, Poulnabrone	Ireland	53.0487	-9.14005	Shotgun	1.11939	408845	M	ds.half
BG72.SG	BG72	CassidyNature2020	5457	3636-3377 calBCE (4735±35 BP, GrN-11362)	Ireland_MN.SG	Ireland, Carlow, Baunogenasraid	Ireland	52.8074	-6.82331	Shotgun	1.34815	447358	M	ds.half
PB443.SG	PB443	CassidyNature2020	5457	3637-3377 calBCE (4739±35 BP, UBA-38303)	Ireland_MN.SG	Ireland, Clare, Parknabinnia	Ireland	52.9855	-9.11145	Shotgun	2.13176	528753	M	ds.half
PB768.SG	PB768	CassidyNature2020	5459	3641-3376 calBCE (4751±55 BP, UBA-38309)	Ireland_MN.SG	Ireland, Clare, Parknabinnia	Ireland	52.9855	-9.11145	Shotgun	1.06103	397864	M	ds.half
ASH1.SG	ASH1	CassidyNature2020	5461	3641-3381 calBCE (4765±40 BP, GrN-11036)	Ireland_MN.SG	Ireland, Tipperary, Ashleypark	Ireland	52.9311	-8.18743	Shotgun	0.86655	354681	M	ds.half
PB1794.SG	PB1794	CassidyNature2020	5463	3649-3376 calBCE (4764±54 BP, UBA-39197)	Ireland_MN.SG	Ireland, Clare, Parknabinnia	Ireland	52.9855	-9.11145	Shotgun	0.526504	248563	F	ds.half
CH448.SG	CH448	CassidyNature2020	5469	3653-3384 calBCE (4790±41 BP, UBA-35070)	Ireland_MN.SG	Ireland, Cavan, Cohaw	Ireland	54.0548	-7.02675	Shotgun	1.42418	459774	M	ds.half
JP14.SG	JP14	CassidyNature2020	5483	3695-3370 calBCE (4770±80 BP, OxA-2680)	Ireland_MN.SG	Ireland, Kilkenny, Jerpoint West	Ireland	52.5213	-7.16597	Shotgun	13.4967	593685	M	ds.half
ANN2.SG	ANN2	CassidyNature2020	5493	3706-3379 calBCE (4810±60 BP, GrA-1707)	Ireland_MN.SG	Ireland, Limerick, Annagh	Ireland	52.6764	-8.45533	Shotgun	0.336696	173323	M	ds.half
S_Irula-1.DG	S_Irula-1	MallickNature2016	0	present	Irula.DG	..	India	13.5	80	Shotgun.diploid	49.7	584586	M	..
S_Irula-2.DG	S_Irula-2	MallickNature2016	0	present	Irula.DG	..	India	13.5	80	Shotgun.diploid	52.55	584433	M	..
ASH066	ASH066	FeldmanScienceAdvances2019	3200	1372-1128 calBCE (2998±23 BP, MAMS-33789)	Israel_Ashkelon_IA1	Ashkelon	Israel	31.6667	34.5667	1240K	0.167507	86476	M	half
ASH067	ASH067	FeldmanScienceAdvances2019	3205	1379-1131 calBCE (3009±25 BP, MAMS-33792)	Israel_Ashkelon_IA1	Ashkelon	Israel	31.6667	34.5667	1240K	0.157958	82021	M	half
ASH2-3	ASH2-3	FeldmanScienceAdvances2019	3206	1379-1133 calBCE (3013±21 BP, MAMS-31617)	Israel_Ashkelon_IA1	Ashkelon	Israel	31.6667	34.5667	1240K	0.07327	38064	F	half
ASH068	ASH068	FeldmanScienceAdvances2019	3155	1285-1125 calBCE (2989±24 BP, MAMS-33790)	Israel_Ashkelon_IA1_o	Ashkelon	Israel	31.6667	34.5667	1240K	0.250589	120001	F	half
ASH135	ASH135	FeldmanScienceAdvances2019	3100	1200-1100 BCE	Israel_Ashkelon_IA2	Ashkelon	Israel	31.6667	34.5667	1240K	0.080714	44324	F	half
ASH087	ASH087	FeldmanScienceAdvances2019	3100	1200-1100 BCE	Israel_Ashkelon_IA2	Ashkelon	Israel	31.6667	34.5667	1240K	0.198213	99003	M	half
ASH008	ASH008	FeldmanScienceAdvances2019	3100	1258-1041 calBCE (2941±31 BP, MAMS-30688)	Israel_Ashkelon_IA2	Ashkelon	Israel	31.6667	34.5667	1240K	0.622724	218586	M	half
ASH029	ASH029	FeldmanScienceAdvances2019	3522	1622-1521 calBCE (3296±18 BP, MAMS-30689)	Israel_Ashkelon_LBA	Ashkelon	Israel	31.6667	34.5667	1240K	0.124017	60385	F	half
ASH034	ASH034	FeldmanScienceAdvances2019	3550	1700-1500 BCE	Israel_Ashkelon_LBA	Ashkelon	Israel	31.6667	34.5667	1240K	0.375484	165744	F	half
ASH033	ASH033	FeldmanScienceAdvances2019	3646	1749-1643 calBCE (3403±19 BP, MAMS-30691)	Israel_Ashkelon_LBA	Ashkelon	Israel	31.6667	34.5667	1240K	0.098964	54045	F	half
I1154	I1154	HarneyMayNatureCommunications2018	5950	4500-3500 BCE	Israel_C	Upper Galilee, Pki'in	Israel	32.9742	35.3314	1240K	0.098293	57508	F	ds.half,ds.half,ds.half
I1172	I1172	HarneyMayNatureCommunications2018	5950	4500-3500 BCE	Israel_C	Upper Galilee, Pki'in	Israel	32.9742	35.3314	1240K	0.11	64602	M	ds.half
I1187	I1187	HarneyMayNatureCommunications2018	5950	4500-3500 BCE	Israel_C	Upper Galilee, Pki'in	Israel	32.9742	35.3314	1240K	0.114	65858	M	ds.half
I1171	I1171	HarneyMayNatureCommunications2018	5950	4500-3500 BCE	Israel_C	Upper Galilee, Pki'in	Israel	32.9742	35.3314	1240K	0.245	121502	M	ds.half
I1164	I1164	HarneyMayNatureCommunications2018	5950	4500-3500 BCE	Israel_C	Upper Galilee, Pki'in	Israel	32.9742	35.3314	1240K	0.362	167708	F	ds.half
I1179	I1179	HarneyMayNatureCommunications2018	5950	4500-3500 BCE	Israel_C	Upper Galilee, Pki'in	Israel	32.9742	35.3314	1240K	0.513	215618	F	ds.half
I1182	I1182	HarneyMayNatureCommunications2018	5950	4500-3500 BCE	Israel_C	Upper Galilee, Pki'in	Israel	32.9742	35.3314	1240K	0.584	226796	F	ds.half
I1165	I1165	HarneyMayNatureCommunications2018	5950	4500-3500 BCE	Israel_C	Upper Galilee, Pki'in	Israel	32.9742	35.3314	1240K	0.902	243724	M	ds.half
I1168	I1168	HarneyMayNatureCommunications2018	5950	4500-3500 BCE	Israel_C	Upper Galilee, Pki'in	Israel	32.9742	35.3314	1240K	0.985	298362	F	ds.half
I1152	I1152	HarneyMayNatureCommunications2018	5950	4500-3500 BCE	Israel_C	Upper Galilee, Pki'in	Israel	32.9742	35.3314	1240K	1.058	321284	F	ds.half
I1160	I1160	HarneyMayNatureCommunications2018	5950	4500-3500 BCE	Israel_C	Upper Galilee, Pki'in	Israel	32.9742	35.3314	1240K	1.308	318400	M	ds.half,ds.half
I1178	I1178	HarneyMayNatureCommunications2018	5950	4500-3500 BCE	Israel_C	Upper Galilee, Pki'in	Israel	32.9742	35.3314	1240K	2.383	385158	M	ds.half
I1177_published	I1177	HarneyMayNatureCommunications2018	5950	4500-3500 BCE	Israel_C	Upper Galilee, Pki'in	Israel	32.9742	35.3314	1240K	0.08	47954	F	ds.half
I1181_published	I1181	HarneyMayNatureCommunications2018	5950	4500-3500 BCE	Israel_C	Upper Galilee, Pki'in	Israel	32.9742	35.3314	1240K	0.084	50076	F	ds.half
I1155_published	I1155	HarneyMayNatureCommunications2018	5950	4500-3500 BCE	Israel_C	Upper Galilee, Pki'in	Israel	32.9742	35.3314	1240K	0.082	49242	M	ds.half
I1184	I1184	HarneyMayNatureCommunications2018	5950	4500-3500 BCE	Israel_C	Upper Galilee, Pki'in	Israel	32.9742	35.3314	1240K	0.378	175358	F	ds.half
I0644	I0644	HarneyMayNatureCommunications2018	5950	4500-3500 BCE	Israel_C	Upper Galilee, Pki'in	Israel	32.9742	35.3314	1240K	0.869	327690	F	ds.half
I1170	I1170	HarneyMayNatureCommunications2018	5950	4500-3500 BCE	Israel_C	Upper Galilee, Pki'in	Israel	32.9742	35.3314	1240K	0.62	250444	M	ds.half
I1169	I1169	HarneyMayNatureCommunications2018	5950	4500-3500 BCE	Israel_C	Upper Galilee, Pki'in	Israel	32.9742	35.3314	1240K	9.474	541506	F	ds.half,ds.half,ds.half,ds.half,ds.half
I4517	I4517	AgranatTamirCell2020	2965	1107-923 calBCE (2845±25 BP, PSUAMS-2166)	Israel_IA	Megiddo, Jezreel Valley	Israel	32.5847	35.0169	1240K	0.606	231285	M	ds.half
I2201	I2201	AgranatTamirCell2020	2879	1011-846 calBCE (2790±30 BP, Poz-83471)	Israel_IA_o	Abel Beth Maacah	Israel	33.2603	35.5803	1240K	1.084	310176	M	ds.half
KFH2_KFH002.A0101	KFH2	FeldmanNatureCommunications2019	9601	7713-7588 calBCE (8638±24 BP, MAMS-31616)	Israel_Middle_Late_PPNB	Kfar HaHoresh	Israel	32.7037	36.4683	1240k	0.121985	58308	F	..
I3832	I3832	AgranatTamirCell2020	3300	1450-1250 BCE	Israel_MLBA	Hazor	Israel	32.7	35.2	1240K	0.297167	153322	F	ds.half,ds.half,ds.half,ds.half
I7002	I7002	AgranatTamirCell2020	3725	2000-1550 BCE	Israel_MLBA	Yehud	Israel	32.0324	34.8906	1240K	0.022616	13937	F	ds.half
I7182	I7182	AgranatTamirCell2020	3725	2000-1550 BCE	Israel_MLBA	Yehud	Israel	32.0324	34.8906	1240K	0.053788	32361	M	ds.half
I6923	I6923	AgranatTamirCell2020	3725	2000-1550 BCE	Israel_MLBA	Yehud	Israel	32.0324	34.8906	1240K	0.091171	52602	M	ds.half
I7003	I7003	AgranatTamirCell2020	3725	2000-1550 BCE	Israel_MLBA	Yehud	Israel	32.0324	34.8906	1240K	0.122029	68974	M	ds.half
I6924	I6924	AgranatTamirCell2020	3725	2000-1550 BCE	Israel_MLBA	Yehud	Israel	32.0324	34.8906	1240K	0.018192	11213	M	ds.half
I6922	I6922	AgranatTamirCell2020	3725	2000-1550 BCE	Israel_MLBA	Yehud	Israel	32.0324	34.8906	1240K	0.024216	14986	F	ds.half
I6928	I6928	AgranatTamirCell2020	3725	2000-1550 BCE	Israel_MLBA	Yehud	Israel	32.0324	34.8906	1240K	0.020261	12527	M	ds.half
I2062	I2062	VanDenBrink2017	3197	1383-1111 calBCE (2990±35 BP, Poz-83506)	Israel_MLBA	Tel Shadud	Israel	32.6606	35.2341	1240K	1.148	330475	M	ds.half
I1934_published	I1934	VanDenBrink2017	3200	1400-1100 BCE (based on other samples)	Israel_MLBA	Tel Shadud	Israel	32.6606	35.2341	1240K	0.028	16925	M	ds.half
I3965	I3965	AgranatTamirCell2020	3650	1800-1600 BCE	Israel_MLBA	Hazor	Israel	32.7	35.2	1240K	1.586	361335	M	ds.half
I3966	I3966	AgranatTamirCell2020	3650	1800-1600 BCE	Israel_MLBA	Hazor	Israel	32.7	35.2	1240K	1.891	383579	M	ds.half
I2190	I2190	AgranatTamirCell2020	3349	1496-1302 calBCE (3135±30 BP, Poz-83433, date suspect because no collagen)	Israel_MLBA_Canaanite	Megiddo, Jezreel Valley	Israel	32.5847	35.0169	1240K	0.428	159552	M	ds.half
I4518	I4518	AgranatTamirCell2020	3375	1550-1300 BCE	Israel_MLBA_Canaanite	Megiddo, Jezreel Valley	Israel	32.5847	35.0169	1240K	0.3	128693	M	ds.half
I2195	I2195	AgranatTamirCell2020	3389	1600-1278 calBCE (3160±55 BP, RTK-6766)	Israel_MLBA_Canaanite	Megiddo, Jezreel Valley	Israel	32.5847	35.0169	1240K	0.243	119056	M	ds.half
I2198	I2198	AgranatTamirCell2020	3421	1509-1432 calBCE (3207±20 BP,¬†RTK-7898)	Israel_MLBA_Canaanite	Megiddo, Jezreel Valley	Israel	32.5847	35.0169	1240K	0.368	152456	M	ds.half
I4519	I4519	AgranatTamirCell2020	3433	1527-1439 calBCE (3220±20 BP, OS-139223)	Israel_MLBA_Canaanite	Megiddo, Jezreel Valley	Israel	32.5847	35.0169	1240K	0.117	64513	M	ds.half,ds.half
I10770	I10770	AgranatTamirCell2020	3450	1550-1450 BCE	Israel_MLBA_Canaanite	Megiddo, Jezreel Valley	Israel	32.5847	35.0169	1240K	2.94275	383726	M	ds.half
I10266	I10266	AgranatTamirCell2020	3476	1638-1413 calBCE (3240±55 BP, RTK-6765)	Israel_MLBA_Canaanite	Megiddo, Jezreel Valley	Israel	32.5847	35.0169	1240K	0.215713	106006	M	ds.half
I10101	I10101	AgranatTamirCell2020	3500	1600-1500 BCE	Israel_MLBA_Canaanite	Megiddo, Jezreel Valley	Israel	32.5847	35.0169	1240K	0.068048	40837	M	ds.half
I4525	I4525	AgranatTamirCell2020	3500	1600-1500 BCE	Israel_MLBA_Canaanite	Megiddo, Jezreel Valley	Israel	32.5847	35.0169	1240K	0.214	104106	M	ds.half
I10768	I10768	AgranatTamirCell2020	3500	1600-1500 BCE	Israel_MLBA_Canaanite	Megiddo, Jezreel Valley	Israel	32.5847	35.0169	1240K	0.458794	185966	M	ds.half
I10097	I10097	AgranatTamirCell2020	3500	1600-1500 BCE	Israel_MLBA_Canaanite	Megiddo, Jezreel Valley	Israel	32.5847	35.0169	1240K	0.640916	242345	F	ds.half
I10099	I10099	AgranatTamirCell2020	3500	1600-1500 BCE	Israel_MLBA_Canaanite	Megiddo, Jezreel Valley	Israel	32.5847	35.0169	1240K	0.8837	283871	F	ds.half
I10263	I10263	AgranatTamirCell2020	3500	1600-1500 BCE	Israel_MLBA_Canaanite	Megiddo, Jezreel Valley	Israel	32.5847	35.0169	1240K	0.096246	48861	F	ds.half
I10359	I10359	AgranatTamirCell2020	3521	1623-1518 calBCE (3295±20 BP, PSUAMS-4852)	Israel_MLBA_Canaanite	Megiddo, Jezreel Valley	Israel	32.5847	35.0169	1240K	0.076934	42155	M	ds.half
I10771	I10771	AgranatTamirCell2020	3550	1650-1550 BCE	Israel_MLBA_Canaanite	Megiddo, Jezreel Valley	Israel	32.5847	35.0169	1240K	0.661188	240193	F	ds.half
I10106	I10106	AgranatTamirCell2020	3550	1700-1500 BCE	Israel_MLBA_Canaanite	Megiddo, Jezreel Valley	Israel	32.5847	35.0169	1240K	0.218669	112924	M	ds.half
I8187	I8187	AgranatTamirCell2020	3675	1800-1650 BCE	Israel_MLBA_Canaanite	Megiddo, Jezreel Valley	Israel	32.5847	35.0169	1240K	0.557376	225567	M	ds.half
I10264	I10264	AgranatTamirCell2020	3740	1880-1700 calBCE (3470±20 BP, OS-139224)	Israel_MLBA_Canaanite	Megiddo, Jezreel Valley	Israel	32.5847	35.0169	1240K	0.322623	139939	M	ds.half
I10092	I10092	AgranatTamirCell2020	3750	1900-1700 BCE	Israel_MLBA_Canaanite	Megiddo, Jezreel Valley	Israel	32.5847	35.0169	1240K	0.651393	245343	F	ds.half
I10093	I10093	AgranatTamirCell2020	3750	1900-1700 BCE	Israel_MLBA_Canaanite	Megiddo, Jezreel Valley	Israel	32.5847	35.0169	1240K	1.84356	358608	M	ds.half
I10265	I10265	AgranatTamirCell2020	3825	1950-1800 BCE	Israel_MLBA_Canaanite	Megiddo, Jezreel Valley	Israel	32.5847	35.0169	1240K	0.038094	23321	F	ds.half
I10104	I10104	AgranatTamirCell2020	3825	1950-1800 BCE	Israel_MLBA_Canaanite	Megiddo, Jezreel Valley	Israel	32.5847	35.0169	1240K	0.101939	58533	M	ds.half
I10268	I10268	AgranatTamirCell2020	3827	1971-1782 calBCE (3560±20 BP, OS-139225)	Israel_MLBA_Canaanite	Megiddo, Jezreel Valley	Israel	32.5847	35.0169	1240K	0.643475	227892	M	ds.half
I2200	I2200	AgranatTamirCell2020	3500	1600-1500 BCE	Israel_MLBA_o	Megiddo, Jezreel Valley	Israel	32.5847	35.0169	1240K	1.666	332805	F	ds.half
I10100	I10100	AgranatTamirCell2020	3562	1688-1535 calBCE (3338±21 BP, RTK-7899)	Israel_MLBA_o	Megiddo, Jezreel Valley	Israel	32.5847	35.0169	1240K	0.269367	133230	F	ds.half
I1069_published	I1069	LazaridisNature2016	12750	11840-9760 BCE	Israel_Natufian	Raqefet Cave	Israel	32.65	35.067	1240K	0.023222	14491	M	ds.half,ds.half,ds.half
I1690_published	I1690	LazaridisNature2016	12750	11840-9760 BCE	Israel_Natufian	Raqefet Cave	Israel	32.65	35.067	1240K	0.02557	15623	M	ds.half,ds.half,ds.half
I1072_published	I1072	LazaridisNature2016	12750	11840-9760 BCE	Israel_Natufian	Raqefet Cave	Israel	32.65	35.067	1240K	0.553	235877	M	ds.half,ds.half,ds.half,ds.half,ds.half,ds.half,ds.half,ds.half
I0861	I0861	LazaridisNature2016	12750	11840-9760 BCE	Israel_Natufian	Raqefet Cave	Israel	32.65	35.067	1240K	0.107	56121	M	ds.half,ds.half,ds.half,ds.half,ds.half,ds.half,ds.half
I1685_published	I1685	LazaridisNature2016	12750	11840-9760 BCE	Israel_Natufian	Raqefet Cave	Israel	32.65	35.067	1240K	0.035306	21743	M	ds.half,ds.half,ds.half
I0867	I0867	LazaridisNature2016	8700	7300-6200 BCE	Israel_PPNB	Motza	Israel	31.79	35.168	1240K	2.087	398559	M	ds.half,ds.half,ds.half,ds.half,ds.half,ds.half
S_Bergamo-1.DG	HGDP01153	MallickNature2016	0	present	Italian_North.DG	Bergamo	Italy	46	10	Shotgun.diploid	68.6	584083	M	..
R22.SG	R22	AntonioGaoMootsScience2019	3896	2010-1881 calBCE (3570±20 BP, UCIAMS-198885)	Italy_C_BA.SG	Sardinia, Su Crocefissu	Italy	40.8101	8.44221	Shotgun	0.815767	333721	F	half
R26.SG	R26	AntonioGaoMootsScience2019	4150	3500-900 BCE	Italy_C_BA.SG	Porto Torres, SAS, Su Crucifissu Mannu, t.16	Italy	40.8101	8.44221	Shotgun	0.545815	255515	M	half
R25.SG	R25	AntonioGaoMootsScience2019	4150	3500-900 BCE	Italy_C_BA.SG	Sardinia, Porto Torres, SAS, Su Crucifissu Mannu, t.16	Italy	40.8101	8.44221	Shotgun	0.586313	268830	F	half
R29.SG	R29	AntonioGaoMootsScience2019	4150	3500-900 BCE	Italy_C_BA.SG	Sardinia, Su Crocefissu	Italy	40.8101	8.44221	Shotgun	0.604877	275790	M	half
R27.SG	R27	AntonioGaoMootsScience2019	4150	3500-900 BCE	Italy_C_BA.SG	Sardinia, Su Crocefissu	Italy	40.8101	8.44221	Shotgun	0.732824	315142	M	half
R28.SG	R28	AntonioGaoMootsScience2019	4150	3500-900 BCE	Italy_C_BA.SG	Porto Torres, SAS, Su Crucifissu Mannu, t.16	Italy	40.8101	8.44221	Shotgun	0.779414	326686	F	half
R24.SG	R24	AntonioGaoMootsScience2019	5450	3626-3374 calBCE (4700±20 BP, UCIAMS-198886)	Italy_C_BA.SG	Sardinia, Su Crocefissu	Italy	40.8101	8.44221	Shotgun	0.593411	268713	F	half
R5.SG	R5	AntonioGaoMootsScience2019	4840	2902-2877 calBCE (4245±15 BP, UCIAMS-198577)	Italy_C.SG	Grotta Continenza	Italy	41.96	13.54	Shotgun	1.66664	486881	F	half
R4.SG	R4	AntonioGaoMootsScience2019	4865	2950-2880 calBCE (4260±15 BP, UCIAMS-198576)	Italy_C.SG	Grotta Continenza	Italy	41.96	13.54	Shotgun	3.92985	581596	M	half
R1014.SG	R1014	AntonioGaoMootsScience2019	7084	5216-5052 calBCE (6180±25 BP, UCIAMS-213631)	Italy_C.SG	Monte San Biagio	Italy	41.367	13.2914	Shotgun	0.665107	298407	M	half
R1.SG	R1	AntonioGaoMootsScience2019	2835	930-839 calBCE (2755±15 BP, UCIAMS-198573)	Italy_IA_Republic_o.SG	Martinsicuro	Italy	42.8801	13.8938	Shotgun	4.28797	583686	F	half
R475.SG	R475	AntonioGaoMootsScience2019	2600	700-600 BCE	Italy_IA_Republic_oEasternMediterranean_o.SG	Civitavecchia	Italy	42.0889	11.7656	Shotgun	1.29386	428406	F	half
R437.SG	R437	AntonioGaoMootsScience2019	2250	400-200 BCE	Italy_IA_Republic_oEasternMediterranean.SG	Palestrina Selciata	Italy	41.7952	12.779	Shotgun	1.48878	462232	M	half
R850.SG	R850	AntonioGaoMootsScience2019	2600	800-500 BCE	Italy_IA_Republic_oEasternMediterranean.SG	Ardea	Italy	41.6027	12.5086	Shotgun	0.720159	314535	M	half
R435.SG	R435	AntonioGaoMootsScience2019	2350	600-200 BCE	Italy_IA_Republic.SG	Palestrina Colombella	Italy	41.7952	12.779	Shotgun	1.08124	399113	M	half
R1021.SG	R1021	AntonioGaoMootsScience2019	2600	700-600 BCE	Italy_IA_Republic.SG	Boville Ernica	Italy	41.6433	12.9127	Shotgun	0.621767	283181	M	half
R474.SG	R474	AntonioGaoMootsScience2019	2600	700-600 BCE	Italy_IA_Republic.SG	Civitavecchia	Italy	42.0889	11.7656	Shotgun	1.3356	436819	M	half
R473.SG	R473	AntonioGaoMootsScience2019	2600	700-600 BCE	Italy_IA_Republic.SG	Civitavecchia	Italy	42.0889	11.7656	Shotgun	2.4987	542418	F	half
R851.SG	R851	AntonioGaoMootsScience2019	2600	800-500 BCE	Italy_IA_Republic.SG	Ardea	Italy	41.6027	12.5086	Shotgun	0.775321	327160	M	half
R1016.SG	R1016	AntonioGaoMootsScience2019	2750	900-700 BCE	Italy_IA_Republic.SG	Castel di Decima	Italy	41.7516	12.4286	Shotgun	0.426453	211260	M	half
R1015.SG	R1015	AntonioGaoMootsScience2019	2800	900-800 BCE	Italy_IA_Republic.SG	Veio Grotta Gramiccia	Italy	42.0168	12.1004	Shotgun	0.942467	339060	F	half
R15.SG	R15	AntonioGaoMootsScience2019	9125	7284-7065 calBCE (8155±20 BP, UCIAMS-198584)	Italy_Mesolithic.SG	Abruzzo, Grotta de Continenza	Italy	41.96	13.54	Shotgun	3.36264	573792	M	half
R7.SG	R7	AntonioGaoMootsScience2019	10682	8821-8642 calBCE (9465±25 BP, UCIAMS-198579)	Italy_Mesolithic.SG	Abruzzo, Grotta de Continenza	Italy	41.96	13.54	Shotgun	3.43853	574795	M	half
R11.SG	R11	AntonioGaoMootsScience2019	11908	10100-9816 calBCE (10200±30 BP, UCIAMS-198583)	Italy_Mesolithic.SG	Abruzzo, Grotta de Continenza	Italy	41.96	13.54	Shotgun	1.00707	385286	M	half
R16.SG	R16	AntonioGaoMootsScience2019	7208	5301-5214 calBCE (6255±20 BP, UCIAMS-198585)	Italy_N.SG	Ripabianca di Monterado	Italy	43.7224	13.0339	Shotgun	0.588326	261518	F	half
R17.SG	R17	AntonioGaoMootsScience2019	7224	5324-5223 calBCE (6310±20 BP, UCIAMS-198883)	Italy_N.SG	Ripabianca di Monterado	Italy	43.7224	13.0339	Shotgun	0.601243	274183	M	half
R19.SG	R19	AntonioGaoMootsScience2019	7233	5345-5221 calBCE (6315±25 BP, UCIAMS-213626)	Italy_N.SG	Ripabianca di Monterado	Italy	43.7224	13.0339	Shotgun	0.545264	254146	M	half
R18.SG	R18	AntonioGaoMootsScience2019	7299	5465-5232 calBCE (6355±25 BP, UCIAMS-198884)	Italy_N.SG	Ripabianca di Monterado	Italy	43.7224	13.0339	Shotgun	0.673393	289649	F	half
R9.SG	R9	AntonioGaoMootsScience2019	7496	5607-5485 calBCE (6585±20 BP, UCIAMS-198581)	Italy_N.SG	Grotta Continenza	Italy	41.96	13.54	Shotgun	4.50456	585653	M	half
R10.SG	R10	AntonioGaoMootsScience2019	7629	5717-5641 calBCE (6780±20 BP, UCIAMS-198582)	Italy_N.SG	Grotta Continenza	Italy	41.96	13.54	Shotgun	1.42956	458931	F	half
R8.SG	R8	AntonioGaoMootsScience2019	7724	5832-5715 calBCE (6880±20 BP, UCIAMS-198580)	Italy_N.SG	Grotta Continenza	Italy	41.96	13.54	Shotgun	0.565487	262082	F	half
R3.SG	R3	AntonioGaoMootsScience2019	7730	5836-5723 calBCE (6890±20 BP, UCIAMS-198575)	Italy_N.SG	Grotta Continenza	Italy	41.96	13.54	Shotgun	4.4166	584685	F	half
R2.SG	R2	AntonioGaoMootsScience2019	7984	6066-6002 calBCE (7165±20 BP, UCIAMS-198574)	Italy_N.SG	Grotta Continenza	Italy	41.96	13.54	Shotgun	4.01366	581103	F	half
I1979	I1979	OlaldeNature2018	4015	2200-1930 BCE	Italy_North_BellBeaker_1	Emilia Romagna, Parma, Via Guidorossi	Italy	44.8	10.3333	1240K	0.405233	200146	F	ds.half
I2477	I2477	OlaldeNature2018	4015	2200-1930 BCE	Italy_North_BellBeaker_2	Emilia Romagna, Parma, Via Guidorossi	Italy	44.8	10.3333	1240K	2.309	424457	F	ds.half
I2478	I2478	OlaldeNature2018	4018	2195-1940 calBCE (3671±40 BP, LTL-5035A)	Italy_North_BellBeaker_3	Emilia Romagna, Parma, Via Guidorossi	Italy	44.78	10.29	1240K	1.178	329773	M	ds.half
RISE489.SG	RISE489	AllentoftNature2015	4693	2908-2578 calBCE (4185±70 BP, ETH-12188)	Italy_North_Remedello_C.SG	Lombardy, Remedello di Sotto	Italy	45.26	10.379	Shotgun	0.548	260172	M	ds.minus
RISE487.SG	RISE487	AllentoftNature2015	5245	3483-3107 calBCE (4557±28 BP, OxA-X-2621)	Italy_North_Remedello_C.SG	Lombardy, Remedello di Sotto	Italy	45.26	10.379	Shotgun	0.223	121190	M	ds.minus
RISE486.SG	RISE486	AllentoftNature2015	3904	2134-1773 calBCE (3595±55 BP, ETH-12913)	Italy_North_Remedello_EBA.SG	Lombardy, Remedello di Sotto	Italy	45.26	10.379	Shotgun	0.289	104225	M	ds.minus
Villabruna	Villabruna	FuNature2016	13980	12230-11830 calBCE (12140±70 BP, KIA-27004)	Italy_North_Villabruna_HG	Veneto, Villabruna	Italy	46.15	12.21	3.7M	3.137	506691	M	ds.minus
ORC008	ORC008	MarcusNatureCommunications2020	3045	1191-999 calBCE (2890±24 BP, MAMS-38287)	Italy_Sardinia_BA_Nuragic	Sardinia, Perdasdefogu, NUO, S’Orcu ‘e Tueri	Italy	39.6672	9.42611	1240K	1.75554	439158	M	ds.half
ORC009	ORC009	MarcusNatureCommunications2020	3066	1207-1024 calBCE (2917±24 BP, MAMS-38288)	Italy_Sardinia_BA_Nuragic	Sardinia, Perdasdefogu, NUO, S’Orcu ‘e Tueri	Italy	39.6672	9.42611	1240K	1.88366	450586	F	ds.half
SUA003	JK2720	MarcusNatureCommunications2020	3107	1260-1060 calBCE (2953±27 BP, MAMS-28656)	Italy_Sardinia_BA_Nuragic	Sardinia, Seulo, CA, Riparo sotto roccia Su Asedazzu	Italy	39.87	9.2356	1240K	0.22103	104702	M	ds.half
ORC006	ORC006	MarcusNatureCommunications2020	3126	1261-1090 calBCE (2961±23 BP, MAMS-38285)	Italy_Sardinia_BA_Nuragic	Sardinia, Perdasdefogu, NUO, S’Orcu ‘e Tueri	Italy	39.6672	9.42611	1240K	1.68273	423779	M	ds.half
SUA006	SUA006	MarcusNatureCommunications2020	3138	1259-1116 calBCE (2965±21 BP, MAMS-39539)	Italy_Sardinia_BA_Nuragic	Sardinia, Seulo, CA, Riparo sotto roccia Su Asedazzu	Italy	39.87	9.2356	1240K	0.368394	184036	F	ds.half
ORC005	ORC005	MarcusNatureCommunications2020	3143	1259-1127 calBCE (2974±17 BP, MAMS-38284)	Italy_Sardinia_BA_Nuragic	Sardinia, Perdasdefogu, NUO, S’Orcu ‘e Tueri	Italy	39.6672	9.42611	1240K	1.75823	439194	F	ds.half
ORC001	ORC001	MarcusNatureCommunications2020	3153	1278-1127 calBCE (2987±23 BP, MAMS-38280)	Italy_Sardinia_BA_Nuragic	Sardinia, Perdasdefogu, NUO, S’Orcu ‘e Tueri	Italy	39.6672	9.42611	1240K	1.59642	427341	F	ds.half
ORC007	ORC007	MarcusNatureCommunications2020	3156	1285-1127 calBCE (2992±23 BP, MAMS-38286)	Italy_Sardinia_BA_Nuragic	Sardinia, Perdasdefogu, NUO, S’Orcu ‘e Tueri	Italy	39.6672	9.42611	1240K	1.83599	450814	M	ds.half
ORC003	ORC003	MarcusNatureCommunications2020	3199	1369-1128 calBCE (2996±24 BP, MAMS-38282)	Italy_Sardinia_BA_Nuragic	Sardinia, Perdasdefogu, NUO, S’Orcu ‘e Tueri	Italy	39.6672	9.42611	1240K	1.87709	452749	M	ds.half
ORC004	ORC004	MarcusNatureCommunications2020	3210	1385-1135 calBCE (3020±23 BP, MAMS-38283)	Italy_Sardinia_BA_Nuragic	Sardinia, Perdasdefogu, NUO, S’Orcu ‘e Tueri	Italy	39.6672	9.42611	1240K	0.622828	267556	M	ds.half
SID006	SID006	MarcusNatureCommunications2020	4672	2865-2578 calBCE (4117±28 BP, MAMS-39533)	Italy_Sardinia_C	Sardinia, Ossi, SS, S'isteridolzu	Italy	40.624	8.63669	1240K	0.112752	62886	M	ds.half
FIL004	FIL004	MarcusNatureCommunications2020	5133	3336-3029 calBCE (4472±25 BP, MAMS-38276)	Italy_Sardinia_C	Sardinia, Macomer, NUO, Filigosa, t.1	Italy	40.2781	8.76917	1240K	0.113409	63717	F	ds.half
I16169	I16169	FernandesNatureEcologyEvolution2020	4168	2296-2140 calBCE (3795±25 BP, PSUAMS-6934)	Italy_Sardinia_C	Sardinia, Anghelu Ruju	Italy	40.6267	8.32306	1240K	0.637872	234554	F	ss.half
I15941	I15941	FernandesNatureEcologyEvolution2020	4193	2340-2145 calBCE (3810±25 BP, PSUAMS-6693)	Italy_Sardinia_C	Sardinia, Anghelu Ruju	Italy	40.6267	8.32306	1240K	2.41115	386207	M	ss.half
I15942	I15942	FernandesNatureEcologyEvolution2020	4288	2462-2213 calBCE (3865±25 BP, PSUAMS-6694)	Italy_Sardinia_C	Sardinia, Anghelu Ruju	Italy	40.6267	8.32306	1240K	0.956633	304925	M	ss.half
I16164	I16164	FernandesNatureEcologyEvolution2020	4408	2570-2346 calBCE (3955±30 BP, PSUAMS-6695)	Italy_Sardinia_C	Sardinia, Sa Ucca de su Tintirriolu	Italy	40.4106	8.63972	1240K	1.04821	261915	M	ss.half
I14675	I14675	FernandesNatureEcologyEvolution2020	4009	2141-1976 calBCE (3680±25 BP, PSUAMS-6689)	Italy_Sardinia_C_MonteClaro	Sardinia, Serra Cabriles	Italy	40.7897	8.59139	1240K	3.32939	431915	M	ds.half
I14676_published	I14676	FernandesNatureEcologyEvolution2020	4066	2199-2032 calBCE (3715±25 BP, PSUAMS-6690)	Italy_Sardinia_C_MonteClaro	Sardinia, Serra Cabriles	Italy	40.7897	8.59139	1240K	3.30678	440535	M	ds.half
I14678	I14678	FernandesNatureEcologyEvolution2020	4280	2456-2203 calBCE (3840±25 BP, PSUAMS-6692)	Italy_Sardinia_C_MonteClaro	Sardinia, Serra Cabriles	Italy	40.7897	8.59139	1240K	3.86698	443129	M	ds.half
I14677	I14677	FernandesNatureEcologyEvolution2020	4331	2465-2297 calBCE (3890±25 BP, PSUAMS-6691)	Italy_Sardinia_C_MonteClaro	Sardinia, Serra Cabriles	Italy	40.7897	8.59139	1240K	3.20444	430489	M	ds.half
S1253	I0210	MarcusNatureCommunications2020	3650	1800-1600 BCE	Italy_Sardinia_EBA	Sardinia, Seulo, CA, Su Grutta ’e is Bittuleris	Italy	39.8667	9.23333	1240K	0.037221	18071	M	ds.half
S1250	I0207	MarcusNatureCommunications2020	3650	1800-1600 BCE	Italy_Sardinia_EBA	Sardinia, Seulo, CA, Su Grutta ’e is Bittuleris	Italy	39.8667	9.23333	1240K	0.059023	23013	M	ds.half
S1249	I0206	MarcusNatureCommunications2020	3650	1800-1600 BCE	Italy_Sardinia_EBA	Sardinia, Seulo, CA, Su Grutta ’e is Bittuleris	Italy	39.8667	9.23333	1240K	0.140719	57207	M	ds.half
S1252	I0209	MarcusNatureCommunications2020	3650	1800-1600 BCE	Italy_Sardinia_EBA	Sardinia, Seulo, CA, Su Grutta ’e is Bittuleris	Italy	39.8667	9.23333	1240K	0.472508	198175	M	ds.half
SUC009	SUC009	MarcusNatureCommunications2020	3710	1858-1662 calBCE (3421±20 BP, MAMS-38302)	Italy_Sardinia_EBA	Sardinia, Porto Torres, SAS, Su Crucifissu Mannu, t.22	Italy	40.8103	8.44418	1240K	1.51027	412606	M	ds.half
ISB001	JK2739	MarcusNatureCommunications2020	3736	1880-1690 calBCE (3460±29 BP, MAMS-28658)	Italy_Sardinia_EBA	Sardinia, Seulo, CA, Su Grutta ’e is Bittuleris	Italy	39.87	9.2356	1240K	2.49246	430378	M	ds.half
LON001	JK2723	MarcusNatureCommunications2020	3780	1910-1750 calBCE (3509±28 BP, MAMS-28657)	Italy_Sardinia_EBA	Sardinia, Seulo, CA, Grutta I de Longu Fresu	Italy	39.87	9.2356	1240K	2.48905	411527	F	ds.half
SUA007	SUA007	MarcusNatureCommunications2020	3908	2022-1893 calBCE (3597±22 BP, MAMS-39540)	Italy_Sardinia_EBA	Sardinia, Seulo, CA, Riparo sotto roccia Su Asedazzu	Italy	39.87	9.2356	1240K	0.235126	121412	M	ds.half
SUC003	SUC003	MarcusNatureCommunications2020	3984	2123-1944 calBCE (3643±20 BP, MAMS-38296)	Italy_Sardinia_EBA	Sardinia, Porto Torres, SAS, Su Crucifissu Mannu, t.16	Italy	40.8103	8.44418	1240K	1.31526	396521	M	ds.half
I3743	I3743	FernandesNatureEcologyEvolution2020	3991	2134-1947 calBCE (3655±25 BP, PSUAMS-2076)	Italy_Sardinia_EBA	Sardinia, Seulo	Italy	39.8666	9.23335	1240K	2.142	409035	M	ds.half
SUC001	SUC001	MarcusNatureCommunications2020	4009	2137-1980 calBCE (3677±21 BP, MAMS-38294)	Italy_Sardinia_EBA	Sardinia, Porto Torres, SAS, Su Crucifissu Mannu, t.16	Italy	40.8103	8.44418	1240K	1.34691	402049	F	ds.half
SUA002	JK2716	MarcusNatureCommunications2020	4100	2270-2030 calBCE (3732±30 BP, MAMS-28655)	Italy_Sardinia_EBA	Sardinia, Seulo, CA, Riparo sotto roccia Su Asedazzu	Italy	39.87	9.2356	1240K	1.67039	380150	M	ds.half
PJU002	PJU002	MarcusNatureCommunications2020	4125	2290-2060 calBCE (3774±29 BP, MAMS-39528)	Italy_Sardinia_EBA	Sardinia, Seneghe, OR, Padru Jossu	Italy	40.0667	8.60056	1240K	0.136172	79040	F	ds.half
SUC005	SUC005	MarcusNatureCommunications2020	4161	2283-2138 calBCE (3774±20 BP, MAMS-38298)	Italy_Sardinia_EBA	Sardinia, Porto Torres, SAS, Su Crucifissu Mannu, t.16	Italy	40.8103	8.44418	1240K	1.6116	422826	M	ds.half
SUA005	SUA005	MarcusNatureCommunications2020	4166	2289-2143 calBCE (3790±22 BP, MAMS-39538)	Italy_Sardinia_EBA	Sardinia, Seulo, CA, Riparo sotto roccia Su Asedazzu	Italy	39.87	9.2356	1240K	0.036213	20859	F	ds.half
ISC001	ISC001	MarcusNatureCommunications2020	4168	2294-2141 calBCE (3794±25 BP, MAMS-38277)	Italy_Sardinia_EBA	Sardinia, Usini, SS, S’Iscia ‘e sas Piras	Italy	40.6634	8.53865	1240K	1.83525	448248	M	ds.half
SUC004	SUC004	MarcusNatureCommunications2020	4171	2293-2148 calBCE (3802±19 BP, MAMS-38297)	Italy_Sardinia_EBA	Sardinia, Porto Torres, SAS, Su Crucifissu Mannu, t.16	Italy	40.8103	8.44418	1240K	1.56292	420694	F	ds.half
SUC007	SUC007	MarcusNatureCommunications2020	4328	2461-2295 calBCE (3880±22 BP, MAMS-38300)	Italy_Sardinia_EBA	Sardinia, Porto Torres, SAS, Su Crucifissu Mannu, t.16	Italy	40.8103	8.44418	1240K	1.26321	381654	M	ds.half
SUC006	SUC006	MarcusNatureCommunications2020	4340	2470-2310 calBCE (3909±19 BP, MAMS-38299)	Italy_Sardinia_EBA	Sardinia, Porto Torres, SAS, Su Crucifissu Mannu, t.16	Italy	40.8103	8.44418	1240K	0.964285	336360	M	ds.half
I10366	I10366	FernandesNatureEcologyEvolution2020	2250	391-209 calBCE (2250±20 BP, PSUAMS-4874)	Italy_Sardinia_IA_1	Sardinia, Usellus	Italy	39.81	8.84	1240K	2.46136	358065	F	ds.half
I16163	I16163	FernandesNatureEcologyEvolution2020	2548	762-434 calBCE (2465±20 BP, PSUAMS-6682)	Italy_Sardinia_IA_2	Sardinia, Anghelu Ruju	Italy	40.6267	8.32306	1240K	1.02939	298797	F	ss.half
VIL009	VIL009	MarcusNatureCommunications2020	2400	700-200 BCE	Italy_Sardinia_IA_Punic_1	Sardinia, Villamar, VS, Villamar	Italy	39.618	8.95812	1240K	0.074925	41989	F	ds.half
VIL007	VIL007	MarcusNatureCommunications2020	2410	516-403 calBCE (2400±15 BP)	Italy_Sardinia_IA_Punic_1	Sardinia, Villamar, VS, Villamar	Italy	39.618	8.95812	1240K	0.569238	242091	M	ds.half
VIL006	VIL006	MarcusNatureCommunications2020	2623	794-552 calBCE (2530±20 BP)	Italy_Sardinia_IA_Punic_1	Sardinia, Villamar, VS, Villamar	Italy	39.618	8.95812	1240K	0.568113	254346	F	ds.half
VIL010	VIL010	MarcusNatureCommunications2020	2747	808-785 calBCE (2600±15 BP)	Italy_Sardinia_IA_Punic_1	Sardinia, Villamar, VS, Villamar	Italy	39.618	8.95812	1240K	0.176009	94962	F	ds.half
VIL011	VIL011	MarcusNatureCommunications2020	2760	824-796 calBCE (2640±15 BP)	Italy_Sardinia_IA_Punic_1	Sardinia, Villamar, VS, Villamar	Italy	39.618	8.95812	1240K	0.39702	196021	M	ds.half
ORC002	ORC002	MarcusNatureCommunications2020	2252	393-211 calBCE (2255±22 BP, MAMS-38281)	Italy_Sardinia_IA_Punic_2	Sardinia, Perdasdefogu, NUO, S’Orcu ‘e Tueri	Italy	39.6672	9.42611	1240K	2.37296	488019	M	ds.half
VIL004	VIL004	MarcusNatureCommunications2020	2402	508-395 calBCE (2370±20 BP)	Italy_Sardinia_IA_Punic_2	Sardinia, Villamar, VS, Villamar	Italy	39.618	8.95812	1240K	0.057144	30087	F	ds.half
MSR003	MSR003	MarcusNatureCommunications2020	2500	800-300 BCE	Italy_Sardinia_IA_Punic_2	Sardinia, Carbonia, CI, Monte Sirai	Italy	39.1839	8.49329	1240K	0.591878	251151	F	ds.half
MSR002	MSR002	MarcusNatureCommunications2020	2636	800-571 calBCE (2550±20 BP)	Italy_Sardinia_IA_Punic_2	Sardinia, Carbonia, CI, Monte Sirai	Italy	39.1839	8.49329	1240K	0.409308	197654	M	ds.half
SEC001	SEC001	MarcusNatureCommunications2020	4278	2455-2201 calBCE (3835±25 BP, MAMS-38289)	Italy_Sardinia_LateC	Sardinia, Sennori, SS, Serra Crabiles, t.3	Italy	40.7862	8.59581	1240K	1.91999	452717	M	ds.half
SEC006	SEC006	MarcusNatureCommunications2020	4331	2462-2300 calBCE (3888±19 BP, MAMS-38293)	Italy_Sardinia_LateC	Sardinia, Sennori, SS, Serra Crabiles, t.3	Italy	40.7862	8.59581	1240K	1.58087	426666	F	ds.half
SEC004	SEC004	MarcusNatureCommunications2020	4333	2464-2301 calBCE (3894±19 BP, MAMS-38291)	Italy_Sardinia_LateC	Sardinia, Sennori, SS, Serra Crabiles, t.3	Italy	40.7862	8.59581	1240K	1.28236	350825	F	ds.half
SEC005	SEC005	MarcusNatureCommunications2020	4340	2470-2310 calBCE (3912±20 BP, MAMS-38292)	Italy_Sardinia_LateC	Sardinia, Sennori, SS, Serra Crabiles, t.3	Italy	40.7862	8.59581	1240K	1.79002	443556	F	ds.half
SEC002	SEC002	MarcusNatureCommunications2020	4357	2472-2342 calBCE (3917±19 BP, MAMS-38290)	Italy_Sardinia_LateC	Sardinia, Sennori, SS, Serra Crabiles, t.3	Italy	40.7862	8.59581	1240K	2.46215	491179	M	ds.half
I10364	I10364	FernandesNatureEcologyEvolution2020	2925	1150-800 BCE [based on a layer date of 1126-825 calBCE (2810±60 BP, Beta-82329) from the same tomb]	Italy_Sardinia_LBA	Sardinia, Alghero	Italy	40.55	8.31	1240K	1.70966	343822	M	ds.half
I3642	I3642	FernandesNatureEcologyEvolution2020	2997	1117-976 calBCE (2870±20 BP, PSUAMS-2387)	Italy_Sardinia_LBA	Sardinia, Alghero	Italy	40.5467	8.32156	1240K	0.11	62768	M	ds.half
I3741	I3741	FernandesNatureEcologyEvolution2020	3084	1219-1049 calBCE (2935±25 BP, PSUAMS-2118)	Italy_Sardinia_LBA	Sardinia, Persasdefogu	Italy	39.6833	9.43333	1240K	2.912	383361	F	ds.half
I10553	I10553	FernandesNatureEcologyEvolution2020	3091	1226-1056 calBCE (2950±20 BP, PSUAMS-4876)	Italy_Sardinia_LBA	Sardinia, Perdasdefogu	Italy	39.6833	9.43333	1240K	4.39082	428005	M	ds.half
I10554	I10554	FernandesNatureEcologyEvolution2020	3136	1260-1112 calBCE (2960±20 BP, PSUAMS-4877)	Italy_Sardinia_LBA	Sardinia, Perdasdefogu	Italy	39.6833	9.43333	1240K	3.87034	422321	F	ds.half
I10502_published	I10502	FernandesNatureEcologyEvolution2020	3149	1277-1121 calBCE (2980±25 BP, PSUAMS-6688)	Italy_Sardinia_LBA	Sardinia, Anulù Seui	Italy	39.8509	9.37724	1240K	0.036413	22267	M	ds.half
I10552	I10552	FernandesNatureEcologyEvolution2020	3249	1384-1213 calBCE (3025±20 BP, PSUAMS-4875)	Italy_Sardinia_LBA	Sardinia, Perdasdefogu	Italy	39.6833	9.43333	1240K	4.45811	444404	F	ds.half
I16170	I16170	FernandesNatureEcologyEvolution2020	3326	1451-1301 calBCE (3125±25 BP, PSUAMS-6696)	Italy_Sardinia_MBA	Sardinia, Anghelu Ruju	Italy	40.6267	8.32306	1240K	0.964618	300158	M	ss.half
I16161	I16161	FernandesNatureEcologyEvolution2020	3470	1606-1433 calBCE (3230±25 BP, PSUAMS-6681)	Italy_Sardinia_MBA	Sardinia, Anghelu Ruju	Italy	40.6267	8.32306	1240K	1.68712	377280	F	ss.half,ss.half
I10365_published	I10365	FernandesNatureEcologyEvolution2020	3403	1643-1263 calBCE (3190±80 BP, Beta-37705)	Italy_Sardinia_MBA_o	Sardinia, Seulo	Italy	39.8666	9.23335	1240K	1.02703	291841	M	ds.half
I16183	I16183	FernandesNatureEcologyEvolution2020	5172	3346-3098 calBCE (4500±25 BP, PSUAMS-6935)	Italy_Sardinia_N	Sardinia, Anghelu Ruju	Italy	40.6267	8.32306	1240K	0.169979	93452	F	ss.half
I16165	I16165	FernandesNatureEcologyEvolution2020	5677	3791-3662 calBCE (4960±25 BP, PSUAMS-6924)	Italy_Sardinia_N	Sardinia, Sa Ucca de su Tintirriolu	Italy	40.4106	8.63972	1240K	0.846599	275263	F	ss.half
I15943	I15943	FernandesNatureEcologyEvolution2020	5766	3927-3704 calBCE (4995±25 BP, PSUAMS-6932)	Italy_Sardinia_N	Sardinia, Anghelu Ruju	Italy	40.6267	8.32306	1240K	0.128154	70759	F	ss.half
I16166	I16166	FernandesNatureEcologyEvolution2020	5771	3935-3707 calBCE (5005±25 BP, PSUAMS-6925)	Italy_Sardinia_N	Sardinia, Sa Ucca de su Tintirriolu	Italy	40.4106	8.63972	1240K	0.115088	62755	M	ss.half
I16168	I16168	FernandesNatureEcologyEvolution2020	5806	3946-3766 calBCE (5035±25 BP, PSUAMS-6926)	Italy_Sardinia_N	Sardinia, Anghelu Ruju	Italy	40.6267	8.32306	1240K	0.550495	220227	M	ss.half
SUC008	SUC008	MarcusNatureCommunications2020	5813	3944-3782 calBCE (5042±21 BP, MAMS-38301)	Italy_Sardinia_N	Sardinia, Porto Torres, SAS, Su Crucifissu Mannu, t.22	Italy	40.8103	8.44418	1240K	1.63151	425815	F	ds.half
I15945	I15945	FernandesNatureEcologyEvolution2020	5833	3966-3800 calBCE (5095±30 BP, PSUAMS-6936)	Italy_Sardinia_N	Sardinia, Anghelu Ruju	Italy	40.6267	8.32306	1240K	0.170733	90860	F	ss.half
I15946	I15946	FernandesNatureEcologyEvolution2020	5956	4052-3959 calBCE (5205±30 BP, PSUAMS-6699)	Italy_Sardinia_N	Sardinia, Anghelu Ruju	Italy	40.6267	8.32306	1240K	0.65884	241857	M	ss.half
NOE001	NOE001	MarcusNatureCommunications2020	6091	4238-4043 calBCE (5307±32 BP, MAMS-39526)	Italy_Sardinia_N	Sardinia, Ossi, SS, Noeddale	Italy	40.6661	8.59315	1240K	0.035465	21705	M	ds.half
SID005	SID005	MarcusNatureCommunications2020	6094	4241-4046 calBCE (5316±31 BP, MAMS-39532)	Italy_Sardinia_N	Sardinia, Ossi, SS, S'isteridolzu	Italy	40.624	8.63669	1240K	0.117877	66501	M	ds.half
NOE002	NOE002	MarcusNatureCommunications2020	6138	4322-4054 calBCE (5352±32 BP, MAMS-39527)	Italy_Sardinia_N	Sardinia, Ossi, SS, Noeddale	Italy	40.6661	8.59315	1240K	0.0587	34430	M	ds.half
LON003	LON003_LON004	MarcusNatureCommunications2020	6300	4439-4260 calBCE (5481±32 BP, MAMS-39524)	Italy_Sardinia_N	Sardinia, Seulo, CA, Grutta I de Longu Fresu	Italy	39.87	9.2356	1240K	0.497305	214216	M	half
Ostuni1_d	Ostuni1	FuNature2016	27620	25860-25480 calBCE (23446±107 BP, MAMS-11449)	Italy_South_HG_Ostuni1	Apulia, Ostuni	Italy	40.73	17.57	3.7M	0.245	202164	F	half
Paglicci133_published	Paglicci133	FuNature2016	32895	32630-29260 BCE [31150-29260 calBCE (28100±400 BP, UTC-1415), 32630-29910 calBCE (29300±600 BP,UTC-1789), bracketing by two layer dates]	Italy_South_HG_Paglicci133	Apulia, Paglicci	Italy	41.65	15.61	1240K	0.041	39936	M	ds.minus
S_Itelman-1.DG	S_Itelman-1	MallickNature2016	0	present	Itelmen.DG	Kovran, Kamchatka	Russia	57	157	Shotgun.diploid	47.65	584464	F	..
S_Japanese-1.DG	HGDP00749	MallickNature2016	0	present	Japanese.DG	..	Japan	37.85	139	Shotgun.diploid	83.23	583937	M	..
S_Japanese-2.DG	HGDP00773	MallickNature2016	0	present	Japanese.DG	..	Japan	37.85	139	Shotgun.diploid	41.99	582819	F	..
S_Japanese-3.DG	S_Japanese-3	MallickNature2016	0	present	Japanese.DG	Tokyo	Japan	37.85	139.001	Shotgun.diploid	48.34	584390	M	..
S_Iraqi_Jew-1.DG	IraqiJew1771	MallickNature2016	0	present	Jew_Iraqi.DG	..	Iraq	33.3333	44.4333	Shotgun.diploid	41.9	584247	F	..
S_Iraqi_Jew-2.DG	IraqiJew4291	MallickNature2016	0	present	Jew_Iraqi.DG	..	Iraq	33.3333	44.4333	Shotgun.diploid	46.39	584251	M	..
S_Yemenite_Jew-1.DG	YemeniteJew4695	MallickNature2016	0	present	Jew_Yemenite.DG	..	Yemen	15.35	44.2	Shotgun.diploid	51.6	583924	F	..
S_Yemenite_Jew-2.DG	YemeniteJew5433	MallickNature2016	0	present	Jew_Yemenite.DG	..	Yemen	15.35	44.2	Shotgun.diploid	55.85	584452	M	..
I1705	I1705	LazaridisNature2016	4032	2198-1966 calBCE (3690±35 BP, Poz-81096)	Jordan_EBA	'Ain Ghazal	Jordan	31.988	35.976	1240K	2.037	375464	M	ds.half
I1730	I1730	LazaridisNature2016	4344	2489-2299 calBCE (3925±31 BP, OxA-32775)	Jordan_EBA	'Ain Ghazal	Jordan	31.988	35.976	1240K	1.673	369067	M	ds.half
I1706	I1706	LazaridisNature2016	4345	2490-2300 BCE	Jordan_EBA	'Ain Ghazal	Jordan	31.988	35.976	1240K	3.749	379082	F	ds.half
I6459	I6459	AgranatTamirCell2020	3249	1384-1213 calBCE (3025±20 BP, PSUAMS-3719)	Jordan_LBA	Baq'ah	Jordan	..	..	1240K	2.73108	455192	M	ds.half
I3985	I3985	AgranatTamirCell2020	3273	1412-1234 calBCE (3065±30 BP, PSUAMS-1992)	Jordan_LBA	Baq'ah	Jordan	..	..	1240K	2.65231	473747	M	ds.half
I3707	I3707	AgranatTamirCell2020	3287	1409-1265 calBCE (3070±25 BP, PSUAMS-1991)	Jordan_LBA	Baq'ah	Jordan	..	..	1240K	2.13809	454926	F	ds.half
I6565	I6565	AgranatTamirCell2020	3300	1550-1150 BCE	Jordan_LBA	Baq'ah	Jordan	..	..	1240K	0.138874	78896	F	ds.half
I6464	I6464	AgranatTamirCell2020	3300	1550-1150 BCE	Jordan_LBA	Baq'ah	Jordan	..	..	1240K	0.824949	295008	M	ds.half
I6460	I6460	AgranatTamirCell2020	3300	1550-1150 BCE	Jordan_LBA	Baq'ah	Jordan	..	..	1240K	0.767247	294939	M	ds.half
I6567	I6567	AgranatTamirCell2020	3300	1550-1150 BCE	Jordan_LBA	Baq'ah	Jordan	..	..	1240K	0.944403	307924	F	ds.half
I6462	I6462	AgranatTamirCell2020	3300	1550-1150 BCE	Jordan_LBA	Baq'ah	Jordan	..	..	1240K	0.94884	313335	F	ds.half
I6569	I6569	AgranatTamirCell2020	3300	1550-1150 BCE	Jordan_LBA	Baq'ah	Jordan	..	..	1240K	1.38715	348214	M	ds.half
I6564	I6564	AgranatTamirCell2020	3300	1550-1150 BCE	Jordan_LBA	Baq'ah	Jordan	..	..	1240K	1.61004	375277	F	ds.half
I6572	I6572	AgranatTamirCell2020	3300	1550-1150 BCE	Jordan_LBA	Baq'ah	Jordan	..	..	1240K	2.65355	401901	F	ds.half
I6570	I6570	AgranatTamirCell2020	3300	1550-1150 BCE	Jordan_LBA	Baq'ah	Jordan	..	..	1240K	3.0389	418869	F	ds.half
I6566	I6566	AgranatTamirCell2020	3300	1550-1150 BCE	Jordan_LBA	Baq'ah	Jordan	..	..	1240K	2.80703	406858	M	ds.half
I3706	I3706	AgranatTamirCell2020	3306	1424-1288 calBCE (3095±25 BP, PSUAMS-1990)	Jordan_LBA	Baq'ah	Jordan	..	..	1240K	2.71284	461778	M	ds.half,ds.half
I3987	I3987	AgranatTamirCell2020	3311	1428-1293 calBCE (3100±25 BP, PSUAMS-1989)	Jordan_LBA	Baq'ah	Jordan	..	..	1240K	3.43423	489376	M	ds.half
I3705	I3705	AgranatTamirCell2020	3348	1492-1303 calBCE (3130±25 BP, PSUAMS-1987)	Jordan_LBA	Baq'ah	Jordan	..	..	1240K	3.16803	478541	M	ds.half,ds.half
I6571	I6571	AgranatTamirCell2020	3396	1496-1396 calBCE (3155±20 BP, PSUAMS-3720)	Jordan_LBA	Baq'ah	Jordan	..	..	1240K	3.22811	424266	F	ds.half
I3703	I3703	AgranatTamirCell2020	3300	1550-1150 BCE	Jordan_LBA_IA	Baq'ah	Jordan	..	..	1240K	0.985787	338639	M	ds.half
I3986	I3986	AgranatTamirCell2020	3300	1550-1150 BCE	Jordan_LBA_IA	Baq'ah	Jordan	..	..	1240K	4.83388	505640	F	ds.half
BAJ001_BAJ001.A0101	BAJ001	FeldmanNatureCommunications2019	8850	7100-6700 BCE (Archaeological context date)	Jordan_PPNB	Ba’ja	Jordan	30.4153	35.4625	1240k	0.635151	237661	F	..
I1704	I1704	LazaridisNature2016	9202	7446-7058 calBCE (8190±60 BP, Poz-81095, date suspect because C:N ratio of 4.72)	Jordan_PPNB	'Ain Ghazal	Jordan	31.988	35.976	1240K	0.164	89064	F	ds.half
I1710	I1710	LazaridisNature2016	9580	7733-7526 calBCE (8580±60 BP, Poz-81098)	Jordan_PPNB	'Ain Ghazal	Jordan	31.988	35.976	1240K	0.117	67410	M	ds.half
I1707	I1707	LazaridisNature2016	9582	7722-7541 calBCE (8590±50 BP, Poz-81097)	Jordan_PPNB	'Ain Ghazal	Jordan	31.988	35.976	1240K	0.142	78941	M	ds.half
I1701_published	I1701	LazaridisNature2016	9610	7750-7569 calBCE (8620±50 BP, Poz-81094)	Jordan_PPNB	'Ain Ghazal	Jordan	31.988	35.976	1240K	0.018066	10917	F	ds.half,ds.half
I1415_published	I1415	LazaridisNature2016	9875	8197-7653 calBCE (8790±50 BP, Poz-81101, date suspect because C:N ratio of 4.15)	Jordan_PPNB	'Ain Ghazal	Jordan	31.988	35.976	1240K	0.040037	24432	M	ds.half,ds.half,ds.half
I1727	I1727	LazaridisNature2016	10050	8300-7900 BCE	Jordan_PPNB	'Ain Ghazal	Jordan	31.988	35.976	1240K	0.041	24528	M	ds.half
I1414_published	I1414	LazaridisNature2016	10050	8300-7900 BCE	Jordan_PPNB	'Ain Ghazal	Jordan	31.988	35.976	1240K	0.065226	38460	M	ds.half,ds.half,ds.half
I1700_published	I1700	LazaridisNature2016	10050	8300-7900 BCE	Jordan_PPNB	'Ain Ghazal	Jordan	31.988	35.976	1240K	0.044994	26884	M	ds.half,ds.half,ds.half
I1699	I1699	LazaridisNature2016	8700	6800-6700 BCE	Jordan_PPNC	'Ain Ghazal	Jordan	31.988	35.976	1240K	0.309	156419	F	ds.half
I1679_published	I1679	LazaridisNature2016	8800	6900-6800 BCE	Jordan_PPNC	'Ain Ghazal	Jordan	31.988	35.976	1240K	0.04	24456	F	ds.half
S_Jordanian-1.DG	Jordan445	MallickNature2016	0	present	Jordanian.DG	Jordan migrants sampled in Kuwait	Jordan	32.0546	35.9143	Shotgun.diploid	46.13	583822	M	..
S_Jordanian-2.DG	Jordan603	MallickNature2016	0	present	Jordanian.DG	Jordan migrants sampled in Kuwait	Jordan	32.0546	35.9143	Shotgun.diploid	36.71	584707	M	..
S_Jordanian-3.DG	Jordan214	MallickNature2016	0	present	Jordanian.DG	Jordan migrants sampled in Kuwait	Jordan	32.0546	35.9143	Shotgun.diploid	39.5	584753	M	..
S_Ju_hoan_North-1.DG	HGDP00991	MallickNature2016	0	present	Ju_hoan_North.DG	..	Namibia	-18.9373	21.4524	Shotgun.diploid	46.49	576608	M	..
S_Ju_hoan_North-2.DG	HGDP00987	MallickNature2016	0	present	Ju_hoan_North.DG	..	Namibia	-18.9373	21.4524	Shotgun.diploid	34.22	583937	M	..
S_Ju_hoan_North-3.DG	HGDP01032	MallickNature2016	0	present	Ju_hoan_North.DG	..	Namibia	-18.9373	21.4524	Shotgun.diploid	37.24	583652	M	..
B_Ju_hoan_North-4.DG	HGDP01036	PrueferNature2013	0	present	Ju_hoan_North.DG	..	Namibia	-18.9373	21.4524	Shotgun.diploid	40.57	583377	M	..
T_Kaba-1.DG	T_Kaba-1	FanGenomeBiology2019	0	present	Kaba.DG	Paoua	Central African Republic	7.24269	16.4406	Shotgun.diploid	48	584679	M	..
T_Kaba-2.DG	T_Kaba-2	FanGenomeBiology2019	0	present	Kaba.DG	Paoua	Central African Republic	7.24269	16.4406	Shotgun.diploid	48	584198	F	..
S_Kalash-1.DG	HGDP00328	MallickNature2016	0	present	Kalash.DG	..	Pakistan	35.9937	71.5	Shotgun.diploid	37.12	584322	M	..
S_Kalash-2.DG	HGDP00286	MallickNature2016	0	present	Kalash.DG	..	Pakistan	35.9937	71.5	Shotgun.diploid	34.65	584655	F	..
S_Kapu-1.DG	S_Kapu-1	MallickNature2016	0	present	Kapu.DG	Visakhapatnam	India	17.72	83.32	Shotgun.diploid	51.14	584505	M	..
S_Kapu-2.DG	S_Kapu-2	MallickNature2016	0	present	Kapu.DG	Visakhapatnam	India	17.72	83.32	Shotgun.diploid	52.32	584506	M	..
S_Karitiana-1.DG	HGDP01012	MallickNature2016	0	present	Karitiana.DG	..	Brazil	-10	-63	Shotgun.diploid	44.93	583870	M	..
S_Karitiana-2.DG	HGDP01018	MallickNature2016	0	present	Karitiana.DG	..	Brazil	-10	-63	Shotgun.diploid	39.49	583320	F	..
B_Karitiana-3.DG	HGDP01015	PrueferNature2013	0	present	Karitiana.DG	..	Brazil	-10	-63	Shotgun.diploid	37.39	584156	M	..
BR_Kashmiri_Pandit-1.DG	BR_Kashmiri_Pandit-1	MallickNature2016	0	present	Kashmiri_Pandit.DG	Draw, Jammu and Kashmir	India	34.4333	75.75	Shotgun.diploid	36.58	583333	M	..
BOT14	BOT14	JeongNatureEcologyEvolution2019	5316	3632-3100 calBCE (4620±80 BP, OxA-4316)	Kazakhstan_Botai_Eneolithic	Botai	Kazakhstan	53.1667	67.6667	1240K	1.3999	402062	M	..
BOT2016	BOT2016	JeongNatureEcologyEvolution2019	5392	3517-3367 calBCE (4660±25 BP)	Kazakhstan_Botai_Eneolithic	Botai	Kazakhstan	53.1667	67.6667	1240K	2.11313	422340	F	half
BOT15.SG	BOT15	DamgaardScience2018	5135	3343-3026 calBCE (4474±37 BP, UBA-32663)	Kazakhstan_Botai.SG	Botai	Kazakhstan	53.306	67.6482	Shotgun	2.41349	540006	M	ds.minus
EBA1.SG	EBA1	DamgaardScience2018	4112	2286-2037 calBCE (3752±35 BP, UBA-32665)	Kazakhstan_Central_Steppe_EMBA.SG	Gregorievka 2	Kazakhstan	51.6313	74.6645	Shotgun	3.22376	566040	F	ds.minus
EBA2.SG	EBA2	DamgaardScience2018	4494	2620-2468 calBCE (4013±33 BP, UBA-32664)	Kazakhstan_Central_Steppe_EMBA.SG	Sjolpan 4	Kazakhstan	52.6298	76.7276	Shotgun	7.14143	592156	F	ds.minus
I11734	I11734	NarasimhanPattersonScience2019	4917	3022-2911 calBCE (4360±20 BP, PSUAMS-4619)	Kazakhstan_Kumsay_EBA	Kumsay, Kyirik Oba	Kazakhstan	49.49	58.51	1240K	0.878909	299351	M	ds.half
I11732	I11732	NarasimhanPattersonScience2019	4945	3078-2912 calBCE (4365±20 BP, PSUAMS-4751)	Kazakhstan_Kumsay_EBA	Kumsay, Kyirik Oba	Kazakhstan	49.49	58.51	1240K	2.79712	405712	F	ds.half
I11531	I11531	NarasimhanPattersonScience2019	4953	3087-2919 calBCE (4385±20 BP, PSUAMS-4617)	Kazakhstan_Kumsay_EBA	Kumsay, Kyirik Oba	Kazakhstan	49.49	58.51	1240K	1.99889	368939	F	ds.half
I11501	I11501	NarasimhanPattersonScience2019	5169	3341-3097 calBCE (4495±25 BP, PSUAMS-4604)	Kazakhstan_Kumsay_EBA	Kumsay, Kyirik Oba	Kazakhstan	49.49	58.51	1240K	1.11681	348097	F	ds.half
I6793	I6793	NarasimhanPattersonScience2019	3641	1745-1636 calBCE (3395±20 BP, PSUAMS-2925)	Kazakhstan_Maitan_MLBA_Alakul	Maitan	Kazakhstan	50.09	74.44	1240K	4.05797	457266	M	ds.half
I6791	I6791	NarasimhanPattersonScience2019	3713	1862-1664 calBCE (3425±20 BP, PSUAMS-2923)	Kazakhstan_Maitan_MLBA_Alakul	Maitan	Kazakhstan	50.09	74.44	1240K	4.43185	462709	F	ds.half
I6797	I6797	NarasimhanPattersonScience2019	3728	1872-1684 calBCE (3435±20 BP, PSUAMS-2929)	Kazakhstan_Maitan_MLBA_Alakul	Maitan	Kazakhstan	50.09	74.44	1240K	4.08732	465419	F	ds.half
I6790	I6790	NarasimhanPattersonScience2019	3728	1872-1684 calBCE (3435±20 BP, PSUAMS-2980)	Kazakhstan_Maitan_MLBA_Alakul	Maitan	Kazakhstan	50.09	74.44	1240K	4.09889	451314	F	ds.half
I6794	I6794	NarasimhanPattersonScience2019	3732	1876-1688 calBCE (3445±20 BP, PSUAMS-2926)	Kazakhstan_Maitan_MLBA_Alakul	Maitan	Kazakhstan	50.09	74.44	1240K	4.08714	461540	M	ds.half
I6789	I6789	NarasimhanPattersonScience2019	3735	1877-1693 calBCE (3455±20 BP, PSUAMS-2922)	Kazakhstan_Maitan_MLBA_Alakul	Maitan	Kazakhstan	50.09	74.44	1240K	3.77748	451195	M	ds.half
I6796	I6796	NarasimhanPattersonScience2019	3765	1882-1748 calBCE (3485±20 BP, PSUAMS-2928)	Kazakhstan_Maitan_MLBA_Alakul	Maitan	Kazakhstan	50.09	74.44	1240K	2.99218	436234	F	ds.half
I11737	I11737	NarasimhanPattersonScience2019	4064	2195-2032 calBCE (3710±20 BP, PSUAMS-4902)	Kazakhstan_Mereke_MBA	Mereke, Taskala district, Zapadno-Kazahstanskaya Oblast	Kazakhstan	50.7702	49.34	1240K	4.0108	406525	M	ds.half
I11735	I11735	NarasimhanPattersonScience2019	4331	2462-2299 calBCE (3885±20 BP, PSUAMS-4901)	Kazakhstan_Mereke_MBA	Mereke, Taskala district, Zapadno-Kazahstanskaya Oblast	Kazakhstan	50.7702	49.34	1240K	4.72492	423301	M	ds.half
I10140	I10140	NarasimhanPattersonScience2019	3250	1400-1200 BCE	Kazakhstan_MLBA_Aktogai	Aktogai	Kazakhstan	46.9659	80.0347	1240K	1.03763	312575	M	ds.half
I4774	I4774	NarasimhanPattersonScience2019	3512	1615-1509 calBCE (3285±20 BP, PSUAMS-2608)	Kazakhstan_MLBA_Aktogai	Aktogai	Kazakhstan	46.9659	80.0347	1240K	4.541	429895	M	ds.half
I4773	I4773	NarasimhanPattersonScience2019	3516	1618-1513 calBCE (3290±20 BP, PSUAMS-2607)	Kazakhstan_MLBA_Aktogai	Aktogai	Kazakhstan	46.9659	80.0347	1240K	5.029	430975	M	ds.half
I4265	I4265	NarasimhanPattersonScience2019	3534	1640-1527 calBCE (3310±20 BP, PSUAMS-2511)	Kazakhstan_MLBA_Aktogai	Aktogai	Kazakhstan	46.9659	80.0347	1240K	3.964	431671	M	ds.half
I4264	I4264	NarasimhanPattersonScience2019	3560	1691-1528 calBCE (3335±30 BP, PSUAMS-2124)	Kazakhstan_MLBA_Aktogai	Aktogai	Kazakhstan	46.9659	80.0347	1240K	4.246	439731	F	ds.half
I6800	I6800	NarasimhanPattersonScience2019	3663	1767-1658 calBCE (3415±20 BP, PSUAMS-2942)	Kazakhstan_MLBA_Alakul_Lisakovskiy	Lisakovskiy	Kazakhstan	52.61	62.69	1240K	1.31555	385277	F	ds.half
I6788	I6788	NarasimhanPattersonScience2019	3713	1862-1664 calBCE (3425±20 BP, PSUAMS-2921)	Kazakhstan_MLBA_Alakul_Lisakovskiy	Lisakovskiy	Kazakhstan	52.61	62.69	1240K	0.254859	130583	F	ds.half
I1931	I1931	NarasimhanPattersonScience2019	3348	1495-1300 calBCE (3130±30 BP, Beta-391198)	Kazakhstan_MLBA_Dali	Byan Zherek, eastern spur, Dali	Kazakhstan	45.1324	79.3644	1240K	0.327	163006	F	ds.half,ds.half
I3448	I3448	NarasimhanPattersonScience2019	3700	1900-1600 BCE [layer date of another sample from the same grave at 1871-1636 calBCE (3420±30 BP, Beta-391199)]	Kazakhstan_MLBA_Dali	Byan Zherek, eastern spur, Dali	Kazakhstan	45.1324	79.3644	1240K	0.350632	174248	F	ds.half,ds.half,ds.half
I0507	I0507	NarasimhanPattersonScience2019	3704	1871-1636 calBCE (3420±30 BP, Beta-391199)	Kazakhstan_MLBA_Dali	Byan Zherek, eastern spur, Dali	Kazakhstan	45.1324	79.3644	1240K	2.114	492137	M	ds.half
I4567_published	I4567	NarasimhanPattersonScience2019	3637	1743-1631 calBCE (3390±20 BP, PSUAMS-2545)	Kazakhstan_MLBA_Kairan	Kairan	Kazakhstan	48.7418	76.9957	1240K	0.183085	103477	M	ds.half,ds.half,ds.half
I4568	I4568	NarasimhanPattersonScience2019	3641	1745-1636 calBCE (3395±20 BP, PSUAMS-2546)	Kazakhstan_MLBA_Kairan	Kairan	Kazakhstan	48.7418	76.9957	1240K	0.199563	110507	M	ds.half,ds.half,ds.half
I4779	I4779	NarasimhanPattersonScience2019	3641	1745-1636 calBCE (3395±20 BP, PSUAMS-2939)	Kazakhstan_MLBA_Kairan	Kairan	Kazakhstan	48.7418	76.9957	1240K	2.395	395205	F	ds.half
I4776	I4776	NarasimhanPattersonScience2019	3663	1767-1658 calBCE (3415±20 BP, PSUAMS-2912)	Kazakhstan_MLBA_Kairan	Kairan	Kazakhstan	48.7418	76.9957	1240K	4.234	422737	F	ds.half
I4318	I4318	NarasimhanPattersonScience2019	3663	1767-1658 calBCE (3415±20 BP, PSUAMS-2961)	Kazakhstan_MLBA_Kairan	Kairan	Kazakhstan	48.7418	76.9957	1240K	5.152	468285	F	ds.half,ds.half
I5761	I5761	NarasimhanPattersonScience2019	3802	1931-1772 calBCE (3530±20 BP, PSUAMS-3099)	Kazakhstan_MLBA_Kairan	Kairan	Kazakhstan	48.7418	76.9957	1240K	0.038	22847	F	ds.half
I4566	I4566	NarasimhanPattersonScience2019	3596	1729-1563 calBCE (3350±20 BP, PSUAMS-2991)	Kazakhstan_MLBA_Kairan_o	Kairan	Kazakhstan	48.7418	76.9957	1240K	0.328	166679	F	ds.half
I4780	I4780	NarasimhanPattersonScience2019	3648	1754-1642 calBCE (3410±20 BP, PSUAMS-2913)	Kazakhstan_MLBA_Kairan_o	Kairan	Kazakhstan	48.7418	76.9957	1240K	0.294723	140598	F	ds.half,ds.half,ds.half,ds.half,ds.half,ds.half
I4263	I4263	NarasimhanPattersonScience2019	3700	1861-1639 calBCE (3415±25 BP, PSUAMS-2123)	Kazakhstan_MLBA_Karagash	Karagash 2	Kazakhstan	48.7818	76.453	1240K	1.085	266231	M	ds.half
I4262	I4262	NarasimhanPattersonScience2019	3738	1881-1695 calBCE (3465±25 BP, PSUAMS-2122)	Kazakhstan_MLBA_Karagash	Karagash 2	Kazakhstan	48.7818	76.453	1240K	3.111	416852	M	ds.half
I4783	I4783	NarasimhanPattersonScience2019	3482	1610-1454 calBCE (3250±20 BP, PSUAMS-2612)	Kazakhstan_MLBA_KazakhMys	Kazakh Mys	Kazakhstan	46.9479	79.9881	1240K	2.431	393105	M	ds.half
I4322	I4322	NarasimhanPattersonScience2019	3507	1611-1503 calBCE (3270±20 BP, PSUAMS-2544)	Kazakhstan_MLBA_KazakhMys	Kazakh Mys	Kazakhstan	46.9479	79.9881	1240K	0.841	274538	M	ds.half
I4321	I4321	NarasimhanPattersonScience2019	3534	1640-1527 calBCE (3310±20 BP, PSUAMS-2962)	Kazakhstan_MLBA_KazakhMys	Kazakh Mys	Kazakhstan	46.9479	79.9881	1240K	3.651	404242	F	ds.half
I4782	I4782	NarasimhanPattersonScience2019	3629	1736-1621 calBCE (3370±20 BP, PSUAMS-2915)	Kazakhstan_MLBA_KazakhMys	Kazakh Mys	Kazakhstan	46.9479	79.9881	1240K	4.271	421411	F	ds.half
I4790	I4790	NarasimhanPattersonScience2019	3433	1527-1439 calBCE (3220±20 BP, PSUAMS-2547)	Kazakhstan_MLBA_OyDzhaylau	Oy-Dzhaylau III	Kazakhstan	42.6894	73.1175	1240K	4.334	452634	M	ds.half
I7060	I7060	NarasimhanPattersonScience2019	3473	1608-1437 calBCE (3235±25 BP, PSUAMS-3728)	Kazakhstan_MLBA_OyDzhaylau	Oy-Dzhaylau III	Kazakhstan	42.6894	73.1175	1240K	1.08389	359162	F	ds.half
I4791	I4791	NarasimhanPattersonScience2019	3480	1609-1450 calBCE (3245±20 BP, PSUAMS-2548)	Kazakhstan_MLBA_OyDzhaylau	Oy-Dzhaylau III	Kazakhstan	42.6894	73.1175	1240K	0.116	64785	M	ds.half
I4789	I4789	NarasimhanPattersonScience2019	3508	1617-1498 calBCE (3270±25 BP, PSUAMS-2964)	Kazakhstan_MLBA_OyDzhaylau	Oy-Dzhaylau III	Kazakhstan	42.6894	73.1175	1240K	5.02727	459777	F	ds.half,ds.half
I3788	I3788	NarasimhanPattersonScience2019	3558	1683-1532 calBCE (3330±20 BP, PSUAMS-2499)	Kazakhstan_MLBA_OyDzhaylau	Oy-Dzhaylau III	Kazakhstan	42.6894	73.1175	1240K	0.339	159414	M	ds.half
I3861	I3861	NarasimhanPattersonScience2019	3728	1872-1684 calBCE (3435±20 BP, PSUAMS-3115)	Kazakhstan_MLBA_OyDzhaylau	Oy-Dzhaylau III	Kazakhstan	42.6894	73.1175	1240K	0.594	219512	F	ds.half
I10110	I10110	NarasimhanPattersonScience2019	3100	1400-900 BCE	Kazakhstan_Shoendykol_MLBA_Fedorovo	Shoendykol	Kazakhstan	50.82	75.6	1240K	3.75689	443908	F	ds.half
I10111	I10111	NarasimhanPattersonScience2019	3404	1497-1410 calBCE (3165±20 BP, PSUAMS-6971)	Kazakhstan_Shoendykol_MLBA_Fedorovo	Shoendykol	Kazakhstan	50.82	75.6	1240K	4.66962	448293	M	ds.half
I10112	I10112	NarasimhanPattersonScience2019	3511	1613-1509 calBCE (3280±20 BP, PSUAMS-6929)	Kazakhstan_Shoendykol_MLBA_Fedorovo	Shoendykol	Kazakhstan	50.82	75.6	1240K	4.76118	451970	M	ds.half
I3772	I3772	NarasimhanPattersonScience2019	2913	1025-901 calBCE (2810±25 BP, PSUAMS-2080)	Kazakhstan_Zevakinskiy_LBA	Zevakinskiy stone fence	Kazakhstan	50.2249	81.8368	1240K	1.811	405757	F	ds.half
I3753	I3753	NarasimhanPattersonScience2019	2976	1111-941 calBCE (2860±20 BP, PSUAMS-2540)	Kazakhstan_Zevakinskiy_LBA	Zevakinskiy stone fence	Kazakhstan	50.2249	81.8368	1240K	1.973	395398	M	ds.half
I3977	I3977	NarasimhanPattersonScience2019	3013	1126-1000 calBCE (2885±20 BP, PSUAMS-2507)	Kazakhstan_Zevakinskiy_LBA	Zevakinskiy stone fence	Kazakhstan	50.2249	81.8368	1240K	1.799	401162	M	ds.half
I4267	I4267	NarasimhanPattersonScience2019	3053	1193-1013 calBCE (2905±20 BP, PSUAMS-2512)	Kazakhstan_Zevakinskiy_LBA	Zevakinskiy stone fence	Kazakhstan	50.2249	81.8368	1240K	3.761	422530	M	ds.half
I4295	I4295	NarasimhanPattersonScience2019	3084	1211-1056 calBCE (2935±20 BP, PSUAMS-2515)	Kazakhstan_Zevakinskiy_LBA	Zevakinskiy stone fence	Kazakhstan	50.2249	81.8368	1240K	3.36	418103	M	ds.half
I12534	I12534	PrendergastLipsonSawchukScience2019	3982	2121-1942 calBCE (3640±20 BP, PSUAMS-4983)	Kenya_EarlyPastoralN	Prette John's Gully, GsJi 12	Kenya	-0.545	36.106	1240K	0.687178	264140	F	ds.half,ss.half,ss.half,ss.half
I12533	I12533	PrendergastLipsonSawchukScience2019	4007	2136-1977 calBCE (3670±20 BP, PSUAMS-4982)	Kenya_EarlyPastoralN	Prette John's Gully, GsJi 11	Kenya	-0.545	36.106	1240K	0.825962	314780	M	ds.half,ss.half,ss.half,ss.half
I8930_published	I8930	PrendergastLipsonSawchukScience2019	4450	3300-1700 BCE	Kenya_Kansyore	Victoria Nyanza, Homa Bay, White Rock Point, GrJb2	Kenya	-0.45	34.321	1240K	0.028241	16855	M	ds.half,ss.half,ss.half,ss.half
I8931	I8931	PrendergastLipsonSawchukScience2019	4450	3300-1700 BCE	Kenya_Kansyore	Victoria Nyanza, Homa Bay, White Rock Point, GrJb2	Kenya	-0.45	34.3167	1240K	0.067977	39667	F	ds.half,ss.half,ss.half,ss.half,ss.half,ss.half,ss.half,ss.half,ss.half,ss.half,ss.half,ss.half
BR_Kharia-1.DG	stockplate15_D7	MallickNature2016	0	present	Kharia.DG	Tapkara, Chattisgarh	India	22.5	83.95	Shotgun.diploid	43.47	583435	M	..
S_Khomani_San-1.DG	S_Khomani_San-1	MallickNature2016	0	present	Khomani_San.DG	Andriesvale, Northern Cape, South Africa	South Africa	-27	20.75	Shotgun.diploid	47.38	584359	F	..
S_Khomani_San-2.DG	S_Khomani_San-2	MallickNature2016	0	present	Khomani_San.DG	Andriesvale, Northern Cape, South Africa	South Africa	-27	20.75	Shotgun.diploid	51.72	584642	F	..
S_Khonda_Dora-1.DG	S_Khonda_Dora-1	MallickNature2016	0	present	Khonda_Dora.DG	..	India	18.33	82.87	Shotgun.diploid	49.29	584536	M	..
T_Kikuyu-1.DG	T_Kikuyu-1	FanGenomeBiology2019	0	present	Kikuyu.DG	Mariashoni, Kikuyu sampling location	Kenya	0.360415	35.5817	Shotgun.diploid	38	584488	F	..
T_Kikuyu-2.DG	T_Kikuyu-2	FanGenomeBiology2019	0	present	Kikuyu.DG	Mariashoni, Kikuyu sampling location	Kenya	0.360415	35.5817	Shotgun.diploid	37	584543	M	..
S_Kinh-1.DG	HG01600	MallickNature2016	0	present	Kinh.DG	Ho Chi Minh City	Vietnam	21	105.9	Shotgun.diploid	38.35	583813	F	..
S_Kinh-2.DG	HG01846	MallickNature2016	0	present	Kinh.DG	Ho Chi Minh City	Vietnam	21	105.9	Shotgun.diploid	37.2	583311	M	..
S_Kongo-2.DG	S_Kongo-2	MallickNature2016	0	present	Kongo.DG	Bandevouri-Fang	Congo	2.5	11.75	Shotgun.diploid	47.46	583813	F	..
S_Korean-1.DG	ND19394	MallickNature2016	0	present	Korean.DG	..	South Korea	37.6	127	Shotgun.diploid	44.32	584417	M	..
S_Korean-2.DG	NA00726	MallickNature2016	0	present	Korean.DG	..	South Korea	37.6	127	Shotgun.diploid	53.33	584377	F	..
BR_Kurumba-1.DG	BR_Kurumba-1	MallickNature2016	0	present	Kurumba.DG	Palakkad, Kerala	India	10.7833	76.65	Shotgun.diploid	40.39	580120	M	..
S_Kusunda-1.DG	Kusunda02	MallickNature2016	0	present	Kusunda.DG	Ghorahi, Dang	Nepal	28.0725	82.4878	Shotgun.diploid	37.2	583676	M	..
S_Kusunda-2.DG	Kusunda15	MallickNature2016	0	present	Kusunda.DG	Damauli, Tanahu	Nepal	28.0725	84.2595	Shotgun.diploid	39.77	583807	M	..
S_Kyrgyz-1.DG	S_Kyrgyz-1	MallickNature2016	0	present	Kyrgyz_Kyrgyzstan.DG	Bishkek	Kyrgyzstan	42.8667	74.6167	Shotgun.diploid	48.53	583690	M	..
S_Kyrgyz-2.DG	S_Kyrgyz-2	MallickNature2016	0	present	Kyrgyz_Kyrgyzstan.DG	Bishkek	Kyrgyzstan	42.8667	74.6167	Shotgun.diploid	38.86	584361	F	..
I11527	I11527	NarasimhanPattersonScience2019	3971	2114-1928 calBCE (3630±20 BP, PSUAMS-4750)	Kyrgyzstan_Aygirdjal_BA	Aigyrzhal	Kyrgyzstan	41.4315	75.8855	1240K	4.06715	410720	M	ds.half
I11526	I11526	NarasimhanPattersonScience2019	4072	2203-2041 calBCE (3735±20 BP, PSUAMS-4607)	Kyrgyzstan_Aygirdjal_BA	Aigyrzhal	Kyrgyzstan	41.4315	75.8855	1240K	1.5073	278276	M	ds.half
T_Laka-1.DG	T_Laka-1	FanGenomeBiology2019	0	present	Laka.DG	Bessao	Chad	8.31514	16.1547	Shotgun.diploid	49	583616	M	..
T_Laka-2.DG	T_Laka-2	FanGenomeBiology2019	0	present	Laka.DG	Bessao	Chad	8.31514	16.1547	Shotgun.diploid	37	583361	F	..
Kivutkalns194	Kivutkalns194	MittnikNatureCommunications2018	2268	405-230 calBCE (2298±28 BP, Hela-3737)	Latvia_BA	Kivutkalns	Latvia	56.852	24.272	1240K	0.147018	86232	M	half
Kivutkalns164	Kivutkalns164	MittnikNatureCommunications2018	2510	730-390 calBCE (2385±30 BP, Hela-3739)	Latvia_BA	Kivutkalns	Latvia	56.852	24.272	1240K	0.089326	50936	M	half
Kivutkalns19	Kivutkalns19	MittnikNatureCommunications2018	2515	730-400 calBCE (2403±24 BP, Hela-3746)	Latvia_BA	Kivutkalns	Latvia	56.852	24.272	1240K	5.54738	514838	M	half
Kivutkalns222	Kivutkalns222	MittnikNatureCommunications2018	2523	745-400 calBCE (2423±26 BP, Hela-3736)	Latvia_BA	Kivutkalns	Latvia	56.852	24.272	1240K	1.22607	382305	M	half
Kivutkalns215	Kivutkalns215	MittnikNatureCommunications2018	2543	760-425 calBCE (2462±27 BP, Hela-3745)	Latvia_BA	Kivutkalns	Latvia	56.852	24.272	1240K	2.62284	492023	F	half
Kivutkalns207	Kivutkalns207	MittnikNatureCommunications2018	2613	790-535 calBCE (2511±30 BP, Hela-3743)	Latvia_BA	Kivutkalns	Latvia	56.852	24.272	1240K	6.92747	523720	F	half
Kivutkalns153	Kivutkalns153	MittnikNatureCommunications2018	2623	800-545 calBCE (2542±29 BP, Hela-3744)	Latvia_BA	Kivutkalns	Latvia	56.852	24.272	1240K	0.319192	133709	M	half
Kivutkalns25	Kivutkalns25	MittnikNatureCommunications2018	2623	800-545 calBCE (2545±30 BP, Hela-3738)	Latvia_BA	Kivutkalns	Latvia	56.852	24.272	1240K	1.50492	406742	M	half
Kivutkalns209	Kivutkalns209	MittnikNatureCommunications2018	2628	805-550 calBCE [785-515 (2497±30 BP and Hela-3741), 805-550 calBCE (2556±30 BP, Hela-3742)]	Latvia_BA	Kivutkalns	Latvia	56.852	24.272	1240K	2.14945	470575	M	half
Kivutkalns42	Kivutkalns42	MittnikNatureCommunications2018	2635	810-560 calBCE (2573±30 BP, Hela-3740)	Latvia_BA	Kivutkalns	Latvia	56.852	24.272	1240K	1.0606	351793	F	half
I4441	I4441	MathiesonNature2018	6725	4837-4713 calBCE (5900±30 BP, PSUAMS-2265)	Latvia_HG	Zvejnieki	Latvia	56.2833	25.1333	1240K	3.521	401239	M	ds.half
I4628	I4628	MathiesonNature2018	7027	5302-4852 calBCE (6145±80 BP, Ua-19883)	Latvia_HG	Zvejnieki	Latvia	56.2833	25.1333	1240K	2.881	388624	M	ds.half
I4440	I4440	MathiesonNature2018	7080	5220-5039 calBCE (6180±30 BP, PSUAMS-2264)	Latvia_HG	Zvejnieki	Latvia	56.2833	25.1333	1240K	3.22	393627	M	ds.half
I4438	I4438	MathiesonNature2018	7291	5462-5220 calBCE (6335±35 BP, PSUAMS-2235)	Latvia_HG	Zvejnieki	Latvia	56.2833	25.1333	1240K	3.815	406131	M	ds.half
I4552	I4552	MathiesonNature2018	7377	5479-5374 calBCE (6460±25 BP, PSUAMS-2837)	Latvia_HG	Zvejnieki	Latvia	56.2833	25.1333	1240K	4.174	410563	F	ds.half
I4553	I4553	MathiesonNature2018	7379	5482-5375 calBCE (6470±25 BP, PSUAMS-2838)	Latvia_HG	Zvejnieki	Latvia	56.2833	25.1333	1240K	1.028	280329	M	ds.half
I4434	I4434	MathiesonNature2018	7446	5606-5385 calBCE (6530±35 BP, PSUAMS-2231)	Latvia_HG	Zvejnieki	Latvia	56.2833	25.1333	1240K	3.483	400364	M	ds.half
I4595	I4595	MathiesonNature2018	7637	5728-5646 calBCE (6800±25 BP, PSUAMS-2683)	Latvia_HG	Zvejnieki	Latvia	56.2833	25.1333	1240K	4.22	431801	F	ds.half
I4439	I4439	MathiesonNature2018	7648	5763-5633 calBCE (6815±40 BP, PSUAMS-2236)	Latvia_HG	Zvejnieki	Latvia	56.2833	25.1333	1240K	3.781	407568	M	ds.half
I4551	I4551	MathiesonNature2018	7671	5775-5666 calBCE (6845±25 BP, PSUAMS-2836)	Latvia_HG	Zvejnieki	Latvia	56.2833	25.1333	1240K	3.901	385214	M	ds.half
I4626	I4626	MathiesonNature2018	7689	5841-5636 calBCE (6840±55 BP, Hela-1212)	Latvia_HG	Zvejnieki	Latvia	56.2833	25.1333	1240K	0.542	207502	M	ds.half
I4432	I4432	MathiesonNature2018	7948	6075-5920 calBCE (7140±40 BP, PSUAMS-2230)	Latvia_HG	Zvejnieki	Latvia	56.2833	25.1333	1240K	3.757	401958	M	ds.half
I4596	I4596	MathiesonNature2018	7976	6061-5990 calBCE (7150±25 BP, PSUAMS-2839)	Latvia_HG	Zvejnieki	Latvia	56.2833	25.1333	1240K	4.379	442487	M	ds.half
I4632	I4632	MathiesonNature2018	8308	6467-6249 calBCE (7525±60 BP, LuS-8220)	Latvia_HG	Zvejnieki	Latvia	56.2833	25.1333	1240K	3.513	428932	F	ds.half
I4550	I4550	MathiesonNature2018	8489	6601-6476 calBCE (7715±25 BP, PSUAMS-2835)	Latvia_HG	Zvejnieki	Latvia	56.2833	25.1333	1240K	4.42	419574	M	ds.half
I4630	I4630	MathiesonNature2018	9222	7465-7078 calBCE (8240±70 BP)	Latvia_HG	Zvejnieki	Latvia	56.2833	25.1333	1240K	2.426	409336	M	ds.half
I4629	I4629	MathiesonNature2018	4833	3089-2676 calBCE (4280±60 BP, Ua-19811)	Latvia_LN_CordedWare	Zvejnieki	Latvia	56.2833	25.1333	1240K	0.321	134711	F	ds.half
I4627	I4627	MathiesonNature2018	6064	4251-3976 calBCE (5280±55 BP, Ua-3639)	Latvia_MN	Zvejnieki	Latvia	56.2833	25.1333	1240K	1.77	367460	M	ds.half
I4437	I4437	MathiesonNature2018	6148	4329-4067 calBCE (5370±30 BP, PSUAMS-2234)	Latvia_MN	Zvejnieki	Latvia	56.2833	25.1333	1240K	3.6	400509	F	ds.half
Latvia_MN2.SG	Latvia_MN2	JonesCurrentBiology2017	5965	4229-3800 calBCE (5180±65 BP, Ua-19813)	Latvia_MN_CombCeramic.SG	Zvejnieki	Latvia	56.2833	25.1333	Shotgun	1.099	392395	F	ds.minus
I4436	I4436	MathiesonNature2018	6105	4260-4050 calBCE (5335±30 BP, PSUAMS-2233)	Latvia_MN_o2	Zvejnieki	Latvia	56.2833	25.1333	1240K	3.029	401778	M	ds.half
I4554	I4554	MathiesonNature2018	5949	4042-3956 calBCE (5180±30 BP, PSUAMS-2237)	Latvia_MN_o3	Zvejnieki	Latvia	56.2833	25.1333	1240K	2.526	394577	F	ds.half
I4435	I4435	MathiesonNature2018	6003	4146-3960 calBCE (5210±30 BP, PSUAMS-2232)	Latvia_MN_o3	Zvejnieki	Latvia	56.2833	25.1333	1240K	3.407	399976	F	ds.half
SFI-20.SG	SFI-20	HaberAJHG2020	2068	199-37 calBCE (2088±34 BP, UBA-40969)	Lebanon_Hellenistic.SG	Beirut	Lebanon	33.8965	35.5117	Shotgun	0.86069	349017	F	..
SFI-12.SG	SFI-12	HaberAJHG2020	2099	209-89 calBCE (2137±25 BP, UBA-41184)	Lebanon_Hellenistic.SG	Beirut	Lebanon	33.8965	35.5117	Shotgun	0.094294	56913	M	..
SFI-5.SG	SFI-5	HaberAJHG2020	2113	234-92 calBCE (2152±29 BP, UBA-40973)	Lebanon_Hellenistic.SG	Beirut	Lebanon	33.8965	35.5117	Shotgun	0.122596	72606	M	..
SFI-55.SG	SFI-55	HaberAJHG2020	2720	1000-539 BCE	Lebanon_IA2.SG	Beirut	Lebanon	33.8967	35.5094	Shotgun	0.483027	239010	M	..
SFI-56.SG	SFI-56	HaberAJHG2020	2720	1000-539 BCE	Lebanon_IA2.SG	Beirut	Lebanon	33.8967	35.5094	Shotgun	0.788737	329523	F	..
SFI-44.SG	SFI-44	HaberAJHG2020	2385	539-330 BCE	Lebanon_IA3_o2.SG	Beirut	Lebanon	33.8964	35.5083	Shotgun	1.8333	497821	M	..
SFI-35.SG	SFI-35	HaberAJHG2020	2385	539-330 BCE	Lebanon_IA3.SG	Beirut	Lebanon	33.8964	35.5083	Shotgun	0.361276	185760	M	..
SFI-45.SG	SFI-45	HaberAJHG2020	2385	539-330 BCE	Lebanon_IA3.SG	Beirut	Lebanon	33.8964	35.5083	Shotgun	0.616893	284910	M	..
SFI-39.SG	SFI-39	HaberAJHG2020	2385	539-330 BCE	Lebanon_IA3.SG	Beirut	Lebanon	33.8964	35.5083	Shotgun	0.769191	331081	M	..
SFI-36.SG	SFI-36	HaberAJHG2020	2385	539-330 BCE	Lebanon_IA3.SG	Beirut	Lebanon	33.8964	35.5083	Shotgun	0.82124	340665	F	..
SFI-50.SG	SFI-50	HaberAJHG2020	2385	539-330 BCE	Lebanon_IA3.SG	Beirut	Lebanon	33.8964	35.5083	Shotgun	1.10232	402700	F	..
SFI-47.SG	SFI-47	HaberAJHG2020	2385	539-330 BCE	Lebanon_IA3.SG	Beirut	Lebanon	33.8964	35.5083	Shotgun	1.17852	407795	M	..
SFI-34.SG	SFI-34	HaberAJHG2020	2385	539-330 BCE	Lebanon_IA3.SG	Beirut	Lebanon	33.8964	35.5083	Shotgun	1.89888	506171	M	..
SFI-42.SG	SFI-42	HaberAJHG2020	2418	540-396 calBCE (2384±27 BP, UBA-40972)	Lebanon_IA3.SG	Beirut	Lebanon	33.8964	35.5083	Shotgun	0.544557	259217	M	..
ERS1790730.SG	ERS1790730	HaberAJHG2017	3650	1800-1600 BCE	Lebanon_MBA_Canaanite.SG	Sidon, College Site	Lebanon	33.5616	35.3712	Shotgun	1.25913	426532	F	ds.minus
ERS1790732.SG	ERS1790732	HaberAJHG2017	3650	1800-1600 BCE	Lebanon_MBA_Canaanite.SG	Sidon, College Site	Lebanon	33.5616	35.3712	Shotgun	1.71663	483661	M	ds.minus
ERS1790729.SG	ERS1790729	HaberAJHG2017	3750	1900-1700 BCE	Lebanon_MBA_Canaanite.SG	Sidon, College Site	Lebanon	33.5616	35.3712	Shotgun	0.402865	199597	F	ds.minus
ERS1790731.SG	ERS1790731	HaberAJHG2017	3750	1900-1700 BCE	Lebanon_MBA_Canaanite.SG	Sidon, College Site	Lebanon	33.5616	35.3712	Shotgun	2.10209	500769	F	ds.minus
ERS1790733.SG	ERS1790733	HaberAJHG2017	3770	1950-1690 calBCE (3505±45 BP, VERA-3890)	Lebanon_MBA_Canaanite.SG	Sidon, College Site	Lebanon	33.5616	35.3712	Shotgun	1.14229	400379	M	ds.minus
S_Lemande-1.DG	S_Lemande-1	MallickNature2016	0	present	Lemande.DG	Tobagne	Cameroon	4.5	11.08	Shotgun.diploid	39.94	584102	F	..
S_Lemande-2.DG	S_Lemande-2	MallickNature2016	0	present	Lemande.DG	Tobagne	Cameroon	4.5	11.08	Shotgun.diploid	40.97	584453	M	..
S_Lezgin-1.DG	lez49	MallickNature2016	0	present	Lezgin.DG	Dagestanskiye Ogni, Dagestan	Russia	42.1167	48.1833	Shotgun.diploid	40.31	584460	M	..
S_Lezgin-2.DG	S_Lezgin-2	MallickNature2016	0	present	Lezgin.DG	Dagestanskiye Ogni, Dagestan	Russia	42.1167	48.1833	Shotgun.diploid	40.22	584642	M	..
Turlojiske1	Turlojiske1	MittnikNatureCommunications2018	2820	930-810 calBCE (2730±30 BP, Poz-66904)	Lithuania_BA	Turlojiškė	Lithuania	54.362	23.333	1240K	0.076926	68249	M	half
Turlojiske3	Turlojiske3	MittnikNatureCommunications2018	2855	1010-800 calBCE (2736±60 BP, Vs-1188)	Lithuania_BA	Turlojiškė	Lithuania	54.362	23.333	1240K	0.644469	284586	M	half
Turlojiske1932	Turlojiske1932	MittnikNatureCommunications2018	3025	1230-920 calBCE (2895±55 BP, OxA-5931)	Lithuania_BA	Turlojiškė	Lithuania	54.362	23.333	1240K	0.076926	44220	F	half
Turlojiske5	Turlojiske5	MittnikNatureCommunications2018	3300	2100-600 BCE	Lithuania_BA	Turlojiškė	Lithuania	54.362	23.333	1240K	0.055352	32394	M	half
Kretuonas1	Kretuonas1	MittnikNatureCommunications2018	6090	4460-3820 calBCE(5350±130 BP, OxA-5935)	Lithuania_EMN_Narva	Kretuonas 1B	Lithuania	55.26	26.098	1240K	0.351123	159587	F	half
Kretuonas2	Kretuonas2	MittnikNatureCommunications2018	6150	5500-2900 BCE	Lithuania_EMN_Narva	Kretuonas 1B	Lithuania	55.26	26.098	1240K	1.23101	381877	M	half
Kretuonas4	Kretuonas4	MittnikNatureCommunications2018	6150	5500-2900 BCE	Lithuania_EMN_Narva	Kretuonas 1B	Lithuania	55.26	26.098	1240K	8.49318	555979	F	half
Spiginas1	Spiginas1	MittnikNatureCommunications2018	6290	4440-4240 calBCE(5470±40 BP, Poz-61572)	Lithuania_EMN_Narva	Spiginas	Lithuania	55.768	22.417	1240K	5.88798	542859	M	half
Donkalnis6	Donkalnis6	MittnikNatureCommunications2018	6575	4720-4530 calBCE(5770±40 BP, Poz-61574)	Lithuania_EMN_Narva	Donkalnis	Lithuania	55.808	22.422	1240K	5.82202	531661	F	half
Donkalnis7	Donkalnis7	MittnikNatureCommunications2018	7150	5460-4940 calBCE(6220±90 BP, Poz-61576)	Lithuania_EMN_Narva	Donkalnis	Lithuania	55.808	22.422	1240K	0.725416	246678	M	half
Spiginas2	Spiginas2	MittnikNatureCommunications2018	3890	2130-1750 calBCE (3580±60 BP, Poz-61573)	Lithuania_LN	Spiginas	Lithuania	55.768	22.417	1240K	3.04306	501846	M	half
Gyvakarai1_10bp	Gyvakarai1_10bp	MittnikNatureCommunications2018	4495	2620-2470 calBCE	Lithuania_LN	Gyvakarai	Lithuania	55.918	24.913	1240K	4.48281	578821	M	ds.minus
Plinkaigalis241	Plinkaigalis241	MittnikNatureCommunications2018	4585	2860-2410 calBCE(4030±55 BP, OxA-5928)	Lithuania_LN	Plinkaigalis	Lithuania	55.41	23.647	1240K	0.20442	117663	F	half
Plinkaigalis242	Plinkaigalis242	MittnikNatureCommunications2018	4895	3260-2630 calBCE(4280±75 BP, OxA-5936)	Lithuania_LN	Plinkaigalis	Lithuania	55.41	23.647	1240K	2.47611	494485	F	half
Donkalnis4	Donkalnis4	MittnikNatureCommunications2018	7820	6000-5740 calBCE(6995±65 BP, OxA-5924)	Lithuania_Mesolithic	Donkalnis	Lithuania	55.808	24.422	1240K	0.020196	11724	M	half
Spiginas4	Spiginas4	MittnikNatureCommunications2018	8285	6440-6230 calBCE(7470±60 BP, Gin-5571)	Lithuania_Mesolithic	Spiginas	Lithuania	55.768	22.417	1240K	1.17254	392411	F	half
S_Luhya-1.DG	NA19023	MallickNature2016	0	present	Luhya.DG	Webuye	Kenya	1.3	36.8	Shotgun.diploid	38.91	583610	F	..
S_Luhya-2.DG	NA19044	MallickNature2016	0	present	Luhya.DG	Webuye	Kenya	1.3	36.8	Shotgun.diploid	36.34	584364	M	..
S_Luo-1.DG	Ayodo_430C	MallickNature2016	0	present	Luo.DG	BondoDistrict	Kenya	-0.1	34.3	Shotgun.diploid	38.27	579358	M	..
S_Luo-2.DG	Ayodo_502C	MallickNature2016	0	present	Luo.DG	BondoDistrict	Kenya	-0.1	34.3	Shotgun.diploid	37.65	584448	F	..
T_Mada-1.DG	T_Mada-1	FanGenomeBiology2019	0	present	Mada.DG	Mayo-Uldeme	Cameroon	10.83	14.16	Shotgun.diploid	54	584601	F	..
T_Mada-2.DG	T_Mada-2	FanGenomeBiology2019	0	present	Mada.DG	Mayo-Uldeme	Cameroon	10.83	14.16	Shotgun.diploid	50	584358	M	..
S_Madiga-1.DG	S_Madiga-1	MallickNature2016	0	present	Madiga.DG	Visakhapatnam	India	17.72	83.32	Shotgun.diploid	47.02	584527	M	..
S_Madiga-2.DG	S_Madiga-2	MallickNature2016	0	present	Madiga.DG	Visakhapatnam	India	17.72	83.32	Shotgun.diploid	48.95	584427	M	..
S_Makrani-1.DG	HGDP00160	MallickNature2016	0	present	Makrani.DG	..	Pakistan	26	64	Shotgun.diploid	42.97	584158	M	..
S_Makrani-2.DG	HGDP00157	MallickNature2016	0	present	Makrani.DG	..	Pakistan	26	64	Shotgun.diploid	41	584185	F	..
S_Mala-2.DG	S_Mala-2	MallickNature2016	0	present	Mala.DG	Visakhapatnam	India	17.72	83.32	Shotgun.diploid	48.87	584530	M	..
S_Mala-3.DG	S_Mala-3	MallickNature2016	0	present	Mala.DG	Visakhapatnam	India	17.72	83.32	Shotgun.diploid	47.5	584608	M	..
BR_Mala-1.DG	BR_Mala-1	MallickNature2016	0	present	Mala.DG	Vishakapatman, Andhra Pradesh	India	17.6833	83.2167	Shotgun.diploid	37.68	575504	F	..
I4427_published	I4427	SkoglundCell2017	6061	4230-3992 calBCE (5270±25 BP, UCIAMS-186346)	Malawi_LSA_Fingira_6100BP	Fingira	Malawi	-10.7862	33.7654	1240K	0.088	52839	M	ds.minus
I4468_published	I4468	SkoglundCell2017	6087	4233-4041 calBCE (5290±25 BP, UCIAMS-186347)	Malawi_LSA_Fingira_6100BP	Fingira	Malawi	-10.7862	33.7654	1240K	0.026	16004	M	ds.minus
I2967_all	I2967	SkoglundCell2017	8065	6223-6007 calBCE (7230±60 BP, PSUAMS-2535)	Malawi_LSA_Hora_8500BP	Mzimba District, Hora	Malawi	-11.6599	33.6419	1240K	0.078424	47432	F	ds.minus,ds.half,ds.half,ds.half
S_Mandenka-1.DG	HGDP01199	MallickNature2016	0	present	Mandenka.DG	..	Senegal	12	-12	Shotgun.diploid	34.59	584521	M	..
S_Mandenka-2.DG	HGDP00915	MallickNature2016	0	present	Mandenka.DG	..	Senegal	12	-12	Shotgun.diploid	39.02	581848	F	..
A_Mandenka-4.DG	HGDP01284	MeyerScience2012	0	present	Mandenka.DG	..	Senegal	12	-12	Shotgun.diploid	24.51	593077	M	..
B_Mandenka-3.DG	HGDP01286	PrueferNature2013	0	present	Mandenka.DG	..	Senegal	12	-12	Shotgun.diploid	39.08	584178	M	..
S_Mansi-1.DG	Mansi79	MallickNature2016	0	present	Mansi.DG	Sos'va river, Western Siberia	Russia	63.8	61.45	Shotgun.diploid	38.86	584765	M	..
S_Mansi-2.DG	S_Mansi-2	MallickNature2016	0	present	Mansi.DG	Shugur, Western Siberia	Russia	63.65	62.1	Shotgun.diploid	46.22	584643	F	..
S_Maori-1.DG	S_Maori-1	MallickNature2016	0	present	Maori.DG	..	New Zealand	-41.2833	174.45	Shotgun.diploid	36.96	583680	M	..
S_Masai-1.DG	NA21490	MallickNature2016	0	present	Masai.DG	Kinyawa	Kenya	-1.5	35.2	Shotgun.diploid	47.62	584464	M	..
S_Masai-2.DG	NA21581	MallickNature2016	0	present	Masai.DG	Kinyawa	Kenya	-1.5	35.2	Shotgun.diploid	38.84	584080	M	..
S_Mayan-1.DG	HGDP00855	MallickNature2016	0	present	Mayan.DG	..	Mexico	19	-91	Shotgun.diploid	37.77	583198	F	..
S_Mayan-2.DG	HGDP00857	MallickNature2016	0	present	Mayan.DG	..	Mexico	19	-91	Shotgun.diploid	45.13	584104	F	..
S_Mbuti-1.DG	HGDP00474	MallickNature2016	0	present	Mbuti.DG	..	Congo	1	29	Shotgun.diploid	41.77	581394	M	..
S_Mbuti-2.DG	HGDP00476	MallickNature2016	0	present	Mbuti.DG	..	Congo	1	29	Shotgun.diploid	38.3	583901	F	..
S_Mbuti-3.DG	HGDP00449	MallickNature2016	0	present	Mbuti.DG	..	Congo	1	29	Shotgun.diploid	38.78	582966	M	..
B_Mbuti-4.DG	HGDP00982	PrueferNature2013	0	present	Mbuti.DG	..	Congo	1	29	Shotgun.diploid	39.59	580164	M	..
S_Mende-1.DG	HG03078	MallickNature2016	0	present	Mende.DG	..	Sierra Leone	8.5	-13.2	Shotgun.diploid	40.37	584276	M	..
S_Mende-2.DG	HG03085	MallickNature2016	0	present	Mende.DG	..	Sierra Leone	8.5	-13.2	Shotgun.diploid	37.44	583726	F	..
S_Zapotec-1.DG	S_Zapotec-1	MallickNature2016	0	present	Mexico_Zapotec.DG	San Juan Guelavia	Mexico	16.5	-97.2	Shotgun.diploid	45.75	583692	M	..
S_Zapotec-2.DG	S_Zapotec-2	MallickNature2016	0	present	Mexico_Zapotec.DG	San Juan Guelavia	Mexico	16.5	-97.2	Shotgun.diploid	39.23	583821	M	..
S_Miao-1.DG	HGDP01191	MallickNature2016	0	present	Miao.DG	..	China	28	109	Shotgun.diploid	34.95	584207	M	..
S_Miao-2.DG	HGDP01198	MallickNature2016	0	present	Miao.DG	..	China	28	109	Shotgun.diploid	37.11	583899	F	..
B_Mixe-1.DG	mixe0007	PrueferNature2013	0	present	Mixe.DG	Tamazulapan, Mixe	Mexico	16.95	-96.5833	Shotgun.diploid	40.13	583001	F	..
S_Mixe-2.DG	S_Mixe-2	SkoglundNature2015	0	present	Mixe.DG	Tamazulapan, Mixe	Mexico	16.95	-96.5833	Shotgun.diploid	46.94	582917	F	..
S_Mixe-3.DG	S_Mixe-3	SkoglundNature2015	0	present	Mixe.DG	Tamazulapan, Mixe	Mexico	16.95	-96.5833	Shotgun.diploid	46.66	583412	F	..
S_Mixtec-1.DG	S_Mixtec-1	MallickNature2016	0	present	Mixtec_1.DG	San Andres Nuxino	Mexico	17	-97	Shotgun.diploid	44.48	583499	M	..
S_Mixtec-2.DG	S_Mixtec-2	MallickNature2016	0	present	Mixtec_2.DG	San Andres Nuxino	Mexico	17	-97	Shotgun.diploid	46.91	583825	F	..
S_Mongola-1.DG	HGDP01228	MallickNature2016	0	present	Mongola.DG	..	China	45	111	Shotgun.diploid	39.08	584114	M	..
S_Mongola-2.DG	HGDP01223	MallickNature2016	0	present	Mongola.DG	..	China	45	111	Shotgun.diploid	44.9	584121	F	..
ARS001.A0101	ARS001	JeongPNAS2018	2883	1046-820 calBCE (2779±50 BP, A-)	Mongolia_LBA_Khovsgol_6	Khovsgol aimag, Arbulag sorum	Mongolia	49.6568	99.7267	1240k	1.4927	392583	M	..
ARS009.A0101	ARS009	JeongPNAS2018	2900	1200-700 BCE	Mongolia_LBA_Khovsgol_6	Khovsgol aimag, Arbulag sorum	Mongolia	49.657	99.7259	1240k	1.07137	348730	F	..
ARS026.A0101	ARS026	JeongPNAS2018	2962	1126-898 calBCE (2842±42 BP, A-)	Mongolia_LBA_Khovsgol_6	Khovsgol aimag, Arbulag sorum	Mongolia	49.6943	99.7804	1240k	4.72668	497204	M	..
ARS018.A0101	ARS018	JeongPNAS2018	2967	1188-846 calBCE (2835±50 BP, A-)	Mongolia_LBA_Khovsgol_6	Khovsgol aimag, Arbulag sorum	Mongolia	49.6572	99.7259	1240k	0.109017	55296	M	..
ARS004.A0101	ARS004	JeongPNAS2018	3004	1207-901 calBCE (2857±54 BP, A-)	Mongolia_LBA_Khovsgol_6	Khovsgol aimag, Arbulag sorum	Mongolia	49.6922	99.7664	1240k	0.559155	223154	M	..
ARS006.A0101	ARS006	JeongPNAS2018	3013	1206-919 calBCE (2872±48 BP, A-)	Mongolia_LBA_Khovsgol_6	Khovsgol aimag, Arbulag sorum	Mongolia	49.6901	99.7607	1240k	1.40038	397764	F	..
ARS005.A0101	ARS005	JeongPNAS2018	3040	1255-925 calBCE (2897±55 BP, A-)	Mongolia_LBA_Khovsgol_6	Khovsgol aimag, Arbulag sorum	Mongolia	49.6926	99.7668	1240k	0.76306	286234	M	..
ARS002.B0101	ARS002	JeongPNAS2018	3048	1259-936 calBCE (2910±52 BP, A-)	Mongolia_LBA_Khovsgol_6	Khovsgol aimag, Arbulag sorum	Mongolia	49.6595	99.7278	1240k	0.87199	301602	F	..
ARS011.A0101	ARS011	JeongPNAS2018	3079	1278-979 calBCE (2930±50 BP, A-)	Mongolia_LBA_Khovsgol_6	Khovsgol aimag, Arbulag sorum	Mongolia	49.6573	99.7259	1240k	0.108194	56448	M	..
ARS024.A0101	ARS024	JeongPNAS2018	3172	1385-1059 calBCE (2990±38 BP, A-)	Mongolia_LBA_Khovsgol_6	Khovsgol aimag, Arbulag sorum	Mongolia	49.6956	99.7787	1240k	0.531992	214418	F	..
ARS007.B0101	ARS007	JeongPNAS2018	3172	1388-1055 calBCE (2991±48 BP, A-)	Mongolia_LBA_Khovsgol_6	Khovsgol aimag, Arbulag sorum	Mongolia	49.6896	99.7736	1240k	1.62432	420199	M	..
ARS008.A0101	ARS008	JeongPNAS2018	3172	1389-1055 calBCE (2992±48 BP, A-)	Mongolia_LBA_Khovsgol_6	Khovsgol aimag, Arbulag sorum	Mongolia	49.6904	99.7739	1240k	3.48169	488748	M	..
ARS012.A0101	ARS012	JeongPNAS2018	3218	1410-1126 calBCE (3029±49 BP, A-)	Mongolia_LBA_Khovsgol_6	Khovsgol aimag, Arbulag sorum	Mongolia	49.6574	99.7264	1240k	0.2793	134950	F	..
ARS014.B0101	ARS014	JeongPNAS2018	3220	1412-1127 calBCE (3033±49 BP, A-)	Mongolia_LBA_Khovsgol_6	Khovsgol aimag, Arbulag sorum	Mongolia	49.6575	99.7237	1240k	0.355871	166318	F	..
ARS003.B0101	ARS003	JeongPNAS2018	3225	1421-1128 calBCE (3044±50 BP, A-)	Mongolia_LBA_Khovsgol_6	Khovsgol aimag, Arbulag sorum	Mongolia	49.5061	99.6933	1240k	0.190507	90614	M	..
ARS017.A0101	ARS017	JeongPNAS2018	3229	1428-1130 calBCE (3052±50 BP, A-)	Mongolia_LBA_Khovsgol_6	Khovsgol aimag, Arbulag sorum	Mongolia	49.6572	99.7258	1240k	1.62905	403939	F	..
ARS015.A0101	ARS015	JeongPNAS2018	3230	1429-1130 calBCE (3052±52 BP, A-)	Mongolia_LBA_Khovsgol_6	Khovsgol aimag, Arbulag sorum	Mongolia	49.6572	99.7258	1240k	0.620442	248644	M	..
ARS025.A0101	ARS025	JeongPNAS2018	3231	1427-1134 calBCE (3056±46 BP, A-)	Mongolia_LBA_Khovsgol_6	Khovsgol aimag, Arbulag sorum	Mongolia	49.6839	99.8063	1240k	0.162243	79755	M	..
ARS013.A0101	ARS013	JeongPNAS2018	3275	1442-1208 calBCE (3074±49 BP, A-)	Mongolia_LBA_Khovsgol_6	Khovsgol aimag, Arbulag sorum	Mongolia	49.6575	99.7276	1240k	0.137924	71629	F	..
ARS016.A0101	ARS016	JeongPNAS2018	3402	1606-1298 calBCE (3174±53 BP, A-)	Mongolia_LBA_Khovsgol_6	Khovsgol aimag, Arbulag sorum	Mongolia	49.6572	99.726	1240k	3.56829	503634	M	..
IAM.7.SG	IAM.7	FregelPNAS2018	6870	5000-4840 calBCE (6030±30 BP, Beta-443602)	Morocco_EN.SG	Ifri n'Amr or Moussa	Morocco	..	..	Mega-capture + shotgun	0.083964	43641	M	ds.minus
IAM.4_IAM.5.SG	IAM.4.plus.5	FregelPNAS2018 (merge.of.two.published.samplesfrom.this.paper.that.are.duplicates)	7060	5215-5005 calBCE (6160±30 BP, Beta-443599)	Morocco_EN.SG	Ifri n'Amr or Moussa	Morocco	..	..	Mega-capture + shotgun	0.746077	315193	M	ds.minus,ds.minus
IAM.6.SG	IAM.6	FregelPNAS2018	7125	5290-5060 calBCE (6210±30 BP, Beta-443601)	Morocco_EN.SG	Ifri n'Amr or Moussa	Morocco	..	..	Mega-capture + shotgun	0.032767	17172	F	ds.minus
TAF009	TAF009	vandeLoosdrechtScience2018	14357	12855-11958 calBCE (12255±50 BP, OxA-23779)	Morocco_Iberomaurusian	Taforalt	Morocco	34.8078	-2.41089	1240K	0.34242	176789	M	ss.minus
TAF015	TAF015	vandeLoosdrechtScience2018	14500	13200-11900 BCE [based on four other dates from the site]	Morocco_Iberomaurusian	Taforalt	Morocco	34.8078	-2.41089	1240K	0.083724	53546	M	ss.minus
TAF014	TAF014	vandeLoosdrechtScience2018	14500	13200-11900 BCE [based on four other dates from the site]	Morocco_Iberomaurusian	Taforalt	Morocco	34.8078	-2.41089	1240K	5.80115	536862	M	ss.minus
TAF013	TAF013	vandeLoosdrechtScience2018	14500	13200-11900 BCE [based on four other dates from the site]	Morocco_Iberomaurusian	Taforalt	Morocco	34.8078	-2.41089	1240K	7.16683	542988	M	ss.minus
TAF011	TAF011	vandeLoosdrechtScience2018	14500	13200-11900 BCE [based on four other dates from the site]	Morocco_Iberomaurusian	Taforalt	Morocco	34.8078	-2.41089	1240K	8.26189	554046	M	ss.minus
TAF010	TAF010	vandeLoosdrechtScience2018	14605	13127-12182 calBCE (12470±100 BP, OxA-16663)	Morocco_Iberomaurusian	Taforalt	Morocco	34.8078	-2.41089	1240K	3.06059	475957	M	ss.minus
KEB.6.SG	KEB.6	FregelPNAS2018	5650	3800-3600 BCE [layer date based on KEB.1]	Morocco_LN.SG	Kelif el Boroud	Morocco	..	..	Mega-capture + shotgun	0.064759	37677	M	ds.minus
KEB.4.SG	KEB.4	FregelPNAS2018	5650	3800-3600 BCE [layer date based on KEB.1]	Morocco_LN.SG	Kelif el Boroud	Morocco	..	..	Mega-capture + shotgun	0.164114	74960	F	ds.minus
KEB.1_KEB.8.SG	KEB.1.plus.8	FregelPNAS2018 (merge.of.two.published.samplesfrom.this.paper.that.are.duplicates)	5665	3780-3650 calBCE (4940±30 BP, Beta-443603)	Morocco_LN.SG	Kelif el Boroud	Morocco	..	..	Mega-capture + shotgun	0.122527	68728	F	ds.minus,ds.minus
S_Mozabite-1.DG	HGDP01253	MallickNature2016	0	present	Mozabite.DG	..	Algeria	32	3	Shotgun.diploid	37.87	584194	M	..
S_Mozabite-2.DG	HGDP01274	MallickNature2016	0	present	Mozabite.DG	..	Algeria	32	3	Shotgun.diploid	40.12	584155	F	..
T_Mursi-1.DG	T_Mursi-1	FanGenomeBiology2019	0	present	Mursi.DG	Haile Wuha	Ethiopia	5.89	36.15	Shotgun.diploid	45	584277	M	..
T_Mursi-2.DG	T_Mursi-2	FanGenomeBiology2019	0	present	Mursi.DG	Haile Wuha	Ethiopia	5.89	36.15	Shotgun.diploid	43	584344	F	..
S_Nahua-2.DG	S_Nahua-2	MallickNature2016	0	present	Nahua.DG	Zitlala	Mexico	19.01	-99.06	Shotgun.diploid	37.05	584593	M	..
S_Naxi-1.DG	HGDP01338	MallickNature2016	0	present	Naxi.DG	..	China	26	100	Shotgun.diploid	41.35	583721	M	..
S_Naxi-2.DG	S_Naxi-2	MallickNature2016	0	present	Naxi.DG	..	China	26	100	Shotgun.diploid	41.19	579673	M	..
S_Naxi-3.DG	HGDP01345	MallickNature2016	0	present	Naxi.DG	..	China	26	100	Shotgun.diploid	42.06	584241	F	..
I4070	I4070	OlaldeNature2018	3714	1881-1646 calBCE (3440±40 BP, GrA-17225)	Netherlands_BA	Noord-Holland, Oostwoud, De Tuithoorn	Netherlands	52.7336	5.09618	1240K	1.782	372178	M	ds.half
I4071	I4071	OlaldeNature2018	3724	1883-1665 calBCE (3450±40 BP, GrA-17226)	Netherlands_BA	Noord-Holland, Oostwoud, De Tuithoorn	Netherlands	52.7336	5.09618	1240K	3.909	422005	F	ds.half
I4076	I4076	OlaldeNature2018	3767	1883-1751 calBCE (3490±20 BP, PSUAMS-2319)	Netherlands_BellBeaker	Noord-Holland, Oostwoud, De Tuithoorn	Netherlands	52.7336	5.09618	1240K	0.589	235890	F	ds.half
I4067_published	I4067	OlaldeNature2018	3769	1945-1692 calBCE (3500±50 BP, GrA-15602)	Netherlands_BellBeaker	Noord-Holland, Oostwoud, De Tuithoorn	Netherlands	52.7336	5.09618	1240K	0.025	15373	F	ds.half
I4075	I4075	OlaldeNature2018	3979	2119-1938 calBCE (3635±20 BP, PSUAMS-2337)	Netherlands_BellBeaker	Noord-Holland, Oostwoud, De Tuithoorn	Netherlands	52.7336	5.09618	1240K	4.036	420781	F	ds.half
I4069	I4069	OlaldeNature2018	3988	2188-1887 calBCE (3640±50 BP, GrA-6477)	Netherlands_BellBeaker	Noord-Holland, Oostwoud, De Tuithoorn	Netherlands	52.7336	5.09618	1240K	2.131	385683	M	ds.half
I4068	I4068	OlaldeNature2018	3992	2132-1952 calBCE (3655±20 BP, PSUAMS-2318)	Netherlands_BellBeaker	Noord-Holland, Oostwoud, De Tuithoorn	Netherlands	52.7336	5.09618	1240K	0.803	249127	M	ds.half
I4073	I4073	OlaldeNature2018	4000	2196-1903 calBCE (3660±50 BP, GrA-15598)	Netherlands_BellBeaker	Noord-Holland, Oostwoud, De Tuithoorn	Netherlands	52.7336	5.09618	1240K	3.138	406976	M	ds.half
I4074	I4074	OlaldeNature2018	4046	2278-1914 calBCE (3690±60 BP, GrA-15597)	Netherlands_BellBeaker	Noord-Holland, Oostwoud, De Tuithoorn	Netherlands	52.7336	5.09618	1240K	2.765	417016	M	ds.half,ds.half
I5750	I5750	OlaldeNature2018	4050	2600-1600 BCE [from other dates of the same site]	Netherlands_BellBeaker	Noord-Holland, Oostwoud, De Tuithoorn	Netherlands	52.7336	5.09618	1240K	1.287	341896	M	ds.half
I5748	I5748	OlaldeNature2018	4382	2579-2284 calBCE (3945±55 BP, GrN-6650C)	Netherlands_BellBeaker	Noord-Holland, Oostwoud, De Tuithoorn	Netherlands	52.7336	5.09618	1240K	4.524	340868	M	ds.half
T_Ngumba-1.DG	T_Ngumba-1	FanGenomeBiology2019	0	present	Ngumba.DG	Lambi	Cameroon	3	10.5	Shotgun.diploid	36	584586	M	..
T_Ngumba-2.DG	T_Ngumba-2	FanGenomeBiology2019	0	present	Ngumba.DG	Lambi	Cameroon	3	10.5	Shotgun.diploid	41	584603	M	..
Hum1.SG	Hum1	GuntherPLoSBiology2018	9364	7502-7325 BCE	Norway_Mesolithic.SG	Hummervikholmen	Norway	58.064	7.7437	Shotgun	0.737902	208467	F	ds.minus
Hum2.SG	Hum2	GuntherPLoSBiology2018	9364	7502-7325 BCE	Norway_Mesolithic.SG	Hummervikholmen	Norway	58.064	7.7437	Shotgun	4.22098	562583	M	ds.minus
S_Norwegian-1.DG	S_Norwegian-1	MallickNature2016	0	present	Norwegian.DG	..	Norway	..	..	Shotgun.diploid	49.55	584033	U	..
T_Ogiek-1.DG	T_Ogiek-1	FanGenomeBiology2019	0	present	Ogiek.DG	Mariashoni, Ogiek sampling location	Kenya	-0.39167	35.9067	Shotgun.diploid	39	584771	F	..
T_Ogiek-2.DG	T_Ogiek-2	FanGenomeBiology2019	0	present	Ogiek.DG	Mariashoni, Ogiek sampling location	Kenya	-0.39167	35.9067	Shotgun.diploid	41	584497	M	..
BR_Onge-1.DG	Onge14	MallickNature2016	0	present	Onge.DG	Andaman and Nicobar	India	11.6667	92.65	Shotgun.diploid	42.38	580473	F	..
BR_Onge-2.DG	Onge3	MallickNature2016	0	present	Onge.DG	Andaman and Nicobar	India	11.6667	92.65	Shotgun.diploid	40.77	583254	F	..
S_Orcadian-1.DG	HGDP00798	MallickNature2016	0	present	Orcadian.DG	..	Orkney Islands	59	-3	Shotgun.diploid	40.22	584201	M	..
S_Orcadian-2.DG	HGDP00796	MallickNature2016	0	present	Orcadian.DG	..	Orkney Islands	59	-3	Shotgun.diploid	39.79	584069	F	..
S_Oroqen-1.DG	HGDP01203	MallickNature2016	0	present	Oroqen.DG	..	China	50.4339	126.5	Shotgun.diploid	38.93	583790	M	..
S_Oroqen-2.DG	HGDP01211	MallickNature2016	0	present	Oroqen.DG	..	China	50.4339	126.5	Shotgun.diploid	40.47	584045	F	..
I8246_published	I8246	NarasimhanPattersonScience2019	2710	970-550 BCE	Pakistan_Aligrama_IA	Swat Valley, Aligrama	Pakistan	34.8049	72.3182	1240K	0.605312	350216	M	ds.half
I6888	I6888	NarasimhanPattersonScience2019	2754	818-789 calBCE (2620±20 BP, PSUAMS-4423)	Pakistan_Aligrama_IA	Swat Valley, Aligrama	Pakistan	34.8049	72.3182	1240K	1.2883	369954	F	ds.half
I8219_published	I8219	NarasimhanPattersonScience2019	2855	974-836 calBCE (2760±20 BP, PSUAMS-4853)	Pakistan_Aligrama_IA	Swat Valley, Aligrama	Pakistan	34.8049	72.3182	1240K	1.65374	457049	F	ds.half
I6545	I6545	NarasimhanPattersonScience2019	2826	921-831 calBCE (2740±20 BP, PSUAMS-2786)	Pakistan_Barikot_IA	Swat Valley, Barikot	Pakistan	34.757	72.3624	1240K	0.744737	272877	F	ds.half
I6548	I6548	NarasimhanPattersonScience2019	2850	1000-800 BCE	Pakistan_Barikot_IA	Swat Valley, Barikot	Pakistan	34.757	72.3624	1240K	0.179339	99044	M	ds.half
I6546	I6546	NarasimhanPattersonScience2019	2855	974-836 calBCE (2760±20 BP, PSUAMS-2787)	Pakistan_Barikot_IA	Swat Valley, Barikot	Pakistan	34.757	72.3624	1240K	1.03784	321266	F	ds.half
I12450	I12450	NarasimhanPattersonScience2019	2758	824-792 calBCE (2630±20 BP, PSUAMS-5279)	Pakistan_Butkara_IA	Swat Valley, Butkara II	Pakistan	34.7658	72.3491	1240K	1.09488	321735	M	ds.half
I12451	I12451	NarasimhanPattersonScience2019	2850	1000-800 BCE	Pakistan_Butkara_IA	Swat Valley, Butkara II	Pakistan	34.7658	72.3491	1240K	0.742267	274904	M	ds.half
I13219	I13219	NarasimhanPattersonScience2019	2850	1000-800 BCE	Pakistan_Butkara_IA	Swat Valley, Butkara II	Pakistan	34.7658	72.3491	1240K	1.3164	370373	F	ds.half
I12968	I12968	NarasimhanPattersonScience2019	2850	1000-800 BCE	Pakistan_Butkara_IA	Swat Valley, Butkara II	Pakistan	34.7658	72.3491	1240K	1.61978	385658	M	ds.half
I8194	I8194	NarasimhanPattersonScience2019	2950	1100-900 BCE	Pakistan_Gogdara_IA	Swat Valley, Gogdara	Pakistan	34.7488	72.3084	1240K	3.86707	442087	M	ds.half
I8193	I8193	NarasimhanPattersonScience2019	3150	1372-1027 calBCE (2964±45 BP, CEDAD-LTL12131A	Pakistan_Gogdara_IA	Swat Valley, Gogdara	Pakistan	34.7488	72.3084	1240K	0.846299	302006	F	ds.half
I8245	I8245	NarasimhanPattersonScience2019	2189	356-121 calBCE (2165±20 BP, PSUAMS-6197)	Pakistan_H_Aligrama	Swat Valley, Aligrama	Pakistan	34.8049	72.3182	1240K	2.7022	503175	M	ds.half
I8220	I8220	NarasimhanPattersonScience2019	2543	756-430 calBCE (2460±20 BP, PSUAMS-6196)	Pakistan_H_Aligrama	Swat Valley, Aligrama	Pakistan	34.8049	72.3182	1240K	2.86951	475638	M	ds.half,ds.half
I6551	I6551	NarasimhanPattersonScience2019	2000	200 BCE - 100 CE	Pakistan_H_Butkara	Swat Valley, Butkara IV	Pakistan	34.7614	72.3701	1240K	1.17662	346488	F	ds.half
I6549	I6549	NarasimhanPattersonScience2019	2057	167-46 calBCE (2080±20 BP, PSUAMS-2788)	Pakistan_H_Butkara	Swat Valley, Butkara IV	Pakistan	34.7614	72.3701	1240K	0.918819	302638	M	ds.half
I6896	I6896	NarasimhanPattersonScience2019	2216	361-171 calBCE [357-171 calBCE (2175±20 BP, PSUAMS-3761), 361-202 calBCE (2205±20 BP, PSUAMS-4425)]	Pakistan_H_SaiduSharif	Swat Valley, Saidu Sharif	Pakistan	34.757	72.3624	1240K	1.77779	424241	F	ds.half
I7720	I7720	NarasimhanPattersonScience2019	2250	400-200 BCE	Pakistan_H_SaiduSharif	Swat Valley, Saidu Sharif	Pakistan	34.757	72.3624	1240K	2.11103	429685	F	ds.half
I7719	I7719	NarasimhanPattersonScience2019	2250	400-200 BCE	Pakistan_H_SaiduSharif	Swat Valley, Saidu Sharif	Pakistan	34.757	72.3624	1240K	2.9443	444669	F	ds.half
I7723	I7723	NarasimhanPattersonScience2019	2250	400-200 BCE	Pakistan_H_SaiduSharif	Swat Valley, Saidu Sharif	Pakistan	34.757	72.3624	1240K	3.55817	466395	F	ds.half
I7722	I7722	NarasimhanPattersonScience2019	2250	400-200 BCE	Pakistan_H_SaiduSharif	Swat Valley, Saidu Sharif	Pakistan	34.757	72.3624	1240K	3.50597	459924	M	ds.half
I7721	I7721	NarasimhanPattersonScience2019	2250	400-200 BCE	Pakistan_H_SaiduSharif	Swat Valley, Saidu Sharif	Pakistan	34.757	72.3624	1240K	4.13471	476080	M	ds.half
I6894	I6894	NarasimhanPattersonScience2019	2250	400-200 BCE	Pakistan_H_SaiduSharif	Swat Valley, Saidu Sharif	Pakistan	34.757	72.3624	1240K	5.91301	504935	F	ds.half,ds.half
I7718	I7718	NarasimhanPattersonScience2019	2250	400-200 BCE	Pakistan_H_SaiduSharif	Swat Valley, Saidu Sharif	Pakistan	34.757	72.3624	1240K	2.07367	413208	M	ds.half
I6891	I6891	NarasimhanPattersonScience2019	2250	431-168 calBCE [431-381 calBCE (2346±21 BP, CIRCE-DSH-6526), 361-168 calBCE [361-168 calBCE (2180±30 BP, PSUAMS-3984), 358-181 calBCE (2185±20 BP, PSUAMS-4424)]	Pakistan_H_SaiduSharif	Swat Valley, Saidu Sharif	Pakistan	34.757	72.3624	1240K	3.84296	461809	M	ds.half
I7717	I7717	NarasimhanPattersonScience2019	2330	406-353 calBCE (2292±31 BP, CIRCE-DSH-5625)	Pakistan_H_SaiduSharif	Swat Valley, Saidu Sharif	Pakistan	34.757	72.3624	1240K	4.09558	467145	F	ds.half
I5396	I5396	NarasimhanPattersonScience2019	2811	904-817 calBCE (2715±20 BP, PSUAMS-2790)	Pakistan_Katelai_IA	Swat Valley, Katelai	Pakistan	34.7658	72.3491	1240K	1.127	349300	M	ds.half
I12473	I12473	NarasimhanPattersonScience2019	2850	1000-800 BCE	Pakistan_Katelai_IA	Swat Valley, Katelai	Pakistan	34.7658	72.3491	1240K	0.052201	32360	M	ds.half
I12448	I12448	NarasimhanPattersonScience2019	2850	1000-800 BCE	Pakistan_Katelai_IA	Swat Valley, Katelai	Pakistan	34.7658	72.3491	1240K	0.150493	85911	F	ds.half
I12465	I12465	NarasimhanPattersonScience2019	2850	1000-800 BCE	Pakistan_Katelai_IA	Swat Valley, Katelai	Pakistan	34.7658	72.3491	1240K	0.196641	109663	M	ds.half
I12475	I12475	NarasimhanPattersonScience2019	2850	1000-800 BCE	Pakistan_Katelai_IA	Swat Valley, Katelai	Pakistan	34.7658	72.3491	1240K	0.26061	134169	M	ds.half
I12463	I12463	NarasimhanPattersonScience2019	2850	1000-800 BCE	Pakistan_Katelai_IA	Swat Valley, Katelai	Pakistan	34.7658	72.3491	1240K	0.316596	154403	M	ds.half
I12461	I12461	NarasimhanPattersonScience2019	2850	1000-800 BCE	Pakistan_Katelai_IA	Swat Valley, Katelai	Pakistan	34.7658	72.3491	1240K	0.505356	219329	F	ds.half
I12446	I12446	NarasimhanPattersonScience2019	2850	1000-800 BCE	Pakistan_Katelai_IA	Swat Valley, Katelai	Pakistan	34.7658	72.3491	1240K	0.552728	231275	F	ds.half
I12447	I12447	NarasimhanPattersonScience2019	2850	1000-800 BCE	Pakistan_Katelai_IA	Swat Valley, Katelai	Pakistan	34.7658	72.3491	1240K	0.631899	248282	M	ds.half
I12471	I12471	NarasimhanPattersonScience2019	2850	1000-800 BCE	Pakistan_Katelai_IA	Swat Valley, Katelai	Pakistan	34.7658	72.3491	1240K	0.739137	270697	M	ds.half
I12477	I12477	NarasimhanPattersonScience2019	2850	1000-800 BCE	Pakistan_Katelai_IA	Swat Valley, Katelai	Pakistan	34.7658	72.3491	1240K	1.14589	342842	F	ds.half
I12464	I12464	NarasimhanPattersonScience2019	2850	1000-800 BCE	Pakistan_Katelai_IA	Swat Valley, Katelai	Pakistan	34.7658	72.3491	1240K	1.42792	349138	F	ds.half
I12445	I12445	NarasimhanPattersonScience2019	2850	1000-800 BCE	Pakistan_Katelai_IA	Swat Valley, Katelai	Pakistan	34.7658	72.3491	1240K	1.70099	360901	M	ds.half
I12462	I12462	NarasimhanPattersonScience2019	2850	1000-800 BCE	Pakistan_Katelai_IA	Swat Valley, Katelai	Pakistan	34.7658	72.3491	1240K	1.51946	367372	M	ds.half
I12460	I12460	NarasimhanPattersonScience2019	2850	1000-800 BCE	Pakistan_Katelai_IA	Swat Valley, Katelai	Pakistan	34.7658	72.3491	1240K	1.62153	376478	F	ds.half
I10523	I10523	NarasimhanPattersonScience2019	2850	1000-800 BCE	Pakistan_Katelai_IA	Swat Valley, Katelai	Pakistan	34.7658	72.3491	1240K	1.53998	359436	M	ds.half
I12454	I12454	NarasimhanPattersonScience2019	2850	1000-800 BCE	Pakistan_Katelai_IA	Swat Valley, Katelai	Pakistan	34.7658	72.3491	1240K	2.75931	405083	F	ds.half
I12470	I12470	NarasimhanPattersonScience2019	2850	1000-800 BCE	Pakistan_Katelai_IA	Swat Valley, Katelai	Pakistan	34.7658	72.3491	1240K	2.37315	403308	M	ds.half
I5398	I5398	NarasimhanPattersonScience2019	2850	1000-800 BCE	Pakistan_Katelai_IA	Swat Valley, Katelai	Pakistan	34.7658	72.3491	1240K	3.052	456168	F	ds.half
I12144_published	I12144	NarasimhanPattersonScience2019	2850	1000-800 BCE	Pakistan_Katelai_IA	Swat Valley, Katelai	Pakistan	34.7658	72.3491	1240K	0.07634	47528	F	ds.half
I12141_published	I12141	NarasimhanPattersonScience2019	2850	1000-800 BCE	Pakistan_Katelai_IA	Swat Valley, Katelai	Pakistan	34.7658	72.3491	1240K	0.174713	100549	F	ds.half
I12143_published	I12143	NarasimhanPattersonScience2019	2850	1000-800 BCE	Pakistan_Katelai_IA	Swat Valley, Katelai	Pakistan	34.7658	72.3491	1240K	0.621564	244582	M	ds.half
I12142_published	I12142	NarasimhanPattersonScience2019	2850	1000-800 BCE	Pakistan_Katelai_IA	Swat Valley, Katelai	Pakistan	34.7658	72.3491	1240K	0.682392	249736	F	ds.half
I12146_published	I12146	NarasimhanPattersonScience2019	2850	1000-800 BCE	Pakistan_Katelai_IA	Swat Valley, Katelai	Pakistan	34.7658	72.3491	1240K	1.26931	325889	F	ds.half
I5399_published	I5399	NarasimhanPattersonScience2019	2850	1000-800 BCE	Pakistan_Katelai_IA	Swat Valley, Katelai	Pakistan	34.7658	72.3491	1240K	0.328	164168	M	ds.half
I12444	I12444	NarasimhanPattersonScience2019	2850	1000-800 BCE	Pakistan_Katelai_IA	Swat Valley, Katelai	Pakistan	34.7658	72.3491	1240K	0.074732	44754	F	ds.half
I12149_published	I12149	NarasimhanPattersonScience2019	2850	1000-800 BCE	Pakistan_Katelai_IA	Swat Valley, Katelai	Pakistan	34.7658	72.3491	1240K	1.46399	325761	M	ds.half
I5397	I5397	NarasimhanPattersonScience2019	2851	968-833 calBCE (2750±20 BP, PSUAMS-2791)	Pakistan_Katelai_IA	Swat Valley, Katelai	Pakistan	34.7658	72.3491	1240K	2.75	448638	F	ds.half
I12147	I12147	NarasimhanPattersonScience2019	3061	1207-1014 calBCE (2910±25 BP, PSUAMS-5426)	Pakistan_Katelai_IA	Swat Valley, Katelai	Pakistan	34.7658	72.3491	1240K	0.601535	225275	M	ds.half
I6556	I6556	NarasimhanPattersonScience2019	2796	894-798 calBCE (2670±20 BP, PSUAMS-2792)	Pakistan_Loebanr_IA	Swat Valley, Loebanr	Pakistan	34.7515	72.4019	1240K	1.35316	360797	F	ds.half
I6292	I6292	NarasimhanPattersonScience2019	2798	895-801 calBCE (2675±20 BP, PSUAMS-2794)	Pakistan_Loebanr_IA	Swat Valley, Loebanr	Pakistan	34.7515	72.4019	1240K	2.71734	448882	F	ds.half
I8999	I8999	NarasimhanPattersonScience2019	2817	911-822 calBCE (2725±20 BP, PSUAMS-4851)	Pakistan_Loebanr_IA	Swat Valley, Loebanr	Pakistan	34.7515	72.4019	1240K	2.19213	436187	F	ds.half
I5400	I5400	NarasimhanPattersonScience2019	2829	927-831 calBCE (2745±20 BP, PSUAMS-2793)	Pakistan_Loebanr_IA	Swat Valley, Loebanr	Pakistan	34.7515	72.4019	1240K	1.969	420633	M	ds.half
I13221	I13221	NarasimhanPattersonScience2019	2850	1000-800 BCE	Pakistan_Loebanr_IA	Swat Valley, Loebanr	Pakistan	34.7515	72.4019	1240K	0.100439	59528	M	ds.half
I12456	I12456	NarasimhanPattersonScience2019	2850	1000-800 BCE	Pakistan_Loebanr_IA	Swat Valley, Loebanr	Pakistan	34.7515	72.4019	1240K	0.306496	149246	F	ds.half
I13222	I13222	NarasimhanPattersonScience2019	2850	1000-800 BCE	Pakistan_Loebanr_IA	Swat Valley, Loebanr	Pakistan	34.7515	72.4019	1240K	0.354191	178296	M	ds.half
I12455	I12455	NarasimhanPattersonScience2019	2850	1000-800 BCE	Pakistan_Loebanr_IA	Swat Valley, Loebanr	Pakistan	34.7515	72.4019	1240K	0.404465	184387	F	ds.half
I13224	I13224	NarasimhanPattersonScience2019	2850	1000-800 BCE	Pakistan_Loebanr_IA	Swat Valley, Loebanr	Pakistan	34.7515	72.4019	1240K	0.854773	307370	F	ds.half
I13220	I13220	NarasimhanPattersonScience2019	2850	1000-800 BCE	Pakistan_Loebanr_IA	Swat Valley, Loebanr	Pakistan	34.7515	72.4019	1240K	0.901995	313606	F	ds.half
I13227	I13227	NarasimhanPattersonScience2019	2850	1000-800 BCE	Pakistan_Loebanr_IA	Swat Valley, Loebanr	Pakistan	34.7515	72.4019	1240K	1.01867	342330	F	ds.half
I12458	I12458	NarasimhanPattersonScience2019	2850	1000-800 BCE	Pakistan_Loebanr_IA	Swat Valley, Loebanr	Pakistan	34.7515	72.4019	1240K	1.51146	365213	M	ds.half
I12459	I12459	NarasimhanPattersonScience2019	2850	1000-800 BCE	Pakistan_Loebanr_IA	Swat Valley, Loebanr	Pakistan	34.7515	72.4019	1240K	1.55401	374770	M	ds.half
I13228	I13228	NarasimhanPattersonScience2019	2850	1000-800 BCE	Pakistan_Loebanr_IA	Swat Valley, Loebanr	Pakistan	34.7515	72.4019	1240K	1.68265	404882	M	ds.half
I12984	I12984	NarasimhanPattersonScience2019	2850	1000-800 BCE	Pakistan_Loebanr_IA	Swat Valley, Loebanr	Pakistan	34.7515	72.4019	1240K	2.28006	418011	F	ds.half
I10000	I10000	NarasimhanPattersonScience2019	2850	1000-800 BCE	Pakistan_Loebanr_IA	Swat Valley, Loebanr	Pakistan	34.7515	72.4019	1240K	1.68101	405322	M	ds.half
I12982	I12982	NarasimhanPattersonScience2019	2850	1000-800 BCE	Pakistan_Loebanr_IA	Swat Valley, Loebanr	Pakistan	34.7515	72.4019	1240K	2.26158	414840	M	ds.half
I12988	I12988	NarasimhanPattersonScience2019	2850	1000-800 BCE	Pakistan_Loebanr_IA	Swat Valley, Loebanr	Pakistan	34.7515	72.4019	1240K	2.26435	420758	M	ds.half
I12979	I12979	NarasimhanPattersonScience2019	2850	1000-800 BCE	Pakistan_Loebanr_IA	Swat Valley, Loebanr	Pakistan	34.7515	72.4019	1240K	2.45552	429947	F	ds.half
I12981	I12981	NarasimhanPattersonScience2019	2850	1000-800 BCE	Pakistan_Loebanr_IA	Swat Valley, Loebanr	Pakistan	34.7515	72.4019	1240K	3.24552	441447	F	ds.half
I12987	I12987	NarasimhanPattersonScience2019	2850	1000-800 BCE	Pakistan_Loebanr_IA	Swat Valley, Loebanr	Pakistan	34.7515	72.4019	1240K	3.4598	443611	F	ds.half
I10001	I10001	NarasimhanPattersonScience2019	2850	1000-800 BCE	Pakistan_Loebanr_IA	Swat Valley, Loebanr	Pakistan	34.7515	72.4019	1240K	3.36652	459029	M	ds.half
I8998	I8998	NarasimhanPattersonScience2019	2850	1000-800 BCE	Pakistan_Loebanr_IA	Swat Valley, Loebanr	Pakistan	34.7515	72.4019	1240K	3.95464	467667	M	ds.half
I12137_published	I12137	NarasimhanPattersonScience2019	2850	1000-800 BCE	Pakistan_Loebanr_IA	Swat Valley, Loebanr	Pakistan	34.7515	72.4019	1240K	2.21581	358906	F	ds.half
I12134_published	I12134	NarasimhanPattersonScience2019	2850	1000-800 BCE	Pakistan_Loebanr_IA	Swat Valley, Loebanr	Pakistan	34.7515	72.4019	1240K	2.35461	364647	M	ds.half
I12983_published	I12983	NarasimhanPattersonScience2019	2850	1000-800 BCE	Pakistan_Loebanr_IA	Swat Valley, Loebanr	Pakistan	34.7515	72.4019	1240K	2.50376	428947	F	ds.half
I13223	I13223	NarasimhanPattersonScience2019	2850	1000-800 BCE	Pakistan_Loebanr_IA	Swat Valley, Loebanr	Pakistan	34.7515	72.4019	1240K	0.829487	308662	M	ds.half
I12980	I12980	NarasimhanPattersonScience2019	2850	1000-800 BCE	Pakistan_Loebanr_IA	Swat Valley, Loebanr	Pakistan	34.7515	72.4019	1240K	0.020434	13172	M	ds.half
I6553	I6553	NarasimhanPattersonScience2019	2853	971-834 calBCE (2755±20 BP, PSUAMS-2795)	Pakistan_Loebanr_IA	Swat Valley, Loebanr	Pakistan	34.7515	72.4019	1240K	0.603595	235837	M	ds.half
I10974	I10974	NarasimhanPattersonScience2019	2905	1006-904 calBCE (2800±20 BP, PSUAMS-4867)	Pakistan_Loebanr_IA	Swat Valley, Loebanr	Pakistan	34.7515	72.4019	1240K	1.22995	295241	M	ds.half
I13226	I13226	NarasimhanPattersonScience2019	2910	1011-909 calBCE (2810±20 BP, PSUAMS-5503)	Pakistan_Loebanr_IA	Swat Valley, Loebanr	Pakistan	34.7515	72.4019	1240K	0.662206	254999	F	ds.half
I12457	I12457	NarasimhanPattersonScience2019	2933	1044-922 calBCE (2830±20 BP, PSUAMS-5280)	Pakistan_Loebanr_IA	Swat Valley, Loebanr	Pakistan	34.7515	72.4019	1240K	1.01084	310152	M	ds.half
I8190	I8190	NarasimhanPattersonScience2019	2861	992-830 calBCE (2760±30 BP, Beta-428664, based on 14C date on I1796, UDG31, Grave 28, Individual 1, which is genetically a duplicate and dropped due to lower quality)	Pakistan_Udegram_IA	Swat Valley, Udegram	Pakistan	34.7432	72.3142	1240K	0.914541	314196	F	ds.half
I6899	I6899	NarasimhanPattersonScience2019	2868	1044-792 calBCE [1044-830 calBCE (2785±45 BP, CEDAD-LTL13328A), 901-792 calBCE (2659±40 BP, CEDAD-LTL13328A)]	Pakistan_Udegram_IA	Swat Valley, Udegram	Pakistan	34.7432	72.3142	1240K	2.88401	443840	M	ds.half
I6195	I6195	NarasimhanPattersonScience2019	2910	1011-909 calBCE (2810±20 BP, PSUAMS-2841)	Pakistan_Udegram_IA	Swat Valley, Udegram	Pakistan	34.7432	72.3142	1240K	0.058369	35452	F	ds.half
I1994	I1994	NarasimhanPattersonScience2019	2924	1107-840 calBCE [1027-848 calBCE (2800±30 BP, Beta-428666), 1107-840 calBCE (2808±45 BP, CEDAD-LTL13329A]	Pakistan_Udegram_IA	Swat Valley, Udegram	Pakistan	34.7432	72.3142	1240K	0.455248	198132	F	ds.half,ds.half,ds.half
I6198	I6198	NarasimhanPattersonScience2019	2950	1200-800 BCE	Pakistan_Udegram_IA	Swat Valley, Udegram	Pakistan	34.7432	72.3142	1240K	0.718819	280818	F	ds.half
I6901	I6901	NarasimhanPattersonScience2019	2950	1200-800 BCE	Pakistan_Udegram_IA	Swat Valley, Udegram	Pakistan	34.7432	72.3142	1240K	1.73059	386639	F	ds.half
I6897	I6897	NarasimhanPattersonScience2019	2950	1200-800 BCE	Pakistan_Udegram_IA	Swat Valley, Udegram	Pakistan	34.7432	72.3142	1240K	1.70409	386684	F	ds.half
I6197	I6197	NarasimhanPattersonScience2019	2950	1200-800 BCE	Pakistan_Udegram_IA	Swat Valley, Udegram	Pakistan	34.7432	72.3142	1240K	2.93939	444373	M	ds.half,ds.half
I6194	I6194	NarasimhanPattersonScience2019	2950	1200-800 BCE	Pakistan_Udegram_IA	Swat Valley, Udegram	Pakistan	34.7432	72.3142	1240K	2.16369	413326	M	ds.half,ds.half
I1985	I1985	NarasimhanPattersonScience2019	2958	1192-824 calBCE [1192-939 calBCE (2880±30 BP, Beta-428667), 1001-824 calBCE (2758±40 BP, CEDAD-LTL13334A)]	Pakistan_Udegram_IA	Swat Valley, Udegram	Pakistan	34.7432	72.3142	1240K	4.20447	475591	M	ds.half,ds.half,ds.half
I1799	I1799	NarasimhanPattersonScience2019	3157	1491-922 calBCE [1044-922 calBCE (2830±20 BP, PSUAMS-2632), 1491-1231 calBCE (3098±45 BP, CEDAD-LTL13335A)]	Pakistan_Udegram_IA	Swat Valley, Udegram	Pakistan	34.7432	72.3142	1240K	3.63863	438971	M	ds.half,ds.half
I6900	I6900	NarasimhanPattersonScience2019	3213	1400-1126 calBCE (3018±45 BP, CEDAD-LTL13327A)	Pakistan_Udegram_IA	Swat Valley, Udegram	Pakistan	34.7432	72.3142	1240K	2.11586	403264	M	ds.half
S_Palestinian-1.DG	HGDP00722	MallickNature2016	0	present	Palestinian.DG	Central	Israel	32	35	Shotgun.diploid	45.9	584436	M	..
S_Palestinian-2.DG	HGDP00725	MallickNature2016	0	present	Palestinian.DG	Central	Israel	32	35	Shotgun.diploid	41.82	584163	F	..
S_Palestinian-3.DG	HGDP00737	MallickNature2016	0	present	Palestinian.DG	Central	Israel	32	35	Shotgun.diploid	40.27	583796	F	..
B_Papuan-15.DG	HGDP00546	PrueferNature2013	0	present	Papuan.DG	New Guinea, Iatmul and Kwoma societies of the Middle Sepik River region	Papua New Guinea	-4	143	Shotgun.diploid	44.45	583429	M	..
S_Papuan-1.DG	HGDP00550	SkoglundNature2015	0	present	Papuan.DG	New Guinea, Iatmul and Kwoma societies of the Middle Sepik River region	Papua New Guinea	-4	143	Shotgun.diploid	45.12	583669	F	..
S_Papuan-10.DG	HGDP00553	SkoglundNature2015	0	present	Papuan.DG	New Guinea, Iatmul and Kwoma societies of the Middle Sepik River region	Papua New Guinea	-4	143	Shotgun.diploid	41.65	584182	M	..
S_Papuan-11.DG	HGDP00555	SkoglundNature2015	0	present	Papuan.DG	New Guinea, Iatmul and Kwoma societies of the Middle Sepik River region	Papua New Guinea	-4	143	Shotgun.diploid	42.21	583677	M	..
S_Papuan-12.DG	HGDP00556	SkoglundNature2015	0	present	Papuan.DG	New Guinea, Iatmul and Kwoma societies of the Middle Sepik River region	Papua New Guinea	-4	143	Shotgun.diploid	44.16	582616	M	..
S_Papuan-13.DG	HGDP00552	SkoglundNature2015	0	present	Papuan.DG	New Guinea, Iatmul and Kwoma societies of the Middle Sepik River region	Papua New Guinea	-4	143	Shotgun.diploid	43.16	583661	F	..
S_Papuan-14.DG	HGDP00554	SkoglundNature2015	0	present	Papuan.DG	New Guinea, Iatmul and Kwoma societies of the Middle Sepik River region	Papua New Guinea	-4	143	Shotgun.diploid	35.15	584043	F	..
S_Papuan-2.DG	HGDP00540	SkoglundNature2015	0	present	Papuan.DG	New Guinea, Iatmul and Kwoma societies of the Middle Sepik River region	Papua New Guinea	-4	143	Shotgun.diploid	46.73	583715	M	..
S_Papuan-3.DG	HGDP00541	SkoglundNature2015	0	present	Papuan.DG	New Guinea, Iatmul and Kwoma societies of the Middle Sepik River region	Papua New Guinea	-4	143	Shotgun.diploid	33.59	583882	M	..
S_Papuan-4.DG	HGDP00543	SkoglundNature2015	0	present	Papuan.DG	New Guinea, Iatmul and Kwoma societies of the Middle Sepik River region	Papua New Guinea	-4	143	Shotgun.diploid	48.45	583867	M	..
S_Papuan-5.DG	HGDP00545	SkoglundNature2015	0	present	Papuan.DG	New Guinea, Iatmul and Kwoma societies of the Middle Sepik River region	Papua New Guinea	-4	143	Shotgun.diploid	51.02	584473	M	..
S_Papuan-6.DG	HGDP00547	SkoglundNature2015	0	present	Papuan.DG	New Guinea, Iatmul and Kwoma societies of the Middle Sepik River region	Papua New Guinea	-4	143	Shotgun.diploid	43.9	583936	M	..
S_Papuan-7.DG	HGDP00548	SkoglundNature2015	0	present	Papuan.DG	New Guinea, Iatmul and Kwoma societies of the Middle Sepik River region	Papua New Guinea	-4	143	Shotgun.diploid	48.76	584421	M	..
S_Papuan-8.DG	HGDP00549	SkoglundNature2015	0	present	Papuan.DG	New Guinea, Iatmul and Kwoma societies of the Middle Sepik River region	Papua New Guinea	-4	143	Shotgun.diploid	45.06	584016	M	..
S_Papuan-9.DG	HGDP00542	SkoglundNature2015	0	present	Papuan.DG	New Guinea, Iatmul and Kwoma societies of the Middle Sepik River region	Papua New Guinea	-4	143	Shotgun.diploid	43.06	584192	M	..
S_Pathan-1.DG	HGDP00216	MallickNature2016	0	present	Pathan.DG	..	Pakistan	33.487	70.5	Shotgun.diploid	40.08	584274	M	..
S_Pathan-2.DG	HGDP00232	MallickNature2016	0	present	Pathan.DG	..	Pakistan	33.487	70.5	Shotgun.diploid	42.16	583787	F	..
S_Piapoco-1.DG	HGDP00702	MallickNature2016	0	present	Piapoco.DG	..	Colombia	3	-68	Shotgun.diploid	40.88	583916	F	..
S_Piapoco-2.DG	HGDP00706	MallickNature2016	0	present	Piapoco.DG	..	Colombia	3	-68	Shotgun.diploid	41.01	584257	F	..
S_Pima-1.DG	HGDP01047	MallickNature2016	0	present	Pima.DG	..	Mexico	29	-108	Shotgun.diploid	43.03	584246	M	..
S_Pima-2.DG	HGDP01044	MallickNature2016	0	present	Pima.DG	..	Mexico	29	-108	Shotgun.diploid	37.84	584300	F	..
I6538	I6538	OlaldeNature2018	3838	2009-1766 calBCE (3545±35 BP, Poz-86950)	Poland_BellBeaker	Strachów	Poland	50.91	16.79	1240K	0.022	13780	F	ds.half
I6583	I6583	OlaldeNature2018	4121	2290-2051 calBCE (3770±30 BP, Poz-65207)	Poland_BellBeaker	Żerniki Wielkie	Poland	50.96	17.02	1240K	3.668	451528	F	ds.half
I6582	I6582	OlaldeNature2018	4151	2344-2058 calBCE (3790±35 BP, Poz-75951)	Poland_BellBeaker	Kornice	Poland	50.09	18.1	1240K	3.429	429201	F	ds.half
I4252_published	I4252	OlaldeNature2018	4163	2286-2139 calBCE (3780±20 BP, PSUAMS-2338)	Poland_BellBeaker	Samborzec 1	Poland	50.649	20.656	1240K	0.025	15904	M	ds.half
I6580	I6580	OlaldeNature2018	4175	2300-2150 BCE	Poland_BellBeaker	Jordanów Śląski	Poland	50.87	16.86	1240K	1.098	348421	M	ds.half
I4251_published	I4251	OlaldeNature2018	4242	2432-2151 calBCE (3825±25 BP, PSUAMS-2321) [supersedes 2837-2672 calBCE (3990±60 BP, Ki-7926) where there is reason to think there is miscalibration]	Poland_BellBeaker	Samborzec 1	Poland	50.649	20.656	1240K	0.071	42442	M	ds.half
I6534	I6534	OlaldeNature2018	4254	2457-2150 calBCE (3830±35 BP, Poz-75936)	Poland_BellBeaker	Kornice	Poland	50.09	18.1	1240K	0.063	37943	M	ds.half
I4253	I4253	OlaldeNature2018	4283	2457-2208 calBCE (3850±20 BP, PSUAMS-2339)	Poland_BellBeaker	Samborzec 1	Poland	50.649	20.656	1240K	0.547	239828	M	ds.half
N42.SG	N42	FernandesScientificReports2018	6055	4231-3979 calBCE (5260±40 BP, Poz-77357)	Poland_BKG_o1.SG	Oslonki	Poland	52.61	18.8	Shotgun	0.742595	318151	F	ds.minus
N22.SG	N22	FernandesScientificReports2018	6291	4442-4240 calBCE (5470±40 BP, Poz-77331)	Poland_BKG_o2.SG	Brzesc Kujawski	Poland	52.61	18.9	Shotgun	1.87228	503685	F	ds.minus
N28.SG	N28	FernandesScientificReports2018	6074	4251-3996 calBCE	Poland_BKG.SG	Oslonki	Poland	52.61	18.8	Shotgun	1.82491	501734	M	ds.minus
N31.SG	N31	FernandesScientificReports2018	6138	4323-4052 calBCE (5350±40 BP, Poz-77356)	Poland_BKG.SG	Oslonki	Poland	52.61	18.8	Shotgun	1.83343	503357	F	ds.minus
N26.SG	N26	FernandesScientificReports2018	6151	4334-4068 calBCE (5380±35 BP, Poz-77330)	Poland_BKG.SG	Konary	Poland	50.67	21.38	Shotgun	2.26899	534187	M	ds.minus
N36.SG	N36	FernandesScientificReports2018	6250	4600-4000 BCE	Poland_BKG.SG	Konary	Poland	50.67	21.38	Shotgun	1.90272	507476	F	ds.minus
N27.SG	N27	FernandesScientificReports2018	6250	4600-4000 BCE	Poland_BKG.SG	Oslonki	Poland	52.61	18.8	Shotgun	1.93343	511631	M	ds.minus
N25.SG	N25	FernandesScientificReports2018	6250	4600-4000 BCE	Poland_BKG.SG	Oslonki	Poland	52.61	18.8	Shotgun	2.4878	547023	F	ds.minus
I6531	I6531	OlaldeNature2018	4113	2287-2039 calBCE (3755±35 BP, Poz-86947)	Poland_ChopiceVeseleCulture	Gmina Cisek, Dzielnica	Poland	50.23	18.22	1240K	2.796	421681	M	ds.half
I6537	I6537	OlaldeNature2018	4117	2291-2042 calBCE (3765±35 BP, Poz-54136)	Poland_ChopiceVeseleCulture	Racibórz-Stara Wieś	Poland	50.11	18.21	1240K	0.708	282009	M	ds.half
RISE431.SG	RISE431	AllentoftNature2015	4117	2286-2048 calBCE (3762±27 BP, OxA-27967)	Poland_CordedWare_ProtoUnetice.SG	Leki Male	Poland	52.143	16.538	Shotgun	0.111	66247	M	ds.minus
N49.SG	N49	FernandesScientificReports2018	4405	2570-2340 calBCE	Poland_CWC_1.SG	Pikutkowo	Poland	52.62	18.96	Shotgun	2.22486	534761	M	ds.minus
N47.SG	N47	FernandesScientificReports2018	4405	2570-2340 calBCE	Poland_CWC_1.SG	Pikutkowo	Poland	52.62	18.96	Shotgun	2.42996	546171	M	ds.minus
N45.SG	N45	FernandesScientificReports2018	4405	2570-2340 calBCE	Poland_CWC_3.SG	Pikutkowo	Poland	52.62	18.96	Shotgun	2.47248	546716	F	ds.minus
N44.SG	N44	FernandesScientificReports2018	4405	2570-2430 calBCE (3950±35 BP, Poz-77329)	Poland_CWC_3.SG	Pikutkowo	Poland	52.62	18.96	Shotgun	2.18567	529504	F	ds.minus
RISE1.SG	RISE1	AllentoftNature2015	4672	2865-2578 calBCE (4117±28 BP, UBA-16633)	Poland_CWC_3.SG	Oblaczkowo	Poland	52.29	17.54	Shotgun	0.014	9849	M	ds.minus
poz44.SG	poz44	MalmstromProcBiolSci2019	4675	2870-2580 calBCE (4117±28 BP, UBA-16633)	Poland_CWC.SG	Oblaczkowo	Poland	52.3	17.55	Shotgun	0.063068	36013	F	ds.minus
poz81.SG	poz81	MalmstromProcBiolSci2019	4705	2880-2630 calBCE (4160±35 BP, Poz-36250)	Poland_CWC.SG	Oblaczkowo	Poland	52.3	17.55	Shotgun	1.14765	398638	M	ds.minus
I6579	I6579	OlaldeNature2018	4142	2336-2047 calBCE (3780±35 BP, Poz-75954)	Poland_EBA	Iwiny	Poland	51.04	17.07	1240K	3.103	428193	F	ds.half
RISE150.SG	RISE150	AllentoftNature2015	3739	1885-1693 calBCE (3469±31 BP, Ua-42401)	Poland_EBA.SG	Przeclawice	Poland	50.918	16.957	Shotgun	2.653	367459	F	ds.minus
RISE154.SG	RISE154	AllentoftNature2015	3795	1925-1765 calBCE (3522±24 BP, Uba-16555)	Poland_EBA.SG	Szczepankowice	Poland	50.948	16.943	Shotgun	0.178	91361	F	ds.minus
RISE109.SG	RISE109	AllentoftNature2015	3813	1954-1772 calBCE (3544±26 BP, UB-16557)	Poland_EBA.SG	Wojkowice	Poland	50.98	17.068	Shotgun	0.215	120582	F	ds.minus
N17.SG	N17	FernandesScientificReports2018	3846	2016-1775 calBCE (3560±30 BP, Poz-77332)	Poland_EBA.SG	Gustorzyn	Poland	52.66	18.88	Shotgun	2.4617	546018	M	ds.minus
RISE139.SG	RISE139	AllentoftNature2015	3979	2135-1923 calBCE (3645±33 BP, Ua-44034)	Poland_EBA.SG	Chociwel	Poland	50.796	17.094	Shotgun	0.023	15964	M	ds.minus
RISE145.SG	RISE145	AllentoftNature2015	4023	2188-1958 calBCE (3677±31 BP, UB-16564)	Poland_EBA.SG	Polwica	Poland	50.913	17.177	Shotgun	0.024	15496	F	ds.minus
RISE1246.SG	RISE1246	SchroederPNAS2019	4715	2895-2635 calBCE (4190±40 BP)	Poland_GAC.SG	Ksiaznice, site 2	Poland	50.2	21.4	Shotgun	0.446149	214201	F	ds.minus
RISE1248.SG	RISE1248	SchroederPNAS2019	4725	3100-2450 BCE [based on other dates from same archaeological context in same study]	Poland_GAC.SG	Ksiaznice, site 2	Poland	50.2	21.4	Shotgun	0.732095	312410	F	ds.minus
RISE1252.SG	RISE1252	SchroederPNAS2019	4725	3100-2450 BCE [based on other dates from same archaeological context in same study]	Poland_GAC.SG	Mierzanowice, site 1, grave 3	Poland	50.8	21.5	Shotgun	0.390404	200825	M	ds.minus
RISE1250.SG	RISE1250	SchroederPNAS2019	4725	3100-2450 BCE [based on other dates from same archaeological context in same study]	Poland_GAC.SG	Sandomierz, site 78	Poland	50.6	21.7	Shotgun	0.453487	227889	M	ds.minus
RISE1254.SG	RISE1254	SchroederPNAS2019	4725	3100-2450 BCE [based on other dates from same archaeological context in same study]	Poland_GAC.SG	Wilczyce, site 90	Poland	51.1	17.1	Shotgun	0.404568	205576	M	ds.minus
RISE1159.SG	RISE1159	SchroederPNAS2019	4730	2882-2678 calBCE (4180±22 BP)	Poland_GAC.SG	Koszyce, site 3	Poland	48.7	21.2	Shotgun	2.65598	554531	F	ds.minus
RISE1163.SG	RISE1163	SchroederPNAS2019	4735	2891-2679 calBCE (4196±25 BP)	Poland_GAC.SG	Koszyce, site 3	Poland	48.7	21.2	Shotgun	3.80616	580671	M	ds.minus
RISE1249.SG	RISE1249	SchroederPNAS2019	4737	2905-2668 calBCE (4210±40 BP)	Poland_GAC.SG	Ksiaznice, site 2	Poland	50.2	21.4	Shotgun	0.944539	371474	F	ds.minus
RISE1165.SG	RISE1165	SchroederPNAS2019	4743	2906-2679 calBCE (4220±34 BP)	Poland_GAC.SG	Koszyce, site 3	Poland	48.7	21.2	Shotgun	2.09786	526129	M	ds.minus
RISE1170.SG	RISE1170	SchroederPNAS2019	4749	2900-2697 calBCE (4213±26 BP)	Poland_GAC.SG	Koszyce, site 3	Poland	48.7	21.2	Shotgun	3.52842	576223	F	ds.minus
RISE1241.SG	RISE1241	SchroederPNAS2019	4753	2900-2705 calBCE (4222±23 BP)	Poland_GAC.SG	Sandomierz, site 78	Poland	50.6	21.7	Shotgun	0.79973	339671	M	ds.minus
RISE1161.SG	RISE1161	SchroederPNAS2019	4757	2914-2700 calBCE (4239±33 BP)	Poland_GAC.SG	Koszyce, site 3	Poland	48.7	21.2	Shotgun	1.22408	425228	F	ds.minus
RISE1166.SG	RISE1166	SchroederPNAS2019	4908	3024-2891 calBCE (4330±34 BP)	Poland_GAC.SG	Koszyce, site 3	Poland	48.7	21.2	Shotgun	2.82522	559106	F	ds.minus
N38.SG	N38	FernandesScientificReports2018	5033	3263-2903 calBCE (4380±40 BP, Poz-77333)	Poland_GAC.SG	Brzesc Kujawski	Poland	52.61	18.9	Shotgun	2.21403	532048	F	ds.minus
I2403	I2403	MathiesonNature2018	4673	2870-2575 calBCE (4120±30 BP, Beta-430712)	Poland_Globular_Amphora	Kierzkowo	Poland	52.85	17.8833	1240K	0.318	155211	M	ds.half
I2440	I2440	MathiesonNature2018	4950	3100-2900 BCE (father to directly dated I2407: 3095-2915 calBCE (4390±30 BP, Beta-430714)	Poland_Globular_Amphora	Kierzkowo	Poland	52.85	17.8833	1240K	0.196	100031	M	ds.half
I2433	I2433	MathiesonNature2018	4950	3100-2900 BCE (mother to directly dated I2407: 3095-2915 calBCE (4390±30 BP, Beta-430714)	Poland_Globular_Amphora	Kierzkowo	Poland	52.85	17.8833	1240K	0.97	288741	F	ds.half
I2434	I2434	MathiesonNature2018	5050	3400-2800 BCE	Poland_Globular_Amphora	Kierzkowo	Poland	52.85	17.8833	1240K	0.107	61304	F	ds.half
I2441	I2441	MathiesonNature2018	5050	3400-2800 BCE	Poland_Globular_Amphora	Kierzkowo	Poland	52.85	17.8833	1240K	0.752	272097	M	ds.half
I2405_published	I2405	MathiesonNature2018	5128	3335-3020 calBCE (4460±30 BP, Beta-430713)	Poland_Globular_Amphora	Kierzkowo	Poland	52.85	17.8833	1240K	0.082	48398	M	ds.half
pcw260.SG	pcw260	LinderholmNatureScientificReports2020	4254	2457-2150 calBCE (3830±35 BP, Poz-34734)	Poland_Southeast_BellBeaker.SG	Southeastern Poland, Pełczyska	Poland	50.3561	20.5714	Shotgun	0.987937	381775	F	ds.minus
pcw270.SG	pcw270	LinderholmNatureScientificReports2020	4275	2500-2150 BCE (based on 2457-2150 calBCE (3830±35 BP) a layer date at the site)	Poland_Southeast_BellBeaker.SG	Southeastern Poland, Pełczyska	Poland	50.3561	20.5714	Shotgun	0.066512	38743	F	ds.minus
pcw280.SG	pcw280	LinderholmNatureScientificReports2020	4275	2500-2150 BCE (based on 2457-2150 calBCE (3830±35 BP) a layer date at the site)	Poland_Southeast_BellBeaker.SG	Southeastern Poland, Pełczyska	Poland	50.3561	20.5714	Shotgun	0.238272	127643	F	ds.minus
pcw191.SG	pcw191	LinderholmNatureScientificReports2020	4254	2457-2150 calBCE (3830±35 BP, Poz-55335)	Poland_Southeast_CordedWare_MC.SG	Southeastern Poland, Skołoszów	Poland	49.9336	22.8189	Shotgun	0.075835	44227	F	ds.minus
pcw350.SG	pcw350	LinderholmNatureScientificReports2020	4287	2465-2209 calBCE (3865±35 BP, Poz-90898)	Poland_Southeast_CordedWare.SG	Southeastern Poland, Łubcze	Poland	50.4561	23.6619	Shotgun	0.110588	66134	M	ds.minus
pcw362.SG	pcw362	LinderholmNatureScientificReports2020	4290	2468-2211 calBCE (3875±35 BP, Poz-90899)	Poland_Southeast_CordedWare.SG	Southeastern Poland, Łubcze	Poland	50.4561	23.6619	Shotgun	2.06078	521473	M	ds.minus
pcw361.SG	pcw361	LinderholmNatureScientificReports2020	4300	2500-2200 BCE (based on 2466-2210 calBCE (3870±35 BP) a layer date at the site)	Poland_Southeast_CordedWare.SG	Southeastern Poland, Łubcze	Poland	50.4561	23.6619	Shotgun	1.19856	424449	M	ds.minus
pcw420.SG	pcw420	LinderholmNatureScientificReports2020	4300	2500-2200 BCE (based on 2471-2235 calBCE (3890±35 BP) a layer date at the site)	Poland_Southeast_CordedWare.SG	Southeastern Poland, Proszowice	Poland	50.1853	20.2992	Shotgun	0.03054	18878	M	ds.minus
pcw110.SG	pcw110	LinderholmNatureScientificReports2020	4300	2500-2200 BCE (based on 2471-2235 calBCE (3890±35 BP) a layer date at the site)	Poland_Southeast_CordedWare.SG	Southeastern Poland, Szczytna	Poland	50.0119	22.5942	Shotgun	0.033202	20672	M	ds.minus
pcw250.SG	pcw250	LinderholmNatureScientificReports2020	4300	2500-2200 BCE (based on 2471-2235 calBCE (3890±35 BP) a layer date at the site)	Poland_Southeast_CordedWare.SG	Southeastern Poland, Mistrzejowice	Poland	50.1044	20.0114	Shotgun	0.050847	31476	M	ds.minus
pcw430.SG	pcw430	LinderholmNatureScientificReports2020	4300	2500-2200 BCE (based on 2471-2235 calBCE (3890±35 BP) a layer date at the site)	Poland_Southeast_CordedWare.SG	Southeastern Poland, Bosutów	Poland	50.1236	19.9931	Shotgun	0.067097	40876	M	ds.minus
pcw211.SG	pcw211	LinderholmNatureScientificReports2020	4300	2500-2200 BCE (based on 2471-2235 calBCE (3890±35 BP) a layer date at the site)	Poland_Southeast_CordedWare.SG	Southeastern Poland, Chłopice	Poland	49.9572	22.6603	Shotgun	0.325756	173330	F	ds.minus
pcw061.SG	pcw061	LinderholmNatureScientificReports2020	4303	2471-2235 calBCE (3890±35 BP, Poz-90780)	Poland_Southeast_CordedWare.SG	Southeastern Poland, Święte	Poland	49.9161	22.8608	Shotgun	0.232736	128198	F	ds.minus
pcw070.SG	pcw070	LinderholmNatureScientificReports2020	4303	2471-2235 calBCE (3890±35 BP, Poz-90875)	Poland_Southeast_CordedWare.SG	Southeastern Poland, Święte	Poland	49.9161	22.8608	Shotgun	0.406512	207370	M	ds.minus
pcw040.SG	pcw040	LinderholmNatureScientificReports2020	4405	2570-2340 calBCE (3950±35 BP, Poz-90777)	Poland_Southeast_CordedWare.SG	Southeastern Poland, Święte	Poland	49.9161	22.8608	Shotgun	1.13719	413620	M	ds.minus
pcw160.SG	pcw160	LinderholmNatureScientificReports2020	4413	2577-2348 calBCE (3870±35 BP, Poz-54043)	Poland_Southeast_CordedWare.SG	Southeastern Poland, Mirocin	Poland	50.0444	22.5714	Shotgun	0.023833	14972	M	ds.minus
pcw212.SG	pcw212	LinderholmNatureScientificReports2020	4434	2617-2351 calBCE (3985±35 BP, Poz-90881)	Poland_Southeast_CordedWare.SG	Southeastern Poland, Chłopice	Poland	49.9572	22.6603	Shotgun	0.050603	31226	F	ds.minus
N20.SG	N20	FernandesScientificReports2018	5462	3636-3388 calBCE (4735±35 BP, Poz-71315)	Poland_TRB.SG	Pikutkowo	Poland	52.62	18.96	Shotgun	0.974753	378858	M	ds.minus
N18.SG	N18	FernandesScientificReports2018	5463	3636-3389 calBCE (4730±35 BP, Poz-71316)	Poland_TRB.SG	Pikutkowo	Poland	52.62	18.96	Shotgun	1.88942	505661	F	ds.minus
S_Polish-1.DG	S_Polish-1	MallickNature2016	0	present	Polish.DG	..	Poland	52.2333	21.0167	Shotgun.diploid	47.88	584233	M	..
I7692	I7692	OlaldeScience2019	3900	2200-1700 BCE	Portugal_BA	Évora, São Manços, Monte da Cabida 3	Portugal	39.6686	-8.1303	1240K	0.051515	30958	F	ds.half
I7691	I7691	OlaldeScience2019	3900	2200-1700 BCE	Portugal_BA	Évora, São Manços, Monte da Cabida 3	Portugal	39.6686	-8.1303	1240K	0.072696	44159	M	ds.half
I4229	I4229	OlaldeNature2018	4150	2336-2063 calBCE [2289-2135 calBCE (3775±25 BP, PSUAMS-1750), 2296-2063 calBCE (3783±29 BP, OxA-33490), 2336-2135 calBCE (3790±30 BP, OxA-33491)]	Portugal_BellBeaker	Cova da Moura	Portugal	38.745	-9.21522	1240K	3.60966	464922	M	ds.half
I0840	I0840	OlaldeNature2018	4279	2456-2201 calBCE (3836±29 BP, OxA-28857)	Portugal_BellBeaker	Almonda, Galeria da Cisterna	Portugal	39.5	-8.61667	1240K	0.123	70754	F	ds.half
I0839	I0839	OlaldeScience2019 (supplement of OlaldeNature2018)	4282	2457-2206 calBCE (3847±29 BP, OxA-28859)	Portugal_BellBeaker	Almonda, Galeria da Cisterna	Portugal	39.5	-8.61667	1240K	0.079824	47487	F	ds.half,ds.half,ds.half
I1970	I1970	OlaldeNature2018	4635	2880-2490 BCE (GrN-10972)	Portugal_BellBeaker	Lisbon, Verdelha dos Ruivos	Portugal	38.875	-9.075	1240K	0.192268	107582	M	ds.half
CMS001_merged	CMS001	VillalbaMoucoCurrentBiology2019	8064	6236-5992 calBCE (7240±70 BP, To-131)	Portugal_Geometric_Mesolithic	Moita do Sebastiao	Portugal	39.2464	-8.64747	1240k	0.181411	96587	F	..
I7688	I7688	OlaldeScience2019	2900	1200-700 BCE	Portugal_LBA	Coimbra, Arrifana, Gruta do Medronhal	Portugal	40.0869	-8.5166	1240K	0.017992	11350	F	ds.half
I7687	I7687	OlaldeScience2019	2900	1200-700 BCE	Portugal_LBA	Coimbra, Arrifana, Gruta do Medronhal	Portugal	40.0869	-8.5166	1240K	0.023283	14469	M	ds.half
I5429	I5429	OlaldeScience2019	4899	3010-2887 calBCE (4310±20 BP, PSUAMS-2692)	Portugal_LN	Évora, Reguengos de Monsaraz, Perdigões	Portugal	38.387	-7.55	1240K	3.877	471509	M	ds.half
I5076	I5076	OlaldeScience2019	5131	3335-3026 calBCE (4465±25 BP, PSUAMS-3902)	Portugal_LN	Monte Canelas 1	Portugal	37.1968	-8.58855	1240K	2.998	432906	F	ds.half
I11614	I11614	OlaldeScience2019	4650	2800-2600 BCE	Portugal_LN_C	Torres Vedra, Bolores	Portugal	39.0833	9.26667	1240K	0.959841	310922	F	ds.half
I11592	I11592	OlaldeScience2019	4650	2800-2600 BCE	Portugal_LN_C	Torres Vedra, Bolores	Portugal	39.0833	9.26667	1240K	0.982047	307401	M	ds.half
I11604	I11604	OlaldeScience2019	4750	3100-2500 BCE	Portugal_LN_C	Lisbon, Lourinhã, Tholos of Paimogo I	Portugal	39.2333	-9.3	1240K	0.052631	31649	M	ds.half
I11605	I11605	OlaldeScience2019	4750	3100-2500 BCE	Portugal_LN_C	Lisbon, Lourinhã, Tholos of Paimogo I	Portugal	39.2333	-9.3	1240K	0.686307	277912	M	ds.half
I11601	I11601	OlaldeScience2019	5050	3300-2900 BCE	Portugal_LN_C	Lisbon, Torres Vedras, Cabeço da Arruda I	Portugal	39.1108	-8.66358	1240K	0.131978	74485	F	ds.half
I11599	I11599	OlaldeScience2019	5050	3300-2900 BCE	Portugal_LN_C	Lisbon, Torres Vedras, Cabeço da Arruda I	Portugal	39.1108	-8.66358	1240K	0.547362	229546	M	ds.half
I5428	I5428	OlaldeScience2019	5200	4000-2500 BCE	Portugal_LN_C	Cova das Lapas	Portugal	39.6241	-9.04719	1240K	0.485	211962	M	ds.half
CovaMoura364.SG	CovaMoura364	MartinianoPLoSGenetics2017	4900	3700-2200 BCE	Portugal_LN_C.SG	Cova da Moura	Portugal	38.745	-9.21522	Shotgun	0.827594	343933	M	ds.minus
CovaMoura9B.SG	CovaMoura9B	MartinianoPLoSGenetics2017	4900	3700-2200 BCE	Portugal_LN_C.SG	Cova da Moura	Portugal	38.745	-9.21522	Shotgun	2.70824	555841	F	ds.minus
CabecoArruda117B.SG	CabecoArruda117B	MartinianoPLoSGenetics2017	5050	3400-2800 BCE [layer date based on a long bone from a likely different individual 3330-2885 calBCE (4370±70 BP, Beta-123363)]	Portugal_LN_C.SG	Lisbon, Torres Vedras, Cabeço da Arruda I	Portugal	39.0903	-9.26268	Shotgun	0.394071	202484	M	ds.minus
CabecoArruda122A.SG	I11600	MartinianoPLoSGenetics2017	5050	3400-2800 BCE [layer date based on a long bone from a likely different individual 3330-2885 calBCE (4370±70 BP, Beta-123363)]	Portugal_LN_C.SG	Lisbon, Torres Vedras, Cabeço da Arruda I	Portugal	39.0903	-9.26268	Shotgun	1.77001	492986	M	ds.minus
DolmenAnsiao96B.SG	DolmenAnsiao96B	MartinianoPLoSGenetics2017	5450	3700-3300 BCE	Portugal_LN_C.SG	Dolmen de Ansião	Portugal	39.9167	-8.43333	Shotgun	1.95973	506341	M	ds.minus
MonteGato104.SG	MonteGato104	MartinianoPLoSGenetics2017	3535	1740-1430 calBCE [1640-1430 calBCE (3260±50, Sac-2573), 1740-1545 calBCE (3360±30 BP, Beta-318379)]	Portugal_MBA.SG	Monte do Gato de Cima 3	Portugal	37.9447	-7.59889	Shotgun	1.16773	374005	M	ds.minus
ValeOuro10207.SG	ValeOuro10207	MartinianoPLoSGenetics2017	3550	1800-1400 BCE	Portugal_MBA.SG	Monte do Vale do Ouro 2	Portugal	38.05	-8.1	Shotgun	0.247264	131546	F	ds.minus
TV32032extra.SG	TV32032extra	MartinianoPLoSGenetics2017	3550	1800-1400 BCE	Portugal_MBA.SG	Torre Velha 3	Portugal	37.199	-8.58798	Shotgun	0.86101	337627	M	ds.minus
TV3831.SG	TV3831	MartinianoPLoSGenetics2017	3550	1800-1400 BCE	Portugal_MBA.SG	Torre Velha 3	Portugal	37.199	-8.58798	Shotgun	0.981257	368427	M	ds.minus
LD270.SG	LD270	GonzalesFortesProcRoyalSocB2019	6336	4258-4514 calBCE (3940±30 BP, Beta-441387)	Portugal_MN_BA.SG	Lorga de Din	Portugal	41.7083	-6.92778	Shotgun	2.94252	478582	U	ds.minus
LU339.SG	LU339	GonzalesFortesProcRoyalSocB2019	6798	4865-4830 calBCE (4280±30 BP, Beta-441386)	Portugal_MN_BA.SG	Lorga de Din	Portugal	41.7083	-6.92778	Shotgun	3.474	565951	U	ds.minus
LugarCanto45.SG	LugarCanto45	MartinianoPLoSGenetics2017	5950	4500-3500 BCE	Portugal_MN.SG	Lugar do Canto	Portugal	39.414	-8.822	Shotgun	0.075762	44384	M	ds.minus
LugarCanto41.SG	LugarCanto41	MartinianoPLoSGenetics2017	5950	4500-3500 BCE	Portugal_MN.SG	Lugar do Canto	Portugal	39.414	-8.822	Shotgun	1.08864	393906	F	ds.minus
LugarCanto44.SG	LugarCanto44	MartinianoPLoSGenetics2017	5950	4500-3500 BCE	Portugal_MN.SG	Lugar do Canto	Portugal	39.414	-8.822	Shotgun	2.05756	517512	F	ds.minus
LugarCanto42.SG	LugarCanto42	MartinianoPLoSGenetics2017	5950	4500-3500 BCE	Portugal_MN.SG	Lugar do Canto	Portugal	39.414	-8.822	Shotgun	3.05114	563696	F	ds.minus
S_Punjabi-4.DG	S_Punjabi-4	MallickNature2016	0	present	Punjabi_o.DG	Lahore	Pakistan	31.5	74.3	Shotgun.diploid	34.69	583828	F	..
S_Punjabi-1.DG	HG02724	MallickNature2016	0	present	Punjabi.DG	Lahore	Pakistan	31.5	74.3	Shotgun.diploid	34.65	584194	M	..
S_Punjabi-2.DG	HG02783	MallickNature2016	0	present	Punjabi.DG	Lahore	Pakistan	31.5	74.3	Shotgun.diploid	38.93	584876	M	..
S_Punjabi-3.DG	HG02790	MallickNature2016	0	present	Punjabi.DG	Lahore	Pakistan	31.5	74.3	Shotgun.diploid	33.86	584806	F	..
S_Quechua-1.DG	NA11201	MallickNature2016	0	present	Quechua_oEuropean.DG	..	Peru	-13.5	-72	Shotgun.diploid	42.04	584153	F	..
S_Quechua-2.DG	NA11200	MallickNature2016	0	present	Quechua.DG	..	Peru	-13.5	-72	Shotgun.diploid	44.82	584171	M	..
S_Quechua-3.DG	S_Quechua-3	MallickNature2016	0	present	Quechua.DG	..	Peru	-13.5	-72	Shotgun.diploid	59.78	584572	F	..
S_Relli-1.DG	S_Relli-1	MallickNature2016	0	present	Relli_1.DG	Visakhapatnam	India	17.72	83.32	Shotgun.diploid	46.13	584730	M	..
S_Relli-2.DG	S_Relli-2	MallickNature2016	0	present	Relli_2.DG	Visakhapatnam	India	17.72	83.32	Shotgun.diploid	48.96	584655	M	..
T_Rendille-1.DG	T_Rendille-1	FanGenomeBiology2019	0	present	Rendille.DG	Kargi	Kenya	2.56306	37.7161	Shotgun.diploid	45	584766	M	..
T_Rendille-2.DG	T_Rendille-2	FanGenomeBiology2019	0	present	Rendille.DG	Kargi	Kenya	2.56306	37.7161	Shotgun.diploid	44	584696	F	..
I4089	I4089	MathiesonNature2018	5653	3761-3645 calBCE (4915±25 BP, PSUAMS-1746)	Romania_C_Bodrogkeresztur	Urziceni	Romania	47.7467	22.395	1240K	3.077	419152	M	ds.half
I4088	I4088	MathiesonNature2018	6154	4331-4076 calBCE (5380±25 BP, PSUAMS-1832)	Romania_C_Bodrogkeresztur	Urziceni	Romania	47.7467	22.395	1240K	1.925	379779	F	ds.half
I2533	I2533	MathiesonNature2018	7378	5484-5372 calBCE (6470±30 BP, PSUAMS-1748)	Romania_EN	Carcea	Romania	44.2667	23.9	1240K	4.171	420956	F	ds.half
I2532	I2532	MathiesonNature2018	7621	5715-5626 calBCE (6755±30 BP, PSUAMS-1747)	Romania_EN	Cotatcu	Romania	45.466	27.01	1240K	2.183	381326	M	ds.half
I2534	I2534	MathiesonNature2018	7670	5810-5630 calBCE (6829±47 BP, PSUAMS-2334 corrected for freshwater marine reservoir effect with Method 1 of Cook et al. 2002 with the modifications recommended by Cook et al. 2011)	Romania_IronGates_Mesolithic	Magura Buduiasca, Teleor 3	Romania	44.0272	25.3925	1240K	0.532	227388	F	ds.half
I5411	I5411	MathiesonNature2018	8600	7000-6300 BCE	Romania_IronGates_Mesolithic	Iron Gates, Schela Cladovei	Romania	44.6261	22.6058	1240K	1.141	372210	M	ds.half
I4582	I4582	MathiesonNature2018	8697	7021-6473 calBCE [7812±69 BP, freshwater reservoir correction using Method 1 of Cook et al. 2002 using ORAU _15N value for 8302±32 BP which is a weighted average of (8305±50 BP, OxA-31598), (8300±40 BP, PSUAMS-1749), (8335±45 BP, PSUAMS-1904)]	Romania_IronGates_Mesolithic	Iron Gates, Ostrovul Corbului	Romania	44.517	22.722	1240K	2.18872	495014	F	ds.half,ds.half,ds.half,ds.half
I5408	I5408	MathiesonNature2018	8704	7022-6485 calBCE (8277±34 BP, MAMS-28615, after marine reservoir correction)	Romania_IronGates_Mesolithic	Iron Gates, Ostrovul Corbului	Romania	44.517	22.722	1240K	0.643	275710	M	ds.half
I4655_published	I4655	MathiesonNature2018	8765	7060-6570 calBCE (7904±93 BP, OxA-8581)	Romania_IronGates_Mesolithic	Iron Gates, Schela Cladovei	Romania	44.6261	22.6058	1240K	0.052	31281	M	ds.half
I4607	I4607	MathiesonNature2018	8940	7340-6640 calBCE (8047±122 BP, OxA-4380)	Romania_IronGates_Mesolithic	Iron Gates, Schela Cladovei	Romania	44.6261	22.6058	1240K	0.326589	169126	M	ds.half,ds.half,ds.half,ds.half
I5436	I5436	MathiesonNature2018	9025	7451-6698 calBCE	Romania_IronGates_Mesolithic	Iron Gates, Schela Cladovei	Romania	44.6261	22.6058	1240K	1.273	386325	F	ds.half
I4081_published	I4081	MathiesonNature2018	9335	7580-7190 calBCE (8369±73 BP, OxA-31595)	Romania_IronGates_Mesolithic	Iron Gates, Ostrovul Corbului	Romania	44.517	22.722	1240K	0.326	164690	M	ds.half,ds.half
M95.SG	M95	GonzalesFortesCurrentBiology2017	8814	7125-6603 calBCE (8380±80 BP, OxA-8583, after marine reservoir correction)	Romania_IronGates_Mesolithic.SG	Iron Gates, Schela Cladovei	Romania	44.6261	22.6058	Shotgun	1.01799	374668	M	ds.minus
M96.SG	M96	GonzalesFortesCurrentBiology2017	8825	7250-6500 BCE [based on SC1 in the same layer, which includes a marine reservoir correcton]	Romania_IronGates_Mesolithic.SG	Iron Gates, Schela Cladovei	Romania	44.6261	22.6058	Shotgun	2.67051	548459	M	ds.minus
Muierii2_d	Muierii2	FuNature2016	33300	31810-30890 calBCE (29110±190 BP, OxA-16252)	Romania_Muierii	Muierii 2	Romania	45.11	23.46	3.7M	0.049	50242	F	ds.half
Oase1_d	Oase1	FuNature2015	39610	39690-35630 calBCE [(34290+970-870 BP, GrA-22810), (>35200 BP, OxA-11711), (34950+900-890 BP, OxA-GrA combined 14C Age)]	Romania_Oase	Oase Cave	Romania	45.12	21.9	1240K	0.194	121260	M	ds.Mix
S_Abkhasian-1.DG	abh107	MallickNature2016	0	present	Russia_Abkhasian.DG	Sukhum	Russia	43.0033	41.0153	Shotgun.diploid	37.58	584442	M	..
S_Abkhasian-2.DG	S_Abkhasian-2	MallickNature2016	0	present	Russia_Abkhasian.DG	Sukhum	Russia	43.0033	41.0153	Shotgun.diploid	38.86	584174	M	..
I6713	I6713	NarasimhanPattersonScience2019	4450	3000-2000 BCE	Russia_Afanasievo	Middle Yenisei region, Afanasieva Gora	Russia	54.3566	90.9192	1240K	0.918905	335682	F	ds.half
I3388_published	I3388	NarasimhanPattersonScience2019	4600	2700-2600 BCE [mate of I3950 at 2878-2636 calBCE (4160±25 BP, PSUAMS-1955), mother of I3951 at 2879-2639 calBCE (4165±25 BP, PSUAMS-1956), mother of I6714 at 2617-2472 calBCE (4020±25 BP, PSUAMS-3909)]	Russia_Afanasievo	Altai Mountains, Yenisey River, left bank of Karasuk tributary, Karasuk III	Russia	48.8327	83.9097	1240K	2.697	391661	F	ds.half
I11752	I11752	NarasimhanPattersonScience2019	4650	2900-2500 BCE	Russia_Afanasievo	Inskoy Dol	Russia	51.312	83.0636	1240K	2.63001	373883	F	ds.half
I3952	I3952	NarasimhanPattersonScience2019	4673	2866-2579 calBCE (4120±30 BP, PSUAMS-1957)	Russia_Afanasievo	Altai Mountains, Yenisey River, left bank of Karasuk tributary, Karasuk III	Russia	48.8327	83.9097	1240K	7.81	489525	M	ds.half,ds.half
I3954	I3954	NarasimhanPattersonScience2019	4699	2872-2625 calBCE (4140±25 BP, PSUAMS-2293)	Russia_Afanasievo	Altai Mountains, Yenisey River, left bank of Karasuk tributary, Karasuk III	Russia	48.8327	83.9097	1240K	4.888	443350	F	ds.half
I3950	I3950	NarasimhanPattersonScience2019	4707	2878-2636 calBCE (4160±25 BP, PSUAMS-1955)	Russia_Afanasievo	Altai Mountains, Yenisey River, left bank of Karasuk tributary, Karasuk III	Russia	48.8327	83.9097	1240K	3.759	413296	M	ds.half
I3387	I3387	NarasimhanPattersonScience2019	4725	2950-2600 BCE [sibling of RISE511 who is directly dated]	Russia_Afanasievo	Middle Yenisei region, Afanasieva Gora	Russia	54.3566	90.9192	1240K	3.17406	500350	M	ds.half,ds.half
I10565	I10565	NarasimhanPattersonScience2019	4732	2887-2677 calBCE (4186±27 BP, OxA-31221)	Russia_Afanasievo	Middle Yenisei region, Afanasieva Gora	Russia	54.3566	90.9192	1240K	3.78748	394550	F	ds.half
I6711	I6711	NarasimhanPattersonScience2019	4750	2950-2650 BCE [son of RISE511 with a date of 2909-2679 calBCE (4224±36 BP, OxA-31568)]	Russia_Afanasievo	Middle Yenisei region, Afanasieva Gora	Russia	54.3566	90.9192	1240K	0.213903	116905	M	ds.half
I11112	I11112	NarasimhanPattersonScience2019	4800	3000-2700 BCE [2926-2779 calBCE (4271±30 BP, Bln-5280), based on a sample of wood from the grave]	Russia_Afanasievo	Krasnoyarsk Krai, Minusinsk Rayon, Podsukhanika II	Russia	53.8739	91.4697	1240K	0.889992	315228	M	ds.half
I6715	I6715	NarasimhanPattersonScience2019	4850	3300-2500 BCE	Russia_Afanasievo	Altai Mountains, Yenisey River, left bank of Karasuk tributary, Karasuk III	Russia	48.8327	83.9097	1240K	1.30977	382493	F	ds.half
I10564	I10564	NarasimhanPattersonScience2019	4850	3300-2500 BCE	Russia_Afanasievo	Middle Yenisei region, Afanasieva Gora	Russia	54.3566	90.9192	1240K	0.369583	179231	F	ds.half
I5272	I5272	NarasimhanPattersonScience2019	4895	3003-2887 calBCE (4305±20 BP, PSUAMS-2351)	Russia_Afanasievo	Elo Bashi	Russia	50.7565	85.5609	1240K	1.116	348653	F	ds.half
I5273	I5273	NarasimhanPattersonScience2019	4899	3011-2887 calBCE (4310±25 BP, PSUAMS-2352)	Russia_Afanasievo	Lower Tyumechin 1	Russia	50.7536	85.5567	1240K	2.926	439332	M	ds.half
I5279	I5279	NarasimhanPattersonScience2019	4905	3012-2897 calBCE (4330±20 BP, PSUAMS-2355)	Russia_Afanasievo	Lower Tyumechin 1	Russia	50.7536	85.5567	1240K	2.715	432089	M	ds.half
I5271	I5271	NarasimhanPattersonScience2019	4907	3013-2901 calBCE (4335±20 BP, PSUAMS-2406)	Russia_Afanasievo	Elo 1	Russia	50.7581	85.5602	1240K	0.181	102380	F	ds.half
I5269	I5269	NarasimhanPattersonScience2019	4908	3016-2899 calBCE (4335±25 BP, PSUAMS-2350)	Russia_Afanasievo	Elo 1	Russia	50.7581	85.5602	1240K	3.056	442865	M	ds.half
I5278	I5278	NarasimhanPattersonScience2019	4948	3084-2911 calBCE (4370±25 BP, PSUAMS-2354)	Russia_Afanasievo	Lower Tyumechin 1	Russia	50.7536	85.5567	1240K	0.525	199206	M	ds.half
I2071	I2071	NarasimhanPattersonScience2019	4968	3331-2704 calBCE [2926-2704 calBCE (4260±35 BP, Poz-83510), 3322-2923 calBCE (4423±29 BP, OxA-31219), 3331-2935 calBCE (4442±29 BP, OxA-31220)]	Russia_Afanasievo	Altai Mountains, Ust'-Kuyum	Russia	51.5	85.97	1240K	0.635	270420	M	ds.half
I5277	I5277	NarasimhanPattersonScience2019	5040	3264-2916 calBCE [3083-2916 calBCE (4375±20 BP, PSUAMS-2353), 3264-2929 calBCE (4420±20 BP, PSUAMS-2368)]	Russia_Afanasievo	Elo Bashi	Russia	50.7565	85.5609	1240K	2.702	430994	M	ds.half
I1829	I1829	NarasimhanPattersonScience2019	5066	3316-2915 calBCE [2915-2878 calBCE (4270±25 BP, PSUAMS-2109), 3316-2915 calBCE (4409±34 BP, UBA-29307)]	Russia_Afanasievo	Altai Mountains, Saldyar-1 cemetery	Russia	50.5542	86.5901	1240K	0.304	158988	F	ds.half
I2069	I2069	NarasimhanPattersonScience2019	5077	3331-2922 calBCE (4430±40 BP, Poz-83425)	Russia_Afanasievo	Altai Autonomous Republic, Ust-Kanski, Altai Mountains, Kaminnaya Cave	Russia	50.9126	84.8144	1240K	4.791	468942	F	ds.half
I5270	I5270	NarasimhanPattersonScience2019	5081	3322-2939 calBCE (4435±20 BP, PSUAMS-2405)	Russia_Afanasievo	Elo 1	Russia	50.7581	85.5602	1240K	0.212	119224	M	ds.half
RISE510.SG	RISE510	AllentoftNature2015	4610	2851-2468 calBCE (4040±45 BP, OxA-31222)	Russia_Afanasievo.SG	Bateni	Russia	54.3566	90.9192	Shotgun	0.236	131422	F	ds.minus
RISE507.508.merge.SG	RISE507.508.merge	AllentoftNature2015	5077	3331-2923 calBCE [3322-2923 calBCE (4423±29 BP, OxA-31219), 3331-2935 calBCE (4442±29 BP, OxA-31220)]	Russia_Afanasievo.SG	River Kuyum	Russia	51.498	85.97	Shotgun	0.462	235115	F	ds.minus
AfontovaGora2.SG	AfontovaGora2	RaghavanNature2013	16710	14980-14540 calBCE (13810±35 BP, UCIAMS-79661)	Russia_AfontovaGora2.SG	Afontova Gora	Russia	56.016	92.866	Shotgun	0.075	48454	M	ds.minus
AfontovaGora3_d	AfontovaGora3	FuNature2016	17930	16480-15480 calBCE (14710±60 BP, MAMS-27186)	Russia_AfontovaGora3	Afontova Gora	Russia	56.05	92.87	3.7M	0.17	163417	F	ds.minus
RISE500.SG	RISE500	AllentoftNature2015	3550	1700-1500 BCE	Russia_Andronovo.SG	Kytmanovo	Russia	53.456	85.447	Shotgun	1.818	480377	F	ds.minus
RISE503.SG	RISE503	AllentoftNature2015	3569	1727-1511 calBCE (3328±38 BP, OxA-31445)	Russia_Andronovo.SG	Kytmanovo	Russia	53.456	85.447	Shotgun	0.879	359497	F	ds.minus
RISE505.SG	RISE505	AllentoftNature2015	3636	1746-1626 calBCE (3391±27 BP, OxA-31216)	Russia_Andronovo.SG	Kytmanovo	Russia	53.456	85.447	Shotgun	5.277	584295	F	ds.minus
RISE670.SG	RISE670	DamgaardScience2018	3963	2141-1885 calBCE (3635±50 BP, UBA-31595)	Russia_BA_Okunevo.SG	Verkhni Askiz	Russia	53.1565	90.2078	Shotgun	0.7	267282	M	ds.minus
RISE683.SG	RISE683	DamgaardScience2018	3977	2138-1915 calBCE (3646±40 BP, UBA-31594)	Russia_BA_Okunevo.SG	Khakassia, Ust'-Abakan, Uybat V	Russia	53.7086	90.3598	Shotgun	2	440946	M	ds.minus
RISE662.SG	S3426	DamgaardScience2018	4070	2290-1949 calBCE (3718±59 BP, UBA-31592)	Russia_BA_Okunevo.SG	Okunev Ulus	Russia	53.5478	91.0256	Shotgun	0.6	186750	M	ds.minus
RISE674.SG	RISE674	DamgaardScience2018	4079	2281-1976 calBCE (3719±46 BP, UBA-31596)	Russia_BA_Okunevo.SG	Verkhni Askiz	Russia	53.1565	90.2078	Shotgun	2.6	530317	M	ds.minus
RISE515.SG	RISE515	DamgaardScience2018	4193	2340-2145 calBCE (3810±25 BP, UCIAMS-147669)	Russia_BA_Okunevo.SG	Verkhni Askiz	Russia	53.1565	90.2078	Shotgun	0.6	234703	F	ds.minus
RISE684.SG	RISE684	DamgaardScience2018	4253	2464-2141 calBCE (3830±55 BP, UBA-31598)	Russia_BA_Okunevo.SG	Khakassia, Ust'-Abakan, Uybat V	Russia	53.7086	90.3598	Shotgun	0.5	210156	F	ds.minus
RISE664.SG	S3427	DamgaardScience2018	4283	2459-2206 calBCE (3850±38 BP, UBA-31593)	Russia_BA_Okunevo.SG	Okunev Ulus	Russia	53.5478	91.0256	Shotgun	4.6	565168	M	ds.minus
RISE667.SG	RISE667	DamgaardScience2018	4300	2900-1800 BCE	Russia_BA_Okunevo.SG	Verkhni Askiz	Russia	53.1565	90.2078	Shotgun	0.2	95408	F	ds.minus
RISE671.SG	RISE671	DamgaardScience2018	4300	2900-1800 BCE	Russia_BA_Okunevo.SG	Verkhni Askiz	Russia	53.1565	90.2078	Shotgun	0.3	133389	F	ds.minus
RISE681.SG	RISE681	DamgaardScience2018	4300	2900-1800 BCE	Russia_BA_Okunevo.SG	Khakassia, Ust'-Abakan, Uybat V	Russia	53.7086	90.3598	Shotgun	0.5	193287	F	ds.minus
RISE719.SG	RISE719	DamgaardScience2018	4300	2900-1800 BCE	Russia_BA_Okunevo.SG	Sayan Mountain, Minusinskaya Intermountain Basin, Syda 5	Russia	54.3718	91.5069	Shotgun	0.6	245319	M	ds.minus
RISE672.SG	RISE672	DamgaardScience2018	4300	2900-1800 BCE	Russia_BA_Okunevo.SG	Verkhni Askiz	Russia	53.1565	90.2078	Shotgun	1.2	326136	M	ds.minus
RISE685.SG	RISE685	DamgaardScience2018	4300	2900-1800 BCE	Russia_BA_Okunevo.SG	Khakassia, Ust'-Abakan, Uybat V	Russia	53.7086	90.3598	Shotgun	1.3	380676	F	ds.minus
RISE680.SG	RISE680	DamgaardScience2018	4300	2900-1800 BCE	Russia_BA_Okunevo.SG	Khakassia, Ust'-Abakan, Uybat V	Russia	53.7086	90.3598	Shotgun	1.5	406772	F	ds.minus
RISE677.SG	RISE677	DamgaardScience2018	4482	2831-2233 calBCE (3961±62 BP, UBA-31599)	Russia_BA_Okunevo.SG	Uybat III	Russia	53.7086	90.3598	Shotgun	0.3	122875	F	ds.minus
RISE675.SG	RISE675	DamgaardScience2018	4555	2859-2350 calBCE (4023±56 BP, UBA-31597)	Russia_BA_Okunevo.SG	Khakassia, Ust'-Abakan, Uybat V	Russia	53.7086	90.3598	Shotgun	0.5	206936	M	ds.minus
BOO002.A0101	BOO002	LamnidisNatureCommunications2018	3475	1400-1650 BCE (based on other dates at same site)	Russia_Bolshoy	Murmansk, Bolshoy Oleniy Ostrov	Russia	69.2239	33.4828	1240K	0.75012	287462	M	ds.half
BOO006.A0101	BOO006	LamnidisNatureCommunications2018	3475	1400-1650 BCE (based on other dates at same site)	Russia_Bolshoy	Murmansk, Bolshoy Oleniy Ostrov	Russia	69.2239	33.4828	1240K	0.99568	329873	F	ds.half
BOO003.A0101	BOO003	LamnidisNatureCommunications2018	3475	1400-1650 BCE (based on other dates at same site)	Russia_Bolshoy	Murmansk, Bolshoy Oleniy Ostrov	Russia	69.2239	33.4828	1240K	1.00643	334050	F	ds.half
BOO005.A0101	BOO005	LamnidisNatureCommunications2018	3475	1400-1650 BCE (based on other dates at same site)	Russia_Bolshoy	Murmansk, Bolshoy Oleniy Ostrov	Russia	69.2239	33.4828	1240K	2.69027	394986	F	ds.half
BOO004.A0101	BOO004	LamnidisNatureCommunications2018	3475	1400-1650 BCE (based on other dates at same site)	Russia_Bolshoy	Murmansk, Bolshoy Oleniy Ostrov	Russia	69.2239	33.4828	1240K	2.73069	417727	M	ds.half
BOO001.A0101	BOO001	LamnidisNatureCommunications2018	3745	2029-1561 calBCE (3473±87 BP)	Russia_Bolshoy	Murmansk, Bolshoy Oleniy Ostrov	Russia	69.2239	33.4828	1240K	1.12653	335096	F	ds.half
SA6010	SA6010	WangNatureCommunications2019	4700	2900-2600 BCE [2885-2678 calBCE (4185±23 BP, MAMS-29821), layer date from SA6001, grave 17]	Russia_Caucasus_EBA_Yamnaya	Kaspi steppe, Šarachalsun 6	Russia	45.7257	43.9869	1240K	0.4313	200201	M	half
RK1001	RK1001	WangNatureCommunications2019	4726	2879-2673 calBCE (4171±22 BP, MAMS-29816)	Russia_Caucasus_EBA_Yamnaya	Kuban steppe, Rasshevatskij 1	Russia	45.5372	41.1165	1240K	1.54551	329985	M	half
ZO2002	ZO2002	WangNatureCommunications2019	4850	3300-2500 BCE	Russia_Caucasus_EBA_Yamnaya	North Caucasus steppe, Zolotarjëvka 2	Russia	45.659	42.6067	1240K	0.813761	280867	F	half
RK1007	RK1007	WangNatureCommunications2019	5123	3328-3018 calBCE (4447±22 BP, MAMS-29818)	Russia_Caucasus_EBA_Yamnaya	Kuban steppe, Rasshevatskij 1	Russia	45.5372	41.1165	1240K	0.179359	99775	F	half
MK5004	MK5004	WangNatureCommunications2019	5150	3400-3000 BCE [based on charcoal date of 3347-3095 calBCE (4498±30 BP, MAMS-110554)]	Russia_Caucasus_LateMaikop	Piedmont, Mar'inskaja 5	Russia	43.9054	43.5219	1240K	2.95992	435934	M	half
MK5008	MK5008	WangNatureCommunications2019	5186	3364-3107 calBCE (4544±25 BP, MAMS-29810)	Russia_Caucasus_LateMaikop	Piedmont, Mar'inskaja 5	Russia	43.9054	43.5219	1240K	0.032691	20719	M	half
I1720	I1720	WangNatureCommunications2019	5300	3700-3000 BCE	Russia_Caucasus_Maikop	Baksanyonok	Russia	43.6863	43.6459	1240K	0.044941	26446	M	ds.half,ds.minus,ds.minus,ds.minus
OSS001	OSS001	WangNatureCommunications2019	5570	3695-3545 calBCE (4857±23 BP, MAMS-29813)	Russia_Caucasus_Maikop	Piedmont, Ossetia	Russia	43.0844	44.6327	1240K	0.456797	207167	F	half
I6272	I6272	WangNatureCommunications2019	5083	3337-2929 calBCE [3337-3021 calBCE (4460±30 BP, PSUAMS-3905), 3264-2929 calBCE (4420±20 BP, PSUAMS-4251)]	Russia_Caucasus_Maikop_Novosvobodnaya	Klady, Dlinnaya Polyana	Russia	44.385	40.3946	1240K	0.44593	210325	M	ds.half
I6266	I6266	WangNatureCommunications2019	5375	3499-3351 calBCE (4615±25 BP, PSUAMS-3881)	Russia_Caucasus_Maikop_Novosvobodnaya	Klady, Dlinnaya Polyana	Russia	44.385	40.3946	1240K	0.66234	263530	M	ds.half
I6267	I6267	WangNatureCommunications2019	5438	3614-3362 calBCE (4675±70 BP, OxA-5058)	Russia_Caucasus_Maikop_Novosvobodnaya	Klady, Dlinnaya Polyana	Russia	44.385	40.3946	1240K	0.166735	93699	F	ds.half
I6268	I6268	WangNatureCommunications2019	5564	3696-3532 calBCE (4835±60 BP, OxA-5059)	Russia_Caucasus_Maikop_Novosvobodnaya	Klady, Dlinnaya Polyana	Russia	44.385	40.3946	1240K	0.377408	177773	M	ds.half
NEO240.SG	NEO240	SikoraNature2019	7508	5626-5489 calBCE (6627±45 BP, UBA-33768)	Russia_DevilsCave_N.SG	Devil's Gate Cave	Russia	44.5	135.4	Shotgun	6.84327	592062	F	ds.minus
NEO239.SG	NEO239	SikoraNature2019	7556	5701-5511 calBCE (6678±48 BP, UBA-33767)	Russia_DevilsCave_N.SG	Devil's Gate Cave	Russia	44.5	135.4	Shotgun	0.137999	84221	M	ds.minus
NEO238.SG	NEO238	SikoraNature2019	7564	5705-5522 calBCE (6687±46 BP, UBA-33766)	Russia_DevilsCave_N.SG	Devil's Gate Cave	Russia	44.5	135.4	Shotgun	0.542314	255481	F	ds.minus
NEO236.SG	NEO236	SikoraNature2019	7678	5833-5622 calBCE (6810±57 BP, UBA-33764)	Russia_DevilsCave_N.SG	Devil's Gate Cave	Russia	44.5	135.4	Shotgun	2.52212	545581	F	ds.minus
NEO241.SG	NEO241	SikoraNature2019	1971	111 calBCE - 69 calCE (2014±35 BP, UBA-34049)	Russia_Ekven_IA.SG	Ekven	Russia	66	-170.1	Shotgun	0.269794	144869	M	ds.minus
NEO251.SG	NEO251	SikoraNature2019	2005	161 calBCE - 51 calCE (2035±31 BP, UBA-34059)	Russia_Ekven_IA.SG	Chukotka, Bering Strait, Ekven	Russia	66	-170.1	Shotgun	1.05275	392429	F	ds.minus
NEO248.SG	NEO248	SikoraNature2019	2115	348 calBCE - 18 calCE (2091±47 BP, UBA-34056)	Russia_Ekven_IA.SG	Chukotka, Bering Strait, Ekven	Russia	66	-170.1	Shotgun	1.02305	391573	M	ds.minus
NEO250.SG	NEO250	SikoraNature2019	2155	356-54 calBCE (2145±36 BP, UBA-34058)	Russia_Ekven_IA.SG	Ekven	Russia	66	-170.1	Shotgun	0.311814	167746	M	ds.minus
NEO243.SG	NEO243	SikoraNature2019	2218	371-165 calBCE (2186±35 BP, UBA-34051)	Russia_Ekven_IA.SG	Ekven	Russia	66	-170.1	Shotgun	0.056982	34805	M	ds.minus
I5766	I5766	NarasimhanPattersonScience2019	6057	4230-3983 calBCE (5261±33 BP, OxA-33486)	Russia_HG_Sosnoviy	Siberia, Sosnoviy Ostrov	Russia	57.3589	65.365	1240K	1.761	340468	F	ds.half
I1960	I1960	NarasimhanPattersonScience2019	8166	6361-6071 calBCE [6335-6071 calBCE (7330±40 BP, Poz-82198), 6361-6086 calBCE (7355±40 BP, OxA-33489, d15N=+15.3 permil possible marine influence)]	Russia_HG_Tyumen	Siberia, western, Tyumen Oblast	Russia	56.0362	69.3389	1240K	5.346	443317	F	ds.half
RISE492.SG	RISE492	AllentoftNature2015	2253	396-209 calBCE (2257±27 BP, OxA-31210)	Russia_IA_1.SG	Sabinka 2	Russia	53.152	91.05	Shotgun	0.141	87691	M	ds.minus
RISE600.SG	RISE600	AllentoftNature2015	2450	1000-0 BCE	Russia_IA_3.SG	Verh-Uimon	Russia	50.213	85.725	Shotgun	0.718	251575	M	ds.minus
RISE601.SG	RISE601	AllentoftNature2015	2450	1000-0 BCE	Russia_IA_3.SG	Verh-Uimon	Russia	50.213	85.725	Shotgun	1.17	345271	M	ds.minus
RISE602.SG	RISE602	AllentoftNature2015	2450	1000-0 BCE	Russia_IA_3.SG	Sary-Bel	Russia	50.615	86.459	Shotgun	1.283	364825	M	ds.minus
RISE552.SG	RISE552	AllentoftNature2015	4446	2849-2143 calBCE (3940±90 BP, IGAN-4079)	Russia_Kalmykia_EBA_Yamnaya.SG	Ulan V	Russia	46.615	43.334	Shotgun	2.839	511367	M	ds.minus
RISE240.SG	RISE240	AllentoftNature2015	4706	2880-2632 calBCE (4160±30 BP, GrA-45038)	Russia_Kalmykia_EBA_Yamnaya.SG	Sukhaya Termista I	Russia	46.58	43.678	Shotgun	0.201	120527	F	ds.minus
RISE547.SG	RISE547	AllentoftNature2015	4711	2887-2634 calBCE (4175±35 BP, GrA-58960)	Russia_Kalmykia_EBA_Yamnaya.SG	Temrta IV	Russia	46.539	43.699	Shotgun	0.729	320096	M	ds.minus
RISE546.SG	RISE546	AllentoftNature2015	4850	3300-2500 BCE	Russia_Kalmykia_EBA_Yamnaya.SG	Temrta IV	Russia	46.539	43.699	Shotgun	0.151	93269	M	ds.minus
RISE548.SG	RISE548	AllentoftNature2015	4850	3300-2500 BCE	Russia_Kalmykia_EBA_Yamnaya.SG	Temrta IV	Russia	46.539	43.699	Shotgun	1.089	395278	M	ds.minus
RISE550.SG	RISE550	AllentoftNature2015	4935	3334-2635 calBCE (4312±94 BP, IGAN-2880)	Russia_Kalmykia_EBA_Yamnaya.SG	Peshany V	Russia	46.556	43.676	Shotgun	0.521	258323	M	ds.minus
RISE499.SG	RISE499	AllentoftNature2015	3100	1400-900 BCE	Russia_Karasuk_oRISE.SG	Bystrovka	Russia	51.909	88.574	Shotgun	1.549	465981	F	ds.minus
RISE495.SG	RISE495	AllentoftNature2015	3100	1400-900 BCE	Russia_Karasuk_oRISE.SG	Arban 1	Russia	52.954	90.187	Shotgun	4.394	581186	M	ds.minus
RISE496.SG	RISE496	AllentoftNature2015	3288	1414-1261 calBCE (3070±28 BP, OxA-31213)	Russia_Karasuk_oRISE.SG	Arban 1	Russia	52.954	90.187	Shotgun	3.031	541852	F	ds.minus
RISE494.SG	I3425	AllentoftNature2015	3292	1416-1268 calBCE (3081±27 BP, OxA-31212)	Russia_Karasuk_oRISE.SG	Sabinka 2	Russia	53.152	91.05	Shotgun	0.284	162775	M	ds.minus
RISE502.SG	RISE502	AllentoftNature2015	3351	1496-1306 calBCE (3140±27 BP, OxA-31214)	Russia_Karasuk_oRISE.SG	Bystrovka	Russia	51.909	88.574	Shotgun	1.45	456862	F	ds.minus
RISE493.SG	RISE493	AllentoftNature2015	3429	1531-1427 calBCE (3214±26 BP, OxA-31211)	Russia_Karasuk_oRISE.SG	Sabinka 2	Russia	53.152	91.05	Shotgun	8.081	586775	M	ds.minus
I0433	I0433	MathiesonNature2015	6566	4689-4543 calBCE (5760±25 BP, PSUAMS-4032)	Russia_Khvalynsk_Eneolithic	Samara Oblast, Volga River Valley, Khvalynsk II	Russia	52.3534	48.0784	1240K	0.476	238803	M	ds.half
I0122	I0122	MathiesonNature2015	6807	4934-4780 calBCE (5960±25 BP, PSUAMS-4031)	Russia_Khvalynsk_Eneolithic	Samara Oblast, Volga River Valley, Khvalynsk II	Russia	52.3534	48.0784	1240K	0.723	305402	M	ds.plus,ds.half
I0434	I0434	MathiesonNature2015	6906	5051-4860 calBCE (6070±25 BP, PSUAMS-4033)	Russia_Khvalynsk_Eneolithic	Samara Oblast, Volga River Valley, Khvalynsk II	Russia	52.3534	48.0784	1240K	0.053	40801	M	ds.half
Kolyma_River.SG	Kolyma1	SikoraNature2019	9786	7956-7715 calBCE (8770±27 BP, AAR-20354, UCIAMS-14768)	Russia_Kolyma_M.SG	Duvanni Yar	Russia	68.6	159.1	Shotgun	14.993	593572	M	ds.minus
Kostenki12	Kostenki12	FuNature2016	32415	31040-29890 BCE (28500±140 BP, GrA-5552, layer date)	Russia_Kostenki12	Kostenki	Russia	51.23	39.3	3.7M	0.03	37523	M	ds.half
Kostenki14	Kostenki14	FuNature2016	37470	36730-34310 calBCE (33250±500 BP, OxA-X-2395-15)	Russia_Kostenki14	Kostenki	Russia	51.23	39.3	3.7M	16.136	562357	M	half
DA360.SG	DA360	DamgaardScience2018	4706	2879-2633 calBCE (4158±28 BP)	Russia_Kurma_EBA.SG	Kurma XI	Russia	53.1792	106.963	Shotgun	0.3	121268	F	ds.minus
DA358.SG	DA358	DamgaardScience2018	4710	2881-2638 calBCE (4169±27 BP)	Russia_Kurma_EBA.SG	Kurma XI	Russia	53.1792	106.963	Shotgun	0.9	297035	F	ds.minus
I6047	I6047	NarasimhanPattersonScience2019	3249	1384-1213 calBCE (3025±20 BP, PSUAMS-2917)	Russia_LBA_Priobrazhenka	Priobrazhenka 3	Russia	55.51	77.05	1240K	0.312	156051	M	ds.half
DA340.SG	DA340	DamgaardScience2018	6990	5225-4854 calBCE (6130±60 BP)	Russia_Lokomotiv_Eneolithic.SG	Lokomotiv	Russia	52.2869	104.249	Shotgun	0.6	203679	M	ds.minus
DA359.SG	DA359	DamgaardScience2018	7559	5707-5510 calBCE (6680±60 BP)	Russia_Lokomotiv_Eneolithic.SG	Lokomotiv	Russia	52.2869	104.249	Shotgun	0.7	250675	M	ds.minus
DA341.SG	DA341	DamgaardScience2018	7585	5709-5561 calBCE (6713±35 BP)	Russia_Lokomotiv_Eneolithic.SG	Lokomotiv	Russia	52.2869	104.249	Shotgun	1.2	353821	F	ds.minus
DA357.SG	DA357	DamgaardScience2018	7803	5981-5725 calBCE (6950±60 BP)	Russia_Lokomotiv_Eneolithic.SG	Lokomotiv	Russia	52.2869	104.249	Shotgun	0.4	151199	M	ds.minus
MA1.SG	MA1	RaghavanNature2013	24305	22570-22140 calBCE (20240±60 BP, UCIAMS-79666)	Russia_MA1_HG.SG	Mal'ta	Russia	52.9	103.5	Shotgun	1.206	426319	M	ds.minus
M0831.SG	M0831	SikoraNature2019	3050	1300-900 BCE	Russia_Magadan_BA.SG	Ol'skaia, shore of Okhotsk Sea	Russia	59.6	151	Shotgun	0.795409	332070	F	ds.minus
M9984.SG	M9984	SikoraNature2019	3070	1263-977 calBCE (2920±49 BP, UBA-34732)	Russia_Magadan_BA.SG	Ol'skaia, shore of Okhotsk Sea	Russia	59.6	151	Shotgun	1.41864	455860	F	ds.minus
RISE524.SG	RISE524	AllentoftNature2015	3000	1300-800 BCE	Russia_Mezhovskaya.SG	Kapova cave	Russia	53.043	57.066	Shotgun	0.037	21417	M	ds.minus
RISE525.SG	RISE525	AllentoftNature2015	3000	1300-800 BCE	Russia_Mezhovskaya.SG	Kapova cave	Russia	53.043	57.066	Shotgun	0.247	143010	M	ds.minus
RISE523.SG	RISE523	AllentoftNature2015	3448	1598-1398 calBCE (3192±37 BP, OxA-31447)	Russia_Mezhovskaya.SG	Kapova cave	Russia	53.043	57.066	Shotgun	2.741	548334	F	ds.minus
I1851	I1851	NarasimhanPattersonScience2019	3485	1611-1459 calBCE (3255±20 BP, PSUAMS-2436)	Russia_MLBA_Krasnoyarsk	Minusinsk Basin, Ust-Bir IV	Russia	54.1793	91.5789	1240K	0.495	221045	M	ds.half
I1853	I1853	NarasimhanPattersonScience2019	3507	1611-1503 calBCE (3270±20 BP, PSUAMS-2437)	Russia_MLBA_Krasnoyarsk	Minusinsk Basin, Potroshilovo II	Russia	53.8731	91.4605	1240K	0.107	64507	M	ds.half
I1828	I1828	NarasimhanPattersonScience2019	3507	1611-1503 calBCE (3270±20 BP, PSUAMS-2960)	Russia_MLBA_Krasnoyarsk	Minusinsk Basin, Ust-Bir IV	Russia	54.1793	91.5789	1240K	0.115	68643	F	ds.half
I1821	I1821	NarasimhanPattersonScience2019	3509	1612-1506 calBCE (3275±20 BP, PSUAMS-2435)	Russia_MLBA_Krasnoyarsk	Minusinsk Basin, Potroshilovo II	Russia	53.8731	91.4605	1240K	0.477	223319	M	ds.half
I6718	I6718	NarasimhanPattersonScience2019	3509	1616-1501 calBCE (3275±25 BP, PSUAMS-3911)	Russia_MLBA_Krasnoyarsk	Krasnoyarsk Krai, near Orak Ulus, Orak burial place	Russia	55.1924	89.3053	1240K	3.93312	453936	M	ds.half
I11214	I11214	NarasimhanPattersonScience2019	3511	1613-1509 calBCE (3280±20 BP, PSUAMS-6984)	Russia_MLBA_Krasnoyarsk	Chumysh-Perekat-1	Russia	53.8242	84.6123	1240K	0.088378	52951	F	ds.half
I1852	I1852	NarasimhanPattersonScience2019	3521	1623-1518 calBCE (3295±20 BP, PSUAMS-2865)	Russia_MLBA_Krasnoyarsk	Minusinsk Basin, Ust-Bir IV	Russia	54.1793	91.5789	1240K	0.363	179109	F	ds.half
I1856	I1856	NarasimhanPattersonScience2019	3558	1685-1531 calBCE (3330±25 BP, PSUAMS-2067)	Russia_MLBA_Krasnoyarsk	Minusinsk Basin, Potroshilovo II	Russia	53.8731	91.4605	1240K	1.642	389647	M	ds.half
I6716	I6716	NarasimhanPattersonScience2019	3587	1740-1534 calBCE [1740-1614 calBCE (3370±25 BP, PSUAMS-3910), 1686-1534 calBCE (3335±20 BP, PSUAMS-4254)]	Russia_MLBA_Krasnoyarsk	Krasnoyarsk Krai, near Orak Ulus, Orak burial place	Russia	55.1924	89.3053	1240K	4.14944	454423	F	ds.half
I3392	I3392	NarasimhanPattersonScience2019	3600	1900-1400 BCE	Russia_MLBA_Krasnoyarsk	Krasnoyarsk Krai, near Orak Ulus, Orak burial place	Russia	55.1924	89.3053	1240K	2.188	416334	M	ds.half
I3390	I3390	NarasimhanPattersonScience2019	3600	1900-1400 BCE	Russia_MLBA_Krasnoyarsk	Krasnoyarsk Krai, near Orak Ulus, Orak burial place	Russia	55.1924	89.3053	1240K	3.367	433218	F	ds.half
I3395	I3395	NarasimhanPattersonScience2019	3600	1900-1400 BCE	Russia_MLBA_Krasnoyarsk	Krasnoyarsk Krai, near Orak Ulus, Orak burial place	Russia	55.1924	89.3053	1240K	3.779	437851	F	ds.half
I3394	I3394	NarasimhanPattersonScience2019	3600	1900-1400 BCE	Russia_MLBA_Krasnoyarsk	Krasnoyarsk Krai, near Orak Ulus, Orak burial place	Russia	55.1924	89.3053	1240K	2.759	434539	M	ds.half
I3396	I3396	NarasimhanPattersonScience2019	3600	1900-1400 BCE	Russia_MLBA_Krasnoyarsk	Krasnoyarsk Krai, near Orak Ulus, Orak burial place	Russia	55.1924	89.3053	1240K	3.483	424751	M	ds.half
I3389	I3389	NarasimhanPattersonScience2019	3600	1900-1400 BCE	Russia_MLBA_Krasnoyarsk	Krasnoyarsk Krai, near Orak Ulus, Orak burial place	Russia	55.1924	89.3053	1240K	4.6	443441	M	ds.half
I3391	I3391	NarasimhanPattersonScience2019	3600	1900-1400 BCE	Russia_MLBA_Krasnoyarsk	Krasnoyarsk Krai, near Orak Ulus, Orak burial place	Russia	55.1924	89.3053	1240K	1.932	415078	M	ds.half
I1064	I1064	NarasimhanPattersonScience2019	3737	1879-1694 calBCE (3460±20 BP, PSUAMS-2102)	Russia_MLBA_Sintashta	Kamennyi Ambar 5 Cemetery	Russia	52.8167	60.4667	1240K	2.08	443203	M	ds.half
I1053	I1053	NarasimhanPattersonScience2019	3793	1922-1763 calBCE (3520±25 BP, PSUAMS-2064)	Russia_MLBA_Sintashta	Kamennyi Ambar 5 Cemetery	Russia	52.8167	60.4667	1240K	3.59	458203	M	ds.half
I1013	I1013	NarasimhanPattersonScience2019	3800	2050-1650 BCE [based on directly dated samples from the same site]	Russia_MLBA_Sintashta	Kamennyi Ambar 5 Cemetery	Russia	52.8167	60.4667	1240K	0.046524	29118	F	ds.half,ds.half
I1003	I1003	NarasimhanPattersonScience2019	3800	2050-1650 BCE [based on directly dated samples from the same site]	Russia_MLBA_Sintashta	Kamennyi Ambar 5 Cemetery	Russia	52.8167	60.4667	1240K	0.054175	33820	M	ds.half,ds.half
I1006	I1006	NarasimhanPattersonScience2019	3800	2050-1650 BCE [based on directly dated samples from the same site]	Russia_MLBA_Sintashta	Kamennyi Ambar 5 Cemetery	Russia	52.8167	60.4667	1240K	0.069187	43347	M	ds.half,ds.half
I0986	I0986	NarasimhanPattersonScience2019	3800	2050-1650 BCE [based on directly dated samples from the same site]	Russia_MLBA_Sintashta	Kamennyi Ambar 5 Cemetery	Russia	52.8167	60.4667	1240K	0.11707	70939	M	ds.half,ds.half
I1062	I1062	NarasimhanPattersonScience2019	3800	2050-1650 BCE [based on directly dated samples from the same site]	Russia_MLBA_Sintashta	Kamennyi Ambar 5 Cemetery	Russia	52.8167	60.4667	1240K	0.16	91887	F	ds.half
I1065	I1065	NarasimhanPattersonScience2019	3800	2050-1650 BCE [based on directly dated samples from the same site]	Russia_MLBA_Sintashta	Kamennyi Ambar 5 Cemetery	Russia	52.8167	60.4667	1240K	0.164	90165	M	ds.half
I1022	I1022	NarasimhanPattersonScience2019	3800	2050-1650 BCE [based on directly dated samples from the same site]	Russia_MLBA_Sintashta	Kamennyi Ambar 5 Cemetery	Russia	52.8167	60.4667	1240K	0.215	116819	F	ds.half
I1061	I1061	NarasimhanPattersonScience2019	3800	2050-1650 BCE [based on directly dated samples from the same site]	Russia_MLBA_Sintashta	Kamennyi Ambar 5 Cemetery	Russia	52.8167	60.4667	1240K	0.224715	120731	F	ds.half,ds.half,ds.half
I1088	I1088	NarasimhanPattersonScience2019	3800	2050-1650 BCE [based on directly dated samples from the same site]	Russia_MLBA_Sintashta	Kamennyi Ambar 5 Cemetery	Russia	52.8167	60.4667	1240K	0.257	138167	F	ds.half
I1084	I1084	NarasimhanPattersonScience2019	3800	2050-1650 BCE [based on directly dated samples from the same site]	Russia_MLBA_Sintashta	Kamennyi Ambar 5 Cemetery	Russia	52.8167	60.4667	1240K	0.262	141002	M	ds.half
I1082	I1082	NarasimhanPattersonScience2019	3800	2050-1650 BCE [based on directly dated samples from the same site]	Russia_MLBA_Sintashta	Kamennyi Ambar 5 Cemetery	Russia	52.8167	60.4667	1240K	0.304	154025	M	ds.half
I1008	I1008	NarasimhanPattersonScience2019	3800	2050-1650 BCE [based on directly dated samples from the same site]	Russia_MLBA_Sintashta	Kamennyi Ambar 5 Cemetery	Russia	52.8167	60.4667	1240K	0.313842	167169	M	ds.half,ds.half
I1018	I1018	NarasimhanPattersonScience2019	3800	2050-1650 BCE [based on directly dated samples from the same site]	Russia_MLBA_Sintashta	Kamennyi Ambar 5 Cemetery	Russia	52.8167	60.4667	1240K	0.347	177606	M	ds.half
I1086	I1086	NarasimhanPattersonScience2019	3800	2050-1650 BCE [based on directly dated samples from the same site]	Russia_MLBA_Sintashta	Kamennyi Ambar 5 Cemetery	Russia	52.8167	60.4667	1240K	0.555	246424	M	ds.half
I1090	I1090	NarasimhanPattersonScience2019	3800	2050-1650 BCE [based on directly dated samples from the same site]	Russia_MLBA_Sintashta	Kamennyi Ambar 5 Cemetery	Russia	52.8167	60.4667	1240K	0.582	261885	F	ds.half
I0939	I0939	NarasimhanPattersonScience2019	3800	2050-1650 BCE [based on directly dated samples from the same site]	Russia_MLBA_Sintashta	Kamennyi Ambar 5 Cemetery	Russia	52.8167	60.4667	1240K	0.606801	271576	F	ds.half,ds.half
I1063	I1063	NarasimhanPattersonScience2019	3800	2050-1650 BCE [based on directly dated samples from the same site]	Russia_MLBA_Sintashta	Kamennyi Ambar 5 Cemetery	Russia	52.8167	60.4667	1240K	0.601	267221	F	ds.half
I1089	I1089	NarasimhanPattersonScience2019	3800	2050-1650 BCE [based on directly dated samples from the same site]	Russia_MLBA_Sintashta	Kamennyi Ambar 5 Cemetery	Russia	52.8167	60.4667	1240K	2.097	444770	F	ds.half
I7480	I7480	NarasimhanPattersonScience2019	3800	2050-1650 BCE [based on directly dated samples from the same site]	Russia_MLBA_Sintashta	Kamennyi Ambar 5 Cemetery	Russia	52.8167	60.4667	1240K	3.80472	467716	F	ds.half
I1011	I1011	NarasimhanPattersonScience2019	3800	2050-1650 BCE [based on directly dated samples from the same site]	Russia_MLBA_Sintashta	Kamennyi Ambar 5 Cemetery	Russia	52.8167	60.4667	1240K	1.9424	460864	M	ds.half,ds.half,ds.half
I0937	I0937	NarasimhanPattersonScience2019	3800	2050-1650 BCE [based on directly dated samples from the same site]	Russia_MLBA_Sintashta	Kamennyi Ambar 5 Cemetery	Russia	52.8167	60.4667	1240K	0.076196	47143	F	ds.half,ds.half
I0938	I0938	NarasimhanPattersonScience2019	3800	2050-1650 BCE [based on directly dated samples from the same site]	Russia_MLBA_Sintashta	Kamennyi Ambar 5 Cemetery	Russia	52.8167	60.4667	1240K	0.098218	59721	F	ds.half,ds.half
I0982	I0982	NarasimhanPattersonScience2019	3800	2050-1650 BCE [based on directly dated samples from the same site]	Russia_MLBA_Sintashta	Kamennyi Ambar 5 Cemetery	Russia	52.8167	60.4667	1240K	0.065777	40138	F	ds.half
I0942	I0942	NarasimhanPattersonScience2019	3800	2050-1650 BCE [based on directly dated samples from the same site]	Russia_MLBA_Sintashta	Kamennyi Ambar 5 Cemetery	Russia	52.8167	60.4667	1240K	0.135251	81314	M	ds.half,ds.half
I0943	I0943	NarasimhanPattersonScience2019	3800	2050-1650 BCE [based on directly dated samples from the same site]	Russia_MLBA_Sintashta	Kamennyi Ambar 5 Cemetery	Russia	52.8167	60.4667	1240K	1.41995	389194	F	ds.half,ds.half
I0989	I0989	NarasimhanPattersonScience2019	3800	2050-1650 BCE [based on directly dated samples from the same site]	Russia_MLBA_Sintashta	Kamennyi Ambar 5 Cemetery	Russia	52.8167	60.4667	1240K	0.211599	121129	M	ds.half,ds.half
I1060	I1060	NarasimhanPattersonScience2019	3800	2050-1650 BCE [based on directly dated samples from the same site]	Russia_MLBA_Sintashta	Kamennyi Ambar 5 Cemetery	Russia	52.8167	60.4667	1240K	0.158	84190	F	ds.half
I1024	I1024	NarasimhanPattersonScience2019	3800	2050-1650 BCE [based on directly dated samples from the same site]	Russia_MLBA_Sintashta	Kamennyi Ambar 5 Cemetery	Russia	52.8167	60.4667	1240K	0.583	255217	F	ds.half,ds.half
I1019	I1019	NarasimhanPattersonScience2019	3800	2050-1650 BCE [based on directly dated samples from the same site]	Russia_MLBA_Sintashta	Kamennyi Ambar 5 Cemetery	Russia	52.8167	60.4667	1240K	0.427	208742	M	ds.half
I1012_published	I1012	NarasimhanPattersonScience2019	3800	2050-1650 BCE [based on directly dated samples from the same site]	Russia_MLBA_Sintashta	Kamennyi Ambar 5 Cemetery	Russia	52.8167	60.4667	1240K	0.293272	158624	M	ds.half,ds.half,ds.half
I1055	I1055	NarasimhanPattersonScience2019	3800	2050-1650 BCE [based on directly dated samples from the same site]	Russia_MLBA_Sintashta	Kamennyi Ambar 5 Cemetery	Russia	52.8167	60.4667	1240K	0.335	172372	M	ds.half
I1027	I1027	NarasimhanPattersonScience2019	3819	1962-1775 calBCE (3550±25 BP, PSUAMS-1954)	Russia_MLBA_Sintashta	Kamennyi Ambar 5 Cemetery	Russia	52.8167	60.4667	1240K	3.648	520349	M	ds.half,ds.half,ds.half
I1029	I1029	NarasimhanPattersonScience2019	3823	1973-1772 calBCE (3549±29 BP, OxA-12531)	Russia_MLBA_Sintashta	Kamennyi Ambar 5 Cemetery	Russia	52.8167	60.4667	1240K	0.826	312067	F	ds.half
I0984	I0984	NarasimhanPattersonScience2019	3853	2023-1782 calBCE (3572±29 BP, OxA-12530)	Russia_MLBA_Sintashta	Kamennyi Ambar 5 Cemetery	Russia	52.8167	60.4667	1240K	0.990519	363951	M	ds.half,ds.half,ds.half
I1017	I1017	NarasimhanPattersonScience2019	3791	1929-1753 calBCE (3520±30 BP, Beta-436294)	Russia_MLBA_Sintashta_o1	Kamennyi Ambar 5 Cemetery	Russia	52.8167	60.4667	1240K	0.36	179983	M	ds.half
I1007	I1007	NarasimhanPattersonScience2019	3800	2050-1650 BCE [based on directly dated samples from the same site]	Russia_MLBA_Sintashta_o1	Kamennyi Ambar 5 Cemetery	Russia	52.8167	60.4667	1240K	0.108994	66211	M	ds.half,ds.half
I0983	I0983	NarasimhanPattersonScience2019	3800	2050-1650 BCE [based on directly dated samples from the same site]	Russia_MLBA_Sintashta_o1	Kamennyi Ambar 5 Cemetery	Russia	52.8167	60.4667	1240K	0.506103	238705	F	ds.half,ds.half
I0980	I0980	NarasimhanPattersonScience2019	3800	2050-1650 BCE [based on directly dated samples from the same site]	Russia_MLBA_Sintashta_o1	Kamennyi Ambar 5 Cemetery	Russia	52.8167	60.4667	1240K	0.027103	17210	M	ds.half,ds.half
I1057	I1057	NarasimhanPattersonScience2019	3811	1949-1772 calBCE (3540±25 BP, PSUAMS-1953)	Russia_MLBA_Sintashta_o2	Kamennyi Ambar 5 Cemetery	Russia	52.8167	60.4667	1240K	2.131	436959	M	ds.half
I1020	I1020	NarasimhanPattersonScience2019	3843	2012-1774 calBCE (3555±31 BP, OxA-12533)	Russia_MLBA_Sintashta_o2	Kamennyi Ambar 5 Cemetery	Russia	52.8167	60.4667	1240K	0.914	342690	M	ds.half
RISE394.SG	RISE394	AllentoftNature2015	3802	1949-1754 calBCE (3532±34 BP, OxA-30993)	Russia_MLBA_Sintashta.SG	Bulanovo	Russia	52.453	55.16	Shotgun	0.363	181015	F	ds.minus
RISE395.SG	RISE395	AllentoftNature2015	3808	1960-1756 calBCE (3540±33 BP, OxA-30996)	Russia_MLBA_Sintashta.SG	Bol'shekaraganskii	Russia	52.637	59.536	Shotgun	2.397	475424	F	ds.minus
RISE392.SG	RISE392	AllentoftNature2015	3961	2126-1896 calBCE (3626±33 BP, OxA-30999)	Russia_MLBA_Sintashta.SG	Stepnoe VII Cemetery	Russia	53.876	59.076	Shotgun	0.598	272155	M	ds.minus
RISE386.SG	RISE386	AllentoftNature2015	4122	2298-2045 calBCE (3775±34 BP, OxA-30991)	Russia_MLBA_Sintashta.SG	Bulanovo	Russia	52.453	55.16	Shotgun	0.415	167829	M	ds.minus
[truncated: 1,025 more rows]
