# Supplementary material for: The diverse genetic origins of a Classical period Greek army
Source: Proc Natl Acad Sci U S A. 2022 Oct 3;119(41):e2205272119. doi: 10.1073/pnas.2205272119 (PMC9564095; doi:10.1073/pnas.2205272119)
Supplement: Supplementary File [file pnas.2205272119.sd05.xlsx]

## Sheet: Sheet1
Dataset S5. Working qpAdm models per individuals with p≥0.01 using P11 as outgroups and as proxies for the distal ancestry sources (1) Turkey_N_Barcin, (2) WHG, (3) Iran_GanjDareh_N/CHG (marked with †), (4) Russia_Samara_EBA_Yamnaya and (5) Russia_Shamanka_Eneolithic.SG
All unused sources were added to the outgroups.
			Ancestry coefficients					Ancestry coefficient standard errors
Group	Test	p-value	1	2	3	4	5	1	2	3	4	5
Sicily_EBA	I11442	0.192157	0.734	0.104	0.162			0.034	0.022	0.032
Sicily_EBA	I11443	0.865715	0.518	0.101		0.38		0.028	0.027		0.034
Sicily_EBA	I3122	0.224405	0.884	0.116				0.021	0.021
Sicily_EBA	I3123	0.0810366	0.742	0.148	0.11			0.033	0.02	0.03
Sicily_EBA	I3123	0.850342	0.773	0.09		0.137		0.026	0.024		0.033
Sicily_EBA	I3124	0.533004	0.794	0.084		0.122		0.025	0.026		0.033
Sicily_EBA	I7774_d	0.280988	1					0
Sicily_EBA	I7796	0.0308854	1					0
Sicily_EBA	I7800	0.254314	1					0
Sicily_EBA	I7805	0.0619684	1					0
Sicily_EBA	I7807	0.0191955	1					0
Sicily_EBA	I8561	0.233111	0.625	0.17		0.205		0.026	0.025		0.033
Sicily_MBA	I3125	0.261682	0.777	0.055	0.168			0.033	0.021	0.031
Sicily_MBA	I4109	0.0239701	0.861			0.139		0.027		0.027
Sicily_LBA	I10371	0.225899	1					0
Sicily_LBA	I10372	0.0367298	0.837	0.043		0.12		0.026	0.026		0.033
Sicily_LBA	I3876	0.133486	0.805			0.195		0.028		0.028
Sicily_LBA	I3878	0.0371987	0.88			0.12		0.02		0.02
Sicily_IA	I13394	0.109955	0.788	0.11	0.102			0.032	0.021	0.031
Sicily_IA	I13394	0.410949	0.836	0.067		0.096		0.025	0.026		0.032
Sicily_IA	I13385	0.0286646	0.774	0.081	0.145			0.035	0.02	0.033
Sicily_IA	I13385	0.025542	0.846	0.017		0.137		0.025	0.025		0.032
Sicily_IA	I13389	0.128573	0.702	0.102	0.196			0.035	0.022	0.032
Sicily_IA	I13389	0.10717	0.779	0.022		0.199		0.027	0.026		0.034
Sicily_IA	I13393	0.212249	0.692	0.094	0.214			0.035	0.021	0.032
Sicily_IA	I13393	0.0851192	0.778	0.026		0.196		0.026	0.025		0.032
Sicily_IA	I13382	0.0975462	0.779	0.092	0.129			0.04	0.023	0.036
Sicily_IA	I13382	0.0216512	0.84	0.008		0.152		0.03	0.028		0.037
Sicily_IA	I13125_tv	0.654698	1					0
Sicily_IA	I13128_tv	0.276385	1					0
Sicily_IA	I13376	0.397064	0.772			0.228		0.027			0.027
Sicily_IA	I13377	0.337899	0.833	0.038		0.129		0.025	0.024		0.032
Sicily_IA	I13378	0.624635	0.801	0.039		0.161		0.024	0.025		0.031
Sicily_IA	I13379	0.177216	0.812	0.034		0.153		0.029	0.026		0.034
Sicily_IA	I13380	0.0859599	0.814			0.186		0.026			0.026
Sicily_IA	I13381	0.0822313	0.816			0.184		0.026			0.026
Sicily_IA	I13383	0.0553367	0.804			0.196		0.025			0.025
Sicily_IA	I13384	0.0108476	0.911	0.089				0.02	0.02
Sicily_IA	I13384	0.109218	0.854			0.146		0.027			0.027
Sicily_IA	I13385	0.0286646	0.774	0.081	0.145			0.035	0.02	0.033
Sicily_IA	I13385	0.025542	0.846	0.017		0.137		0.025	0.025
Sicily_IA	I13386	0.0373233	0.689	0.112	0.199			0.034	0.021	0.031
Sicily_IA	I13386	0.030219	0.776	0.033		0.191		0.026	0.025		0.032
Sicily_IA	I13387	0.144165	0.731	0.093		0.176		0.024	0.025		0.03
Sicily_IA	I13389	0.128573	0.702	0.102	0.196			0.035	0.022	0.032
Sicily_IA	I13389	0.10717	0.779	0.022		0.199		0.027	0.026		0.034
Sicily_IA	I13390	0.0239144	0.773	0.054		0.173		0.026	0.025		0.033
Sicily_IA	I13391	0.295127	0.741	0.027		0.231		0.026	0.026		0.033
Sicily_IA	I13392	0.863655	0.676	0.117	0.171	0.036		0.036	0.029	0.044	0.046
Sicily_IA	I13393	0.212249	0.692	0.094	0.214			0.035	0.021	0.032
Sicily_IA	I13393	0.0851192	0.778	0.026		0.196		0.026	0.025		0.032
Sicily_IA	I13394	0.109955	0.788	0.11	0.102			0.032	0.021	0.031
Sicily_IA	I13394	0.410949	0.836	0.067		0.096		0.025	0.026		0.032
Sicily_IA	I13395	0.0462775	0.695	0.114	0.191			0.035	0.021	0.032
Sicily_IA	I13395	0.270415	0.78	0.029		0.191		0.026	0.025		0.033
Sicily_Himera_480BCE_1	I10945	0.0563574	0.767			0.233		0.027			0.027
Sicily_Himera_480BCE_1	I10948	0.190046	0.832			0.168		0.026			0.026
Sicily_Himera_480BCE_1	I10952	0.0719856	0.764			0.236		0.028			0.028
Sicily_Himera_480BCE_1	I7217	0.174972	0.821			0.179		0.026			0.026
Sicily_Himera_480BCE_1	I7218	0.784883	0.809			0.191		0.027			0.027
Sicily_Himera_480BCE_1	I7219	0.03387	0.794			0.206		0.025			0.025
Sicily_Himera_480BCE_1	I7221	0.0113267	0.767			0.233		0.026			0.026
Sicily_Himera_480BCE_2	I10946	0.601305	0.605	0.101		0.294		0.027	0.027		0.035
Sicily_Himera_480BCE_2	I10950	0.978281	0.619	0.075		0.305		0.027	0.026		0.032
Sicily_Himera_480BCE_3	I10943	0.273175	0.314	0.198		0.488		0.027	0.026		0.034
Sicily_Himera_480BCE_3	I10949	0.035045	0.319	0.163		0.518		0.026	0.028		0.034
Sicily_Himera_480BCE_4	I10947	0.289861	0.281			0.591	0.128	0.028			0.036	0.027
Sicily_Himera_480BCE_4	I10944	0.0262917	0.208			0.632	0.16	0.03			0.038	0.028
Sicily_Himera_480BCE_5	I10951	0.0173097	0.334	0.013	0.452†	0.201		0.037	0.035	0.058	0.064
Sicily_Himera_409BCE	I17866	0.0328114	0.687	0.046	0.268			0.034	0.021	0.031
Sicily_Himera_409BCE	I17866	0.304616	0.725		0.123	0.152		0.031		0.039	0.033
Sicily_Himera_409BCE	I17884	0.0207298	0.703		0.297			0.066		0.066
Sicily_Himera_409BCE	I17884	0.0814632	0.721			0.279		0.059			0.059
Sicily_Himera_409BCE	I7223	0.231436	0.741			0.259		0.027			0.027
Sicily_Himera_409BCE	I7224	0.649807	0.751			0.249		0.026			0.026
Sicily_Himera_409BCE	I7225	0.58226	0.804			0.196		0.026			0.026
Sicily_Himera_Civilians	I20163	0.0309017	0.936	0.064				0.036	0.036
Sicily_Himera_Civilians	I20166	0.0582532	0.667		0.215	0.119		0.048		0.058	0.049
Sicily_Himera_Civilians	I20168	0.0609865	0.749		0.251			0.046		0.046
Sicily_Himera_Civilians	I20168	0.0542749	0.786			0.214		0.043			0.043
Sicily_Himera_EastNecropolis	I17432	0.0328672	0.899	0.101				0.02	0.02
