# Supplementary material for: The diverse genetic origins of a Classical period Greek army
Source: Proc Natl Acad Sci U S A. 2022 Oct 3;119(41):e2205272119. doi: 10.1073/pnas.2205272119 (PMC9564095; doi:10.1073/pnas.2205272119)
Supplement: Supplementary File [file pnas.2205272119.sd07.xlsx]

## Sheet: Sheet1
Dataset S7. Phenotype probabilities estimated with Hirisplex-S in 10 replicate runs.
Lab ID_Run	PBlueEye	PIntermediateEye	PBrownEye	PBlondHair	PBrownHair	PRedHair	PBlackHair	PLightHair	PDarkHair	PVeryPaleSkin	PPaleSkin	PIntermediateSkin	PDarkSkin	PDarktoBlackSkin
I10943_1	0.932343	0.046234	0.0214228	0.661351	0.299052	0.0180186	0.0215776	0.974551	0.0254494	0.0258529	0.534052	0.433043	0.00651512	0.000536551
I10943_2	0.140879	0.152456	0.706665	0.353176	0.553449	0.00864	0.0847356	0.836619	0.163381	0.0127638	0.544288	0.430108	0.0106666	0.00217375
I10943_3	0.883508	0.0729258	0.0435664	0.590103	0.151205	0.250404	0.00828839	0.989988	0.0100119	0.036908	0.65117	0.311922	2.31099e-17	7.20349e-21
I10943_4	0.140879	0.152456	0.706665	0.353176	0.553449	0.00864	0.0847356	0.836619	0.163381	0.0131731	0.35272	0.591146	0.0405935	0.0023669
I10943_5	0.883508	0.0729258	0.0435664	0.543092	0.154603	0.296125	0.00617983	0.991081	0.00891926	0.0481034	0.664039	0.287858	1.31721e-17	9.83201e-22
I10943_6	0.213522	0.229291	0.557188	0.138332	0.630967	0.160359	0.0703413	0.707524	0.292476	0.0696693	0.656034	0.274297	1.23095e-17	8.36115e-23
I10943_7	0.0737132	0.132778	0.793509	0.421532	0.374318	0.160612	0.0435388	0.929689	0.0703108	0.0310874	0.640628	0.328284	6.76001e-17	6.04671e-20
I10943_8	0.0503227	0.113551	0.836126	0.421532	0.374318	0.160612	0.0435388	0.929689	0.0703108	0.0211772	0.392282	0.586541	2.82965e-16	1.91202e-19
I10943_9	0.883508	0.0729258	0.0435664	0.661351	0.299052	0.0180186	0.0215776	0.974551	0.0254494	0.0377198	0.286625	0.628402	0.0455368	0.00171604
I10943_10	0.932343	0.046234	0.0214228	0.543092	0.154603	0.296125	0.00617983	0.991081	0.00891926	0.101493	0.480742	0.417765	8.65129e-17	1.5536e-21
I10944_1	0.00366429	0.0534142	0.942921	0.166448	0.602181	0.00183634	0.229535	0.329176	0.670824	0.023363	0.487332	0.481553	0.00642056	0.00133156
I10944_2	0.00646443	0.0957629	0.897773	0.0375122	0.702231	0.00117884	0.259078	0.0794216	0.920578	0.0232967	0.633997	0.341037	0.00163724	3.18312e-05
I10944_3	0.00366429	0.0534142	0.942921	0.252238	0.573288	0.0593552	0.115118	0.597672	0.402328	0.0171569	0.712351	0.270492	1.81699e-18	3.46157e-24
I10944_4	0.00366429	0.0534142	0.942921	0.146024	0.600293	0.00116455	0.252519	0.263743	0.736257	0.00683716	0.665472	0.324079	0.00267924	0.000933317
I10944_5	0.00366429	0.0534142	0.942921	0.162458	0.654206	0.00224991	0.181086	0.352881	0.647119	0.00974472	0.494744	0.488728	0.00658449	0.000198663
I10944_6	0.00366429	0.0534142	0.942921	0.166448	0.602181	0.00183634	0.229535	0.329176	0.670824	0.00683716	0.665472	0.324079	0.00267924	0.000933317
I10944_7	0.00646443	0.0957629	0.897773	0.0522562	0.745649	0.0699517	0.132143	0.243872	0.756128	0.0338499	0.752558	0.213592	4.42365e-19	3.94795e-25
I10944_8	0.00366429	0.0534142	0.942921	0.166448	0.602181	0.00183634	0.229535	0.329176	0.670824	0.00683716	0.665472	0.324079	0.00267924	0.000933317
I10944_9	0.00147496	0.0391668	0.959358	0.00759751	0.498849	0.000231259	0.493322	0.0113534	0.988647	0.0181303	0.356678	0.590673	0.0285458	0.00597316
I10944_10	0.00366429	0.0534142	0.942921	0.252238	0.573288	0.0593552	0.115118	0.597672	0.402328	0.0126005	0.798829	0.18857	4.05527e-19	1.17834e-24
I10945_1	0.00579585	0.0241413	0.970063	0.0161301	0.355782	0.0001598	0.627928	0.0342046	0.965795	0.0106128	0.0791835	0.700358	0.166727	0.0431187
I10945_2	0.00579585	0.0241413	0.970063	0.0168724	0.411514	0.00037437	0.571239	0.0280671	0.971933	0.0189138	0.0927017	0.748495	0.104901	0.0349885
I10945_3	0.00579585	0.0241413	0.970063	0.0161301	0.355782	0.0001598	0.627928	0.0342046	0.965795	0.0348166	0.0845514	0.694061	0.0876286	0.0989426
I10945_4	0.00579585	0.0241413	0.970063	0.0161301	0.355782	0.0001598	0.627928	0.0342046	0.965795	0.0106128	0.0791835	0.700358	0.166727	0.0431187
I10945_5	0.00579585	0.0241413	0.970063	0.0161301	0.355782	0.0001598	0.627928	0.0342046	0.965795	0.0106128	0.0791835	0.700358	0.166727	0.0431187
I10945_6	0.00579585	0.0241413	0.970063	0.0161301	0.355782	0.0001598	0.627928	0.0342046	0.965795	0.0348166	0.0845514	0.694061	0.0876286	0.0989426
I10945_7	0.00579585	0.0241413	0.970063	0.0168724	0.411514	0.00037437	0.571239	0.0280671	0.971933	0.0189138	0.0927017	0.748495	0.104901	0.0349885
I10945_8	0.0104643	0.0442949	0.945241	0.00287686	0.294631	6.50164e-05	0.702427	0.00556346	0.994436	0.0398595	0.157154	0.765803	0.0340267	0.00315703
I10945_9	0.00579585	0.0241413	0.970063	0.0161301	0.355782	0.0001598	0.627928	0.0342046	0.965795	0.0106128	0.0791835	0.700358	0.166727	0.0431187
I10945_10	0.00579585	0.0241413	0.970063	0.0161301	0.355782	0.0001598	0.627928	0.0342046	0.965795	0.0106128	0.0791835	0.700358	0.166727	0.0431187
I10946_1	NA	NA	NA	0.119409	0.723518	0.00489804	0.152175	0.481526	0.518474	0.0109352	0.171036	0.764549	0.0532278	0.00025227
I10946_2	NA	NA	NA	0.119409	0.723518	0.00489804	0.152175	0.481526	0.518474	0.0109352	0.171036	0.764549	0.0532278	0.00025227
I10946_3	NA	NA	NA	0.144491	0.6724	0.00604577	0.177064	0.501072	0.498928	0.00812345	0.157099	0.754241	0.0785682	0.00196846
I10946_4	NA	NA	NA	0.134779	0.719703	0.00727352	0.138244	0.535774	0.464226	0.0109352	0.171036	0.764549	0.0532278	0.00025227
I10946_5	NA	NA	NA	0.119409	0.723518	0.00489804	0.152175	0.481526	0.518474	0.0209095	0.238545	0.705368	0.0351302	4.74734e-05
I10946_6	NA	NA	NA	0.144491	0.6724	0.00604577	0.177064	0.501072	0.498928	0.00812345	0.157099	0.754241	0.0785682	0.00196846
I10946_7	NA	NA	NA	0.127636	0.673972	0.00405927	0.194333	0.446954	0.553046	0.00812345	0.157099	0.754241	0.0785682	0.00196846
I10946_8	NA	NA	NA	0.134779	0.719703	0.00727352	0.138244	0.535774	0.464226	0.0109352	0.171036	0.764549	0.0532278	0.00025227
I10946_9	NA	NA	NA	0.144491	0.6724	0.00604577	0.177064	0.501072	0.498928	0.00812345	0.157099	0.754241	0.0785682	0.00196846
I10946_10	NA	NA	NA	0.134779	0.719703	0.00727352	0.138244	0.535774	0.464226	0.0109352	0.171036	0.764549	0.0532278	0.00025227
I10947_1	0.0256013	0.0594885	0.91491	0.119055	0.472641	0.000968974	0.407335	0.286037	0.713963	0.00451857	0.107525	0.642318	0.13136	0.114278
I10947_2	0.038496	0.0712274	0.890277	0.119055	0.472641	0.000968974	0.407335	0.286037	0.713963	0.00627004	0.111501	0.545946	0.268219	0.0680645
I10947_3	0.0256013	0.0594885	0.91491	0.0745029	0.361257	0.000435207	0.563805	0.203818	0.796182	0.0069468	0.138335	0.671303	0.140508	0.042907
I10947_4	0.0256013	0.0594885	0.91491	0.0958203	0.494154	0.000967959	0.409058	0.225042	0.774958	0.00338677	0.0822697	0.594623	0.115913	0.203808
I10947_5	0.0441529	0.104263	0.851584	0.0254606	0.454733	0.000458211	0.519348	0.0611423	0.938858	0.0168559	0.214253	0.68749	0.0506704	0.0307303
I10947_6	0.0256013	0.0594885	0.91491	0.0958203	0.494154	0.000967959	0.409058	0.225042	0.774958	0.00422237	0.0596842	0.471037	0.145625	0.319431
I10947_7	0.0256013	0.0594885	0.91491	0.119055	0.472641	0.000968974	0.407335	0.286037	0.713963	0.00451857	0.107525	0.642318	0.13136	0.114278
I10947_8	0.0256013	0.0594885	0.91491	0.0745029	0.361257	0.000435207	0.563805	0.203818	0.796182	0.0110509	0.162485	0.72319	0.0884064	0.0148676
I10947_9	0.0256013	0.0594885	0.91491	0.119055	0.472641	0.000968974	0.407335	0.286037	0.713963	0.00451857	0.107525	0.642318	0.13136	0.114278
I10947_10	0.0256013	0.0594885	0.91491	0.119055	0.472641	0.000968974	0.407335	0.286037	0.713963	0.00451857	0.107525	0.642318	0.13136	0.114278
I10948_1	4.06293e-05	0.0028286	0.997131	0.00345364	0.347562	7.70847e-05	0.648907	0.00750193	0.992498	0.00260685	0.0164363	0.233646	0.43121	0.316101
I10948_2	4.06293e-05	0.0028286	0.997131	0.00350759	0.262994	3.15607e-05	0.733467	0.00565385	0.994346	0.000548114	0.0086325	0.160667	0.352709	0.477443
I10948_3	0.00019181	0.00742154	0.992387	0.0233658	0.516595	0.000122971	0.459916	0.0448201	0.95518	0.00417726	0.0633577	0.583251	0.29814	0.0510738
I10948_4	4.06293e-05	0.0028286	0.997131	0.00439053	0.422078	6.22636e-05	0.573469	0.0056022	0.994398	0.000532123	0.00776354	0.220953	0.496645	0.274106
I10948_5	4.06293e-05	0.0028286	0.997131	0.00505594	0.381374	4.39637e-05	0.613526	0.00990595	0.990094	0.000191365	0.00422814	0.136568	0.490569	0.368443
I10948_6	4.06293e-05	0.0028286	0.997131	0.00419136	0.360915	2.6564e-05	0.634867	0.00716347	0.992837	0.000166192	0.00209499	0.0778889	0.546538	0.373312
I10948_7	0.000142942	0.00732101	0.992536	0.00614824	0.358022	0.000123431	0.635707	0.00769736	0.992303	0.00932742	0.0677715	0.577314	0.264041	0.0815462
I10948_8	4.06293e-05	0.0028286	0.997131	0.00505594	0.381374	4.39637e-05	0.613526	0.00990595	0.990094	0.000500067	0.00824584	0.245147	0.507986	0.238122
I10948_9	4.06293e-05	0.0028286	0.997131	0.00505594	0.381374	4.39637e-05	0.613526	0.00990595	0.990094	0.000191365	0.00422814	0.136568	0.490569	0.368443
I10948_10	4.06293e-05	0.0028286	0.997131	0.00419136	0.360915	2.6564e-05	0.634867	0.00716347	0.992837	0.000191365	0.00422814	0.136568	0.490569	0.368443
I10949_1	0.0441529	0.104263	0.851584	0.0133715	0.523416	0.000211243	0.463002	0.0352814	0.964719	0.0183613	0.203655	0.715741	0.0537002	0.00854254
I10949_2	0.212137	0.222523	0.565341	0.0630042	0.586992	0.000736479	0.349268	0.177882	0.822118	0.0399706	0.485602	0.467848	0.00618494	0.000394717
I10949_3	0.0256013	0.0594885	0.91491	0.0663096	0.555114	0.000437096	0.378139	0.182441	0.817559	0.00598966	0.112649	0.715694	0.146188	0.01948
I10949_4	0.100738	0.130585	0.768678	0.25573	0.509546	0.0012473	0.233476	0.569012	0.430988	0.00684311	0.26867	0.679248	0.0346638	0.0105751
I10949_5	0.246658	0.232373	0.520969	0.334104	0.521045	0.00226313	0.142588	0.716942	0.283058	0.023622	0.458705	0.514829	0.00276852	7.59156e-05
I10949_6	0.100738	0.130585	0.768678	0.25573	0.509546	0.0012473	0.233476	0.569012	0.430988	0.00887434	0.263352	0.689614	0.0333141	0.00484595
I10949_7	0.0441529	0.104263	0.851584	0.0111293	0.332474	0.000184664	0.656212	0.0238488	0.976151	0.0277878	0.269433	0.607028	0.0372246	0.0585266
I10949_8	0.100738	0.130585	0.768678	0.25573	0.509546	0.0012473	0.233476	0.569012	0.430988	0.0121942	0.278382	0.688805	0.0188119	0.00180767
I10949_9	0.100738	0.130585	0.768678	0.25573	0.509546	0.0012473	0.233476	0.569012	0.430988	0.00944679	0.285323	0.681602	0.019665	0.00396312
I10949_10	0.0256013	0.0594885	0.91491	0.0640061	0.4878	0.000339154	0.447854	0.167663	0.832337	0.00359098	0.086498	0.607719	0.189298	0.112894
I10950_1	0.100738	0.130585	0.768678	0.395486	0.543891	0.00744016	0.0531822	0.696372	0.303628	0.0486758	0.177371	0.723213	0.0503291	0.000410726
I10950_2	0.000683637	0.0172203	0.982096	0.155576	0.654214	0.00211424	0.188095	0.215075	0.784925	0.00653431	0.0964566	0.684796	0.20389	0.00832324
I10950_3	0.000683637	0.0172203	0.982096	0.155922	0.607646	0.00117364	0.235259	0.404717	0.595283	0.00251534	0.179642	0.769808	0.0440267	0.0040083
I10950_4	0.000683637	0.0172203	0.982096	0.155922	0.607646	0.00117364	0.235259	0.404717	0.595283	0.0037789	0.15715	0.758936	0.072886	0.0072496
I10950_5	0.000683637	0.0172203	0.982096	0.125703	0.636553	0.00117433	0.23657	0.328679	0.671321	0.00208112	0.150371	0.791999	0.0472321	0.00831678
I10950_6	0.000683637	0.0172203	0.982096	0.122532	0.691144	0.00143205	0.184892	0.351412	0.648588	0.00292103	0.1692	0.798838	0.0279861	0.00105564
I10950_7	0.000683637	0.0172203	0.982096	0.122532	0.691144	0.00143205	0.184892	0.351412	0.648588	0.00292103	0.1692	0.798838	0.0279861	0.00105564
I10950_8	0.000683637	0.0172203	0.982096	0.125703	0.636553	0.00117433	0.23657	0.328679	0.671321	0.00208112	0.150371	0.791999	0.0472321	0.00831678
I10950_9	0.100738	0.130585	0.768678	0.389913	0.546214	0.00893788	0.0549347	0.813646	0.186354	0.0124899	0.329915	0.652666	0.0048931	3.66495e-05
I10950_10	0.000683637	0.0172203	0.982096	0.155576	0.654214	0.00211424	0.188095	0.215075	0.784925	0.00276065	0.0934147	0.655847	0.23597	0.0120081
I10951_1	0.09377	0.141401	0.764829	0.152507	0.637707	0.00113178	0.208654	0.391156	0.608844	0.0896296	0.389417	0.49157	0.0284199	0.000963419
I10951_2	0.00066967	0.0190618	0.980269	0.0467077	0.583296	0.00041531	0.369581	0.109317	0.890683	0.0965807	0.210814	0.541583	0.14833	0.00269207
I10951_3	0.00066967	0.0190618	0.980269	0.0313653	0.580947	0.000277018	0.387411	0.0603849	0.939615	0.113575	0.297749	0.509739	0.0744603	0.00447647
I10951_4	0.000358666	0.0139937	0.985648	0.00512523	0.469043	7.24423e-05	0.52576	0.0084488	0.991551	0.0293711	0.119554	0.653783	0.178897	0.0183942
I10951_5	0.00066967	0.0190618	0.980269	0.0467077	0.583296	0.00041531	0.369581	0.109317	0.890683	0.0240852	0.133997	0.658301	0.177695	0.00592124
I10951_6	0.00066967	0.0190618	0.980269	0.0398451	0.566017	0.00026163	0.393876	0.081673	0.918327	0.0460579	0.298125	0.565594	0.0843139	0.00590905
I10951_7	0.00066967	0.0190618	0.980269	0.0367893	0.599038	0.000439998	0.363732	0.0814625	0.918538	0.0198509	0.111974	0.662382	0.192953	0.0128402
I10951_8	0.00066967	0.0190618	0.980269	0.0398451	0.566017	0.00026163	0.393876	0.081673	0.918327	0.0240852	0.133997	0.658301	0.177695	0.00592124
I10951_9	0.00066967	0.0190618	0.980269	0.0467077	0.583296	0.00041531	0.369581	0.109317	0.890683	0.0744095	0.165371	0.608855	0.149229	0.00213601
I10951_10	0.00019181	0.00742154	0.992387	0.0260112	0.526478	0.0001593	0.447351	0.0490244	0.950976	0.0535614	0.19326	0.540755	0.195101	0.017323
I10952_1	0.112469	0.146284	0.741247	6.88211e-05	1.19018e-05	0.999905	1.45098e-05	0.686659	0.313341	0.0287011	0.299504	0.627855	0.0290044	0.0149361
I10952_2	0.112469	0.146284	0.741247	6.88211e-05	1.19018e-05	0.999905	1.45098e-05	0.686659	0.313341	0.0105044	0.313448	0.631166	0.0405936	0.00428794
I10952_3	0.112469	0.146284	0.741247	6.88211e-05	1.19018e-05	0.999905	1.45098e-05	0.686659	0.313341	0.00458123	0.135886	0.773805	0.0801221	0.00560627
I10952_4	0.112469	0.146284	0.741247	0.257312	0.612954	0.00381668	0.125918	0.686659	0.313341	0.0105044	0.313448	0.631166	0.0405936	0.00428794
I10952_5	0.906249	0.0607292	0.0330219	4.71065e-05	3.04911e-06	0.999949	1.30561e-06	0.941878	0.0581225	0.0133774	0.214833	0.754156	0.017355	0.000278979
I10952_6	0.160118	0.165975	0.673907	5.48366e-05	1.06957e-05	0.999925	9.27631e-06	0.716643	0.283357	0.0208519	0.441993	0.517034	0.0201018	1.89011e-05
I10952_7	0.112469	0.146284	0.741247	0.257312	0.612954	0.00381668	0.125918	0.686659	0.313341	0.00458123	0.135886	0.773805	0.0801221	0.00560627
I10952_8	0.112469	0.146284	0.741247	3.00925e-05	6.0354e-06	0.999958	5.67335e-06	0.657591	0.342409	0.0505585	0.324332	0.598116	0.0179947	0.00899874
I10952_9	0.112469	0.146284	0.741247	3.89183e-05	7.12069e-06	0.999944	9.94166e-06	0.619016	0.380984	0.0165884	0.262587	0.697442	0.0226392	0.000744016
I10952_10	0.906249	0.0607292	0.0330219	4.71065e-05	3.04911e-06	0.999949	1.30561e-06	0.941878	0.0581225	0.0266639	0.430778	0.534729	0.00764346	0.000185485
I13125_1	8.80135e-05	0.00498622	0.994926	0.00553488	0.384425	0.000127382	0.609913	0.0121126	0.987887	NA	NA	NA	NA	NA
I13125_2	0.000402447	0.0128938	0.986704	0.021927	0.620787	0.000858375	0.356428	0.0644341	0.935566	NA	NA	NA	NA	NA
I13125_3	0.000402447	0.0128938	0.986704	0.0197102	0.726224	0.0467199	0.207346	0.10184	0.898159	NA	NA	NA	NA	NA
I13125_4	0.0474339	0.0872913	0.865275	0.0727091	0.714575	0.00338144	0.209334	0.26905	0.73095	NA	NA	NA	NA	NA
I13125_5	0.0474339	0.0872913	0.865275	0.0727091	0.714575	0.00338144	0.209334	0.26905	0.73095	NA	NA	NA	NA	NA
I13125_6	8.80135e-05	0.00498622	0.994926	0.00499715	0.467595	0.000230406	0.527177	0.0126621	0.987338	NA	NA	NA	NA	NA
I13125_7	0.0474339	0.0872913	0.865275	0.0727091	0.714575	0.00338144	0.209334	0.26905	0.73095	NA	NA	NA	NA	NA
I13125_8	0.0113173	0.0368276	0.951855	0.0230929	0.611336	0.000771817	0.364799	0.0695254	0.930475	NA	NA	NA	NA	NA
I13125_9	0.0474339	0.0872913	0.865275	0.0871675	0.698187	0.00247352	0.212172	0.286363	0.713637	NA	NA	NA	NA	NA
I13125_10	0.000402447	0.0128938	0.986704	0.0264267	0.609767	0.000631232	0.363175	0.0698382	0.930162	NA	NA	NA	NA	NA
I13128_1	NA	NA	NA	NA	NA	NA	NA	NA	NA	0.0175773	0.143447	0.632012	0.175243	0.0317219
I13128_2	NA	NA	NA	NA	NA	NA	NA	NA	NA	0.0175773	0.143447	0.632012	0.175243	0.0317219
I13128_3	NA	NA	NA	NA	NA	NA	NA	NA	NA	0.0175773	0.143447	0.632012	0.175243	0.0317219
I13128_4	NA	NA	NA	NA	NA	NA	NA	NA	NA	0.0175773	0.143447	0.632012	0.175243	0.0317219
I13128_5	NA	NA	NA	NA	NA	NA	NA	NA	NA	0.0175773	0.143447	0.632012	0.175243	0.0317219
I13128_6	NA	NA	NA	NA	NA	NA	NA	NA	NA	0.0175773	0.143447	0.632012	0.175243	0.0317219
I13128_7	NA	NA	NA	NA	NA	NA	NA	NA	NA	0.0175773	0.143447	0.632012	0.175243	0.0317219
I13128_8	NA	NA	NA	NA	NA	NA	NA	NA	NA	0.0175773	0.143447	0.632012	0.175243	0.0317219
I13128_9	NA	NA	NA	NA	NA	NA	NA	NA	NA	0.0175773	0.143447	0.632012	0.175243	0.0317219
I13128_10	NA	NA	NA	NA	NA	NA	NA	NA	NA	0.0175773	0.143447	0.632012	0.175243	0.0317219
I13376_1	4.88829e-05	0.00315048	0.996801	0.00516078	0.592675	0.000381538	0.401782	0.0222859	0.977714	0.00293533	0.0234668	0.448584	0.519674	0.00534047
I13376_2	0.00887878	0.0294481	0.961673	0.0259424	0.653853	0.000846521	0.319358	0.106259	0.893741	0.0123516	0.0690154	0.616329	0.294899	0.00740438
I13376_3	0.00887878	0.0294481	0.961673	0.0259424	0.653853	0.000846521	0.319358	0.106259	0.893741	0.0123516	0.0690154	0.616329	0.294899	0.00740438
I13376_4	0.00887878	0.0294481	0.961673	0.0259424	0.653853	0.000846521	0.319358	0.106259	0.893741	0.0216966	0.133401	0.669205	0.172149	0.00354831
I13376_5	0.00887878	0.0294481	0.961673	0.0218272	0.737239	0.00177435	0.239159	0.140063	0.859937	0.0123516	0.0690154	0.616329	0.294899	0.00740438
I13376_6	4.88829e-05	0.00315048	0.996801	0.00516078	0.592675	0.000381538	0.401782	0.0222859	0.977714	0.00385949	0.0311385	0.40932	0.546161	0.00952104
I13376_7	4.88829e-05	0.00315048	0.996801	0.00574072	0.491956	0.000170363	0.502133	0.0163663	0.983634	0.00293533	0.0234668	0.448584	0.519674	0.00534047
I13376_8	4.88829e-05	0.00315048	0.996801	0.00574072	0.491956	0.000170363	0.502133	0.0163663	0.983634	0.00293533	0.0234668	0.448584	0.519674	0.00534047
I13376_9	4.88829e-05	0.00315048	0.996801	0.00574072	0.491956	0.000170363	0.502133	0.0163663	0.983634	0.00385949	0.0311385	0.40932	0.546161	0.00952104
I13376_10	9.03195e-05	0.00591563	0.993994	0.000899115	0.398158	4.27822e-05	0.6009	0.00194646	0.998054	0.0153327	0.0654499	0.724745	0.1941	0.000372735
I13377_1	0.000196183	0.00840027	0.991404	0.0344955	0.618662	0.000639824	0.346203	0.037123	0.962877	0.00161081	0.00874602	0.152749	0.835081	0.0018135
I13377_2	0.000419903	0.0108018	0.988778	0.033525	0.551237	0.000344125	0.414894	0.0719695	0.92803	9.09016e-16	2.12078e-15	0.115265	0.854602	0.030133
I13377_3	0.000419903	0.0108018	0.988778	0.0293851	0.647644	0.000754935	0.322215	0.0958732	0.904127	0.021466	0.0435392	0.483261	0.435693	0.0160412
I13377_4	0.000419903	0.0108018	0.988778	0.033525	0.551237	0.000344125	0.414894	0.0719695	0.92803	0.00396281	0.0409116	0.443692	0.509441	0.00199292
I13377_5	0.000419903	0.0108018	0.988778	0.0225432	0.54638	0.000206779	0.43087	0.0393752	0.960625	0.00375847	0.0383721	0.473488	0.480405	0.00397707
I13377_6	0.000419903	0.0108018	0.988778	0.0284078	0.530632	0.000209203	0.440752	0.0535156	0.946484	0.0201445	0.0696814	0.510262	0.382655	0.0172569
I13377_7	0.000799011	0.0203962	0.978805	0.00587901	0.545031	0.000174456	0.448915	0.00445985	0.99554	0.117991	0.155408	0.593758	0.131028	0.0018149
I13377_8	0.000419903	0.0108018	0.988778	0.0207597	0.410693	0.000150952	0.568397	0.0508813	0.949119	0.00994948	0.0840883	0.69802	0.207668	0.000274543
I13377_9	0.000196183	0.00840027	0.991404	0.0344955	0.618662	0.000639824	0.346203	0.037123	0.962877	0.00796868	0.0143766	0.235979	0.732237	0.00943903
I13377_10	0.000196183	0.00840027	0.991404	0.033525	0.551237	0.000344125	0.414894	0.0719695	0.92803	7.71401e-16	1.89778e-15	0.115441	0.852877	0.031682
I13378_1	7.54811e-05	0.00387362	0.996051	0.00478505	0.391096	0.000124999	0.603994	0.00649203	0.993508	0.0039343	0.00664156	0.100958	0.693453	0.195013
I13378_2	7.54811e-05	0.00387362	0.996051	0.00442521	0.33075	5.2664e-05	0.664772	0.00784893	0.992151	0.00141306	0.00363708	0.0628828	0.677946	0.254121
I13378_3	7.54811e-05	0.00387362	0.996051	0.00478505	0.391096	0.000124999	0.603994	0.00649203	0.993508	0.0039343	0.00664156	0.100958	0.693453	0.195013
I13378_4	0.00035122	0.0100551	0.989594	0.0261101	0.5426	0.000558824	0.430731	0.0437248	0.956275	0.0247955	0.0738497	0.403635	0.426176	0.0715443
I13378_5	7.54811e-05	0.00387362	0.996051	0.00380747	0.40371	0.000123878	0.592359	0.00473448	0.995266	0.000543029	0.00298625	0.0555496	0.577828	0.363093
I13378_6	7.54811e-05	0.00387362	0.996051	0.00478505	0.391096	0.000124999	0.603994	0.00649203	0.993508	0.0039343	0.00664156	0.100958	0.693453	0.195013
I13378_7	7.54811e-05	0.00387362	0.996051	0.0044854	0.491292	0.000291901	0.503931	0.00887237	0.991128	0.0039343	0.00664156	0.100958	0.693453	0.195013
I13378_8	9.03195e-05	0.00591563	0.993994	0.000844936	0.420979	0.000122336	0.578053	0.00143596	0.998564	0.0233466	0.0158561	0.203234	0.414353	0.343211
I13378_9	7.54811e-05	0.00387362	0.996051	0.00380747	0.40371	0.000123878	0.592359	0.00473448	0.995266	0.00230848	0.00397642	0.0758173	0.585028	0.332869
I13378_10	7.54811e-05	0.00387362	0.996051	0.00396432	0.368084	7.46331e-05	0.627877	0.00474529	0.995255	0.000946757	0.00510244	0.0756707	0.700669	0.217612
I13379_1	NA	NA	NA	0.0439582	0.566768	0.00201039	0.387263	0.119654	0.880346	0.00980386	0.0858225	0.771349	0.127062	0.00596279
I13379_2	NA	NA	NA	0.00528789	0.35364	0.000452399	0.640619	0.0119146	0.988085	0.0109404	0.0264131	0.299132	0.630096	0.0334182
I13379_3	NA	NA	NA	0.00584137	0.409974	0.0011693	0.583015	0.0142916	0.985708	0.0180688	0.0326074	0.437545	0.508068	0.0037107
I13379_4	NA	NA	NA	0.0456707	0.617967	0.00488711	0.331475	0.14047	0.85953	0.0427512	0.149429	0.633868	0.159401	0.0145509
I13379_5	NA	NA	NA	0.0439582	0.566768	0.00201039	0.387263	0.119654	0.880346	0.0123021	0.0853982	0.827938	0.0731514	0.00121003
I13379_6	NA	NA	NA	0.0456707	0.617967	0.00488711	0.331475	0.14047	0.85953	0.127326	0.228773	0.578786	0.0648878	0.000227976
I13379_7	NA	NA	NA	0.00584137	0.409974	0.0011693	0.583015	0.0142916	0.985708	0.0373633	0.0727439	0.631184	0.25599	0.0027187
I13379_8	NA	NA	NA	0.0308933	0.573516	0.00175976	0.393831	0.0740012	0.925999	0.0164898	0.144197	0.703872	0.119466	0.0159755
I13379_9	NA	NA	NA	0.0439582	0.566768	0.00201039	0.387263	0.119654	0.880346	0.00822131	0.0750114	0.766215	0.141152	0.00939933
I13379_10	NA	NA	NA	0.0479814	0.532863	0.0027802	0.416375	0.135903	0.864097	0.033048	0.159938	0.783227	0.0234511	0.000335416
I13380_1	4.27357e-05	0.00331779	0.996639	0.00421178	0.406459	4.99026e-05	0.589279	0.00531626	0.994684	0.000480064	0.00109428	0.0457146	0.867432	0.0852793
I13380_2	3.8218e-05	0.00490071	0.995061	0.000689351	0.277529	1.00797e-05	0.721772	0.00171041	0.99829	0.00838292	0.0226053	0.403408	0.503107	0.0624967
I13380_3	1.99289e-05	0.00257529	0.997405	0.00421178	0.406459	4.99026e-05	0.589279	0.00531626	0.994684	0.00632914	0.00735439	0.150851	0.625121	0.210344
I13380_4	1.99289e-05	0.00257529	0.997405	0.00421178	0.406459	4.99026e-05	0.589279	0.00531626	0.994684	0.00632914	0.00735439	0.150851	0.625121	0.210344
I13380_5	3.07411e-05	0.00317116	0.996798	0.00421178	0.406459	4.99026e-05	0.589279	0.00531626	0.994684	0.000949187	0.0041901	0.0712632	0.871766	0.0518315
I13380_6	1.99289e-05	0.00257529	0.997405	0.00421178	0.406459	4.99026e-05	0.589279	0.00531626	0.994684	0.00195617	0.00155623	0.0674729	0.818279	0.110736
I13380_7	1.99289e-05	0.00257529	0.997405	0.00421178	0.406459	4.99026e-05	0.589279	0.00531626	0.994684	0.00195617	0.00155623	0.0674729	0.818279	0.110736
I13380_8	4.27357e-05	0.00331779	0.996639	0.00381665	0.337685	2.50259e-05	0.658473	0.0106363	0.989364	0.00806544	0.0129529	0.340598	0.534711	0.103673
I13380_9	1.99289e-05	0.00257529	0.997405	0.00421178	0.406459	4.99026e-05	0.589279	0.00531626	0.994684	0.00116989	0.00409009	0.091182	0.706282	0.197276
I13380_10	6.59093e-05	0.00408469	0.995849	0.00421178	0.406459	4.99026e-05	0.589279	0.00531626	0.994684	0.000344591	0.000991793	0.0316089	0.947232	0.0198227
I13381_1	0.000476256	0.017959	0.981565	0.032393	0.605422	0.000295483	0.36189	0.159276	0.840724	2.98009e-15	6.88117e-13	0.921046	0.0762003	0.00275357
I13381_2	0.00174796	0.046338	0.951914	0.0492579	0.686958	0.000960815	0.262823	0.151548	0.848452	0.0132865	0.0748285	0.77955	0.132264	7.06951e-05
I13381_3	0.00174796	0.046338	0.951914	0.0492579	0.686958	0.000960815	0.262823	0.151548	0.848452	0.0454153	0.26251	0.642514	0.0494613	9.95932e-05
I13381_4	0.000476256	0.017959	0.981565	0.0328454	0.658573	0.000597026	0.307985	0.091557	0.908443	0.0061279	0.0751152	0.814023	0.104578	0.000155821
I13381_5	0.00174796	0.046338	0.951914	0.0492579	0.686958	0.000960815	0.262823	0.151548	0.848452	0.0159863	0.14152	0.801665	0.0408013	2.80988e-05
I13381_6	0.000476256	0.017959	0.981565	0.032393	0.605422	0.000295483	0.36189	0.159276	0.840724	0.00528924	0.121347	0.850401	0.0228873	7.50918e-05
I13381_7	0.000476256	0.017959	0.981565	0.032393	0.605422	0.000295483	0.36189	0.159276	0.840724	0.00795031	0.10696	0.840048	0.0447873	0.000254185
I13381_8	0.000476256	0.017959	0.981565	0.032393	0.605422	0.000295483	0.36189	0.159276	0.840724	0.0156699	0.116803	0.850397	0.0168463	0.000284349
I13381_9	0.000476256	0.017959	0.981565	0.0328454	0.658573	0.000597026	0.307985	0.091557	0.908443	0.0383278	0.169962	0.737754	0.0532659	0.000690137
I13381_10	0.00174796	0.046338	0.951914	0.0492579	0.686958	0.000960815	0.262823	0.151548	0.848452	0.0301007	0.296699	0.64799	0.0251809	2.93115e-05
I13382_1	NA	NA	NA	NA	NA	NA	NA	NA	NA	NA	NA	NA	NA	NA
I13382_2	NA	NA	NA	NA	NA	NA	NA	NA	NA	NA	NA	NA	NA	NA
I13382_3	NA	NA	NA	NA	NA	NA	NA	NA	NA	NA	NA	NA	NA	NA
I13382_4	NA	NA	NA	NA	NA	NA	NA	NA	NA	NA	NA	NA	NA	NA
I13382_5	NA	NA	NA	NA	NA	NA	NA	NA	NA	NA	NA	NA	NA	NA
I13382_6	NA	NA	NA	NA	NA	NA	NA	NA	NA	NA	NA	NA	NA	NA
I13382_7	NA	NA	NA	NA	NA	NA	NA	NA	NA	NA	NA	NA	NA	NA
I13382_8	NA	NA	NA	NA	NA	NA	NA	NA	NA	NA	NA	NA	NA	NA
I13382_9	NA	NA	NA	NA	NA	NA	NA	NA	NA	NA	NA	NA	NA	NA
I13382_10	NA	NA	NA	NA	NA	NA	NA	NA	NA	NA	NA	NA	NA	NA
I13383_1	0.000127314	0.00682898	0.993044	0.0113158	0.384706	0.000257418	0.60372	0.0326083	0.967392	0.00429221	0.0444533	0.489733	0.362143	0.099378
I13383_2	0.000127314	0.00682898	0.993044	0.0113158	0.384706	0.000257418	0.60372	0.0326083	0.967392	0.00345033	0.0615507	0.605997	0.265271	0.0637305
I13383_3	0.000272645	0.00878599	0.990941	0.0113158	0.384706	0.000257418	0.60372	0.0326083	0.967392	0.00427306	0.0729964	0.64191	0.234214	0.0466062
I13383_4	0.000272645	0.00878599	0.990941	0.0128914	0.503903	0.00020965	0.482996	0.0372987	0.962701	0.00204033	0.0488504	0.59429	0.321842	0.032978
I13383_5	0.000127314	0.00682898	0.993044	0.0113158	0.384706	0.000257418	0.60372	0.0326083	0.967392	0.00429221	0.0444533	0.489733	0.362143	0.099378
I13383_6	0.000127314	0.00682898	0.993044	0.0113158	0.384706	0.000257418	0.60372	0.0326083	0.967392	0.00345033	0.0615507	0.605997	0.265271	0.0637305
I13383_7	0.000476256	0.017959	0.981565	0.0181825	0.428537	0.00041597	0.552865	0.0572107	0.942789	0.0117608	0.141848	0.734641	0.103933	0.00781701
I13383_8	0.000127314	0.00682898	0.993044	0.0121025	0.450665	0.000603824	0.536629	0.0267129	0.973287	0.00670078	0.0781595	0.682165	0.195184	0.037791
I13383_9	0.000127314	0.00682898	0.993044	0.0113158	0.384706	0.000257418	0.60372	0.0326083	0.967392	0.00463152	0.0839586	0.57205	0.259815	0.0795443
I13383_10	0.000272645	0.00878599	0.990941	0.0128914	0.503903	0.00020965	0.482996	0.0372987	0.962701	0.00251581	0.0349701	0.476041	0.435502	0.0509712
I13384_1	0.0209638	0.0656791	0.913357	0.0608544	0.707569	0.00064898	0.230927	0.243791	0.756209	0.0280626	0.221511	0.560427	0.189918	8.09759e-05
I13384_2	0.000104378	0.00713633	0.992759	0.0147758	0.582549	0.000144914	0.402531	0.0434	0.9566	0.0106242	0.235317	0.651991	0.101964	0.000104309
I13384_3	0.000390282	0.018759	0.980851	0.0224335	0.626456	0.000230025	0.350881	0.0755549	0.924445	0.0339781	0.530262	0.426166	0.00958775	6.27008e-06
I13384_4	0.000160829	0.00877782	0.991061	0.0150537	0.651687	0.000178969	0.333081	0.0475892	0.952411	0.0102722	0.145949	0.586628	0.257145	6.55944e-06
I13384_5	0.000104378	0.00713633	0.992759	0.0125592	0.559981	8.6545e-05	0.427374	0.0321294	0.967871	0.0132417	0.200971	0.518678	0.266953	0.000156374
I13384_6	0.000104378	0.00713633	0.992759	0.0147758	0.582549	0.000144914	0.402531	0.0434	0.9566	0.00572842	0.11809	0.762696	0.113351	0.000134892
I13384_7	0.000104378	0.00713633	0.992759	0.0128859	0.630869	0.000107639	0.356137	0.0352708	0.964729	0.00641678	0.0703177	0.707065	0.216175	2.59017e-05
I13384_8	0.000390282	0.018759	0.980851	0.0224335	0.626456	0.000230025	0.350881	0.0755549	0.924445	0.0339781	0.530262	0.426166	0.00958775	6.27008e-06
I13384_9	0.000390282	0.018759	0.980851	0.023577	0.63089	0.0029783	0.342554	0.996441	0.00355947	0.287738	0.189971	0.522151	3.94341e-27	0.000139211
I13384_10	0.0821771	0.141998	0.775825	0.199878	0.676621	0.00125884	0.122243	0.624693	0.375307	0.0304259	0.478605	0.481812	0.00915563	1.31466e-06
I13385_1	0.00519629	0.038249	0.956555	0.00199746	0.707755	0.000287659	0.28996	0.0210703	0.97893	0.0117601	0.126179	0.854364	0.00764314	5.32607e-05
I13385_2	0.00587054	0.026162	0.967967	0.0068035	0.650009	0.000289432	0.342898	0.0879936	0.912006	0.00512084	0.0634694	0.898895	0.032448	6.64604e-05
I13385_3	0.00587054	0.026162	0.967967	0.0068035	0.650009	0.000289432	0.342898	0.0879936	0.912006	0.0103169	0.105662	0.844749	0.0391307	0.000141283
I13385_4	0.00276036	0.020476	0.976764	0.0068035	0.650009	0.000289432	0.342898	0.0879936	0.912006	0.00546958	0.0973641	0.887835	0.00919837	0.000133052
I13385_5	0.00276036	0.020476	0.976764	0.00861549	0.633517	0.000291506	0.357576	0.118606	0.881394	0.00510385	0.0663411	0.896031	0.0324828	4.11072e-05
I13385_6	0.00587054	0.026162	0.967967	0.00972442	0.762638	0.000625421	0.227012	0.120276	0.879724	0.00148188	0.0193516	0.862593	0.11601	0.000562813
I13385_7	0.00276036	0.020476	0.976764	0.00972442	0.762638	0.000625421	0.227012	0.120276	0.879724	0.00362308	0.0748938	0.886206	0.0339692	0.00130774
I13385_8	0.00587054	0.026162	0.967967	0.0068035	0.650009	0.000289432	0.342898	0.0879936	0.912006	0.00625323	0.106807	0.87748	0.00934164	0.000117477
I13385_9	0.00276036	0.020476	0.976764	0.0068035	0.650009	0.000289432	0.342898	0.0879936	0.912006	0.0207441	0.109125	0.863322	0.00633536	0.0004734
I13385_10	0.00276036	0.020476	0.976764	0.011585	0.664475	0.000318207	0.323622	0.0887023	0.911298	0.00276246	0.0414371	0.845254	0.109858	0.000688831
I13386_1	0.000175679	0.00822868	0.991596	0.00515772	0.25311	1.41371e-05	0.741718	0.0557716	0.944228	0.0249849	0.0918833	0.659928	0.0548236	0.16838
I13386_2	0.000113869	0.00669822	0.993188	0.00409596	0.261188	1.39339e-05	0.734703	0.0407999	0.9592	0.00398315	0.0440694	0.721924	0.0229293	0.207094
I13386_3	0.000175679	0.00822868	0.991596	0.00332426	0.182654	1.57464e-05	0.814006	0.0337578	0.966242	0.0160634	0.115984	0.750977	0.0566216	0.0603546
I13386_4	0.000175679	0.00822868	0.991596	0.00409596	0.261188	1.39339e-05	0.734703	0.0407999	0.9592	0.00668673	0.0673506	0.746461	0.112555	0.0669472
I13386_5	0.000175679	0.00822868	0.991596	0.00515772	0.25311	1.41371e-05	0.741718	0.0557716	0.944228	0.00824335	0.0818088	0.749529	0.122532	0.0378864
I13386_6	0.000175679	0.00822868	0.991596	0.00409596	0.261188	1.39339e-05	0.734703	0.0407999	0.9592	0.00668673	0.0673506	0.746461	0.112555	0.0669472
I13386_7	0.000175679	0.00822868	0.991596	0.00409596	0.261188	1.39339e-05	0.734703	0.0407999	0.9592	0.00504444	0.0721567	0.842525	0.0417874	0.0384865
I13386_8	0.000175679	0.00822868	0.991596	0.00515772	0.25311	1.41371e-05	0.741718	0.0557716	0.944228	0.00824335	0.0818088	0.749529	0.122532	0.0378864
I13386_9	0.000175679	0.00822868	0.991596	0.00591051	0.312975	2.92489e-05	0.681085	0.0232516	0.976748	0.0112328	0.0601342	0.792995	0.12714	0.0084976
I13386_10	0.000175679	0.00822868	0.991596	0.00468287	0.322213	2.87616e-05	0.673076	0.016854	0.983146	0.0181192	0.0495016	0.351316	0.0372378	0.543825
I13387_1	0.000113976	0.00814379	0.991742	0.0298623	0.46719	0.000206455	0.502741	0.0695262	0.930474	0.00180126	0.0445509	0.699437	0.24007	0.0141413
I13387_2	0.000238598	0.010318	0.989443	0.0298623	0.46719	0.000206455	0.502741	0.0695262	0.930474	0.00215119	0.0522258	0.734061	0.20138	0.0101821
I13387_3	0.000238598	0.010318	0.989443	0.0184714	0.385797	9.42484e-05	0.595637	0.0349385	0.965062	0.00104573	0.0323132	0.587635	0.25888	0.120126
I13387_4	0.000113976	0.00814379	0.991742	0.0298623	0.46719	0.000206455	0.502741	0.0695262	0.930474	0.00187875	0.0282075	0.543355	0.39854	0.0280185
I13387_5	0.000170936	0.00980322	0.990026	0.0229822	0.366942	9.3635e-05	0.609982	0.047218	0.952782	0.00114428	0.0459692	0.536029	0.38487	0.0319876
I13387_6	0.000113976	0.00814379	0.991742	0.024683	0.626531	0.000702905	0.348083	0.0617184	0.938282	0.00335345	0.0550182	0.746828	0.186012	0.00878819
I13387_7	0.000238598	0.010318	0.989443	0.0252979	0.451	0.000128352	0.523574	0.0522101	0.94779	0.00215119	0.0522258	0.734061	0.20138	0.0101821
I13387_8	0.000113976	0.00814379	0.991742	0.0270265	0.361512	0.000267982	0.611194	0.0643686	0.935631	0.00496118	0.053757	0.617693	0.277395	0.0461936
I13387_9	0.000113976	0.00814379	0.991742	0.0252979	0.451	0.000128352	0.523574	0.0522101	0.94779	0.00180126	0.0445509	0.699437	0.24007	0.0141413
I13387_10	0.000113976	0.00814379	0.991742	0.0298623	0.46719	0.000206455	0.502741	0.0695262	0.930474	0.00180126	0.0445509	0.699437	0.24007	0.0141413
I13389_1	0.0274948	0.0982196	0.874286	0.0248181	0.73525	0.00191002	0.238022	0.166462	0.833538	0.0902652	0.252439	0.649324	0.00770385	0.000268346
I13389_2	0.0557408	0.119413	0.824847	0.0252381	0.682633	0.000885615	0.291243	0.196958	0.803042	0.0627545	0.256855	0.669833	0.0101776	0.000379781
I13389_3	0.0274948	0.0982196	0.874286	0.0563658	0.759763	0.0265302	0.157341	0.999969	3.1239e-05	0.0787052	0.22498	0.695981	1.16153e-13	0.000334037
I13389_4	0.0274948	0.0982196	0.874286	0.0531449	0.781349	0.0451997	0.120306	0.999937	6.28345e-05	0.112179	0.147863	0.738652	7.61286e-13	0.00130642
I13389_5	0.0274948	0.0982196	0.874286	0.0165957	0.787189	0.00169913	0.194516	0.0310452	0.968955	0.0672389	0.107786	0.581881	0.234758	0.00833616
I13389_6	0.0274948	0.0982196	0.874286	0.0164614	0.774394	0.00180073	0.207344	0.195572	0.804428	0.0411038	0.309891	0.641542	0.00678674	0.000676812
I13389_7	0.0274948	0.0982196	0.874286	0.044016	0.795267	0.0518524	0.108865	0.999977	2.28465e-05	0.0982707	0.285885	0.61546	1.0631e-13	0.000384746
I13389_8	0.0274948	0.0982196	0.874286	0.0531449	0.781349	0.0451997	0.120306	0.999937	6.28345e-05	0.112179	0.147863	0.738652	7.61286e-13	0.00130642
I13389_9	0.0274948	0.0982196	0.874286	0.0563658	0.759763	0.0265302	0.157341	0.999969	3.1239e-05	0.11835	0.196851	0.684161	1.92766e-13	0.000637778
I13389_10	0.0480279	0.169156	0.782816	0.00348773	0.690152	0.000440681	0.30592	0.0101666	0.989833	0.125717	0.230613	0.628606	0.0145359	0.000527653
I13390_1	0.00276036	0.020476	0.976764	0.0171424	0.562736	0.000111001	0.420011	0.0591927	0.940807	0.00230041	0.0424874	0.639196	0.286805	0.0292105
I13390_2	0.0332395	0.107723	0.859037	0.0163753	0.80051	0.00131087	0.181804	0.0152398	0.98476	0.0151231	0.0555166	0.588661	0.340232	0.000467617
I13390_3	0.00276036	0.020476	0.976764	0.020668	0.651428	0.000337072	0.327566	0.0411367	0.958863	0.00496707	0.0137156	0.338045	0.601861	0.0414115
I13390_4	0.00276036	0.020476	0.976764	0.0171424	0.562736	0.000111001	0.420011	0.0591927	0.940807	0.000860755	0.014167	0.555515	0.40903	0.0204273
I13390_5	0.0255185	0.0627224	0.911759	0.078812	0.672347	0.00180443	0.247037	0.0940022	0.905998	0.00451374	0.0249493	0.490584	0.470833	0.00911976
I13390_6	0.0122297	0.0500343	0.937736	0.0767688	0.75299	0.00125653	0.168985	0.106551	0.893449	0.00436029	0.0395829	0.462532	0.481695	0.0118294
I13390_7	0.0122297	0.0500343	0.937736	0.0801493	0.649186	0.000583752	0.270081	0.177377	0.822623	0.00349718	0.085108	0.679521	0.188167	0.0437068
I13390_8	0.00276036	0.020476	0.976764	0.0171424	0.562736	0.000111001	0.420011	0.0591927	0.940807	0.00101931	0.00973996	0.427358	0.531561	0.0303223
I13390_9	0.00587054	0.026162	0.967967	0.0176407	0.63164	0.000206406	0.350513	0.0303304	0.96967	0.00158571	0.0131899	0.284003	0.667955	0.0332662
I13390_10	0.00519629	0.038249	0.956555	0.00334358	0.499439	4.828e-05	0.497169	0.00992756	0.990072	0.00906353	0.088581	0.765496	0.128386	0.0084737
I13391_1	0.000337489	0.0164287	0.983234	0.0649495	0.587845	0.000701902	0.346503	0.232255	0.767745	0.00335368	0.0728774	0.836398	0.0856208	0.00175024
I13391_2	0.000710254	0.0208183	0.978471	0.0773282	0.491274	0.000320415	0.431077	0.205005	0.794995	0.0110477	0.297526	0.672734	0.0172342	0.00145822
I13391_3	0.000525546	0.0204555	0.979019	0.0773282	0.491274	0.000320415	0.431077	0.205005	0.794995	0.00447301	0.124723	0.731613	0.138398	0.00079347
I13391_4	0.000337489	0.0164287	0.983234	0.0935009	0.550283	0.000675287	0.355541	0.150186	0.849814	0.00234199	0.0300757	0.540697	0.422186	0.0046991
I13391_5	0.000337489	0.0164287	0.983234	0.0565347	0.511887	0.000308008	0.43127	0.151716	0.848284	0.00313227	0.0660425	0.852989	0.0744418	0.00339473
I13391_6	0.000337489	0.0164287	0.983234	0.0773282	0.491274	0.000320415	0.431077	0.205005	0.794995	0.00778928	0.110706	0.881457	4.50756e-13	4.7259e-05
I13391_7	0.000337489	0.0164287	0.983234	0.0773282	0.491274	0.000320415	0.431077	0.205005	0.794995	0.00778928	0.110706	0.881457	4.50756e-13	4.7259e-05
I13391_8	0.000337489	0.0164287	0.983234	0.0935009	0.550283	0.000675287	0.355541	0.150186	0.849814	0.010395	0.167262	0.653602	0.160618	0.00812195
I13391_9	0.000710254	0.0208183	0.978471	0.0565347	0.511887	0.000308008	0.43127	0.151716	0.848284	0.00851749	0.175535	0.767246	0.0453044	0.00339742
I13391_10	0.000337489	0.0164287	0.983234	0.0935009	0.550283	0.000675287	0.355541	0.150186	0.849814	0.00419652	0.06833	0.715151	0.206536	0.00578627
I13392_1	2.77056e-05	0.00269446	0.997278	0.00439571	0.28943	4.02573e-05	0.706134	0.0141505	0.98585	0.00706589	0.0547673	0.609863	0.304937	0.0233672
I13392_2	0.00519629	0.038249	0.956555	0.00479943	0.461391	0.000196025	0.533613	0.00813868	0.991861	1.14593e-19	5.25328e-19	0.393226	0.550254	0.0565197
I13392_3	1.2918e-05	0.00209115	0.997896	0.00571198	0.471658	6.75764e-05	0.522562	0.00813537	0.991865	0.000313702	0.0015936	0.108637	0.879886	0.00956993
I13392_4	1.2918e-05	0.00209115	0.997896	0.00477914	0.325879	2.51592e-05	0.669317	0.014613	0.985387	0.000394303	0.00507622	0.25069	0.678967	0.0648725
I13392_5	1.2918e-05	0.00209115	0.997896	0.00492346	0.353596	8.14773e-05	0.641399	0.00708533	0.992915	0.00116522	0.0042017	0.204967	0.763761	0.0259055
I13392_6	0.00519629	0.038249	0.956555	0.00506301	0.504057	0.000118868	0.490761	0.00840637	0.991594	0.0292284	0.0574368	0.605511	0.306872	0.000951586
I13392_7	2.77056e-05	0.00269446	0.997278	0.00529214	0.393604	5.03419e-05	0.601054	0.00731863	0.992681	0.00056644	0.0038678	0.0999914	0.845426	0.0501487
I13392_8	0.00276036	0.020476	0.976764	0.0261989	0.636396	0.000343042	0.337062	0.055873	0.944127	0.00162931	0.00570728	0.264245	0.71625	0.0121685
I13392_9	1.2918e-05	0.00209115	0.997896	0.00439695	0.28443	5.85069e-05	0.711115	0.00637334	0.993627	0.00158565	0.00804817	0.166482	0.673526	0.150359
I13392_10	2.77056e-05	0.00269446	0.997278	0.00597009	0.539953	0.000154907	0.453922	0.00663418	0.993366	0.00287244	0.0101981	0.214139	0.763319	0.00947106
I13393_1	0.903148	0.060248	0.0366044	0.703396	0.259344	0.00393542	0.0333249	0.957929	0.0420711	0.0439351	0.361409	0.577583	0.0111111	0.00596228
I13393_2	0.0256013	0.0594885	0.91491	0.11536	0.575631	0.000716236	0.308293	0.311918	0.688082	0.0051394	0.190942	0.659596	0.11621	0.0281131
I13393_3	0.903148	0.060248	0.0366044	0.730668	0.235991	0.00560874	0.0277328	0.9693	0.0306998	0.0163891	0.209063	0.758326	0.0117531	0.00446861
I13393_4	0.903148	0.060248	0.0366044	0.730668	0.235991	0.00560874	0.0277328	0.9693	0.0306998	0.0304098	0.367148	0.580827	0.00904617	0.0125692
I13393_5	0.100738	0.130585	0.768678	0.360505	0.543048	0.00632564	0.0901215	0.844586	0.155414	0.00493545	0.323612	0.644298	0.0242837	0.00287138
I13393_6	0.903148	0.060248	0.0366044	0.730668	0.235991	0.00560874	0.0277328	0.9693	0.0306998	0.00536281	0.217238	0.760027	0.0161465	0.00122486
I13393_7	0.100738	0.130585	0.768678	0.379707	0.486471	0.00195765	0.131865	0.746714	0.253286	0.0125574	0.215547	0.721828	0.0262889	0.0237784
I13393_8	0.100738	0.130585	0.768678	0.415353	0.466151	0.00293805	0.115558	0.803461	0.196539	0.0252047	0.492563	0.443443	0.0122528	0.0265366
I13393_9	0.903148	0.060248	0.0366044	0.730668	0.235991	0.00560874	0.0277328	0.9693	0.0306998	0.00536281	0.217238	0.760027	0.0161465	0.00122486
I13393_10	0.817015	0.0992856	0.0836992	0.116626	0.674228	0.00242929	0.206716	0.437601	0.5624	0.0704472	0.30225	0.620898	0.00568583	0.000718772
I13394_1	0.00124016	0.0220417	0.976718	0.146455	0.604784	0.00116381	0.247598	0.372942	0.627058	0.00669773	0.147176	0.821893	0.0228271	0.00140549
I13394_2	0.00190314	0.0270017	0.971095	0.146455	0.604784	0.00116381	0.247598	0.372942	0.627058	0.00760312	0.482955	0.509435	6.58741e-16	6.97333e-06
I13394_3	0.000581137	0.0171922	0.982227	0.14265	0.512348	0.00158566	0.343417	0.340994	0.659006	0.00755306	0.40504	0.571947	0.0116783	0.00378215
I13394_4	0.000581137	0.0171922	0.982227	0.118332	0.634051	0.00117123	0.246446	0.301264	0.698736	0.00335518	0.255988	0.714619	0.020323	0.0057146
I13394_5	0.000581137	0.0171922	0.982227	0.146455	0.604784	0.00116381	0.247598	0.372942	0.627058	0.00378889	0.286822	0.686071	0.0204509	0.00286783
I13394_6	0.000581137	0.0171922	0.982227	0.146455	0.604784	0.00116381	0.247598	0.372942	0.627058	0.00378889	0.286822	0.686071	0.0204509	0.00286783
I13394_7	0.00124016	0.0220417	0.976718	0.146455	0.604784	0.00116381	0.247598	0.372942	0.627058	0.00339204	0.129649	0.800744	0.0625386	0.00367649
I13394_8	0.000893128	0.0210921	0.978015	0.11599	0.680729	0.00251791	0.200764	0.259843	0.740157	0.00235371	0.163967	0.785638	0.0470119	0.00102905
I13394_9	0.000581137	0.0171922	0.982227	0.118332	0.634051	0.00117123	0.246446	0.301264	0.698736	0.00172337	0.118184	0.834318	0.0402672	0.00550782
I13394_10	0.00124016	0.0220417	0.976718	0.11599	0.680729	0.00251791	0.200764	0.259843	0.740157	0.00485013	0.282804	0.696709	0.0133645	0.00227188
I13395_1	0.000519812	0.0166222	0.982858	0.0048349	0.464182	0.000139241	0.530844	0.00748074	0.992519	0.0712754	0.110678	0.71835	0.0993207	0.000376489
I13395_2	0.000581137	0.0171922	0.982227	0.113205	0.652433	0.00225181	0.23211	0.165914	0.834086	0.0470841	0.119726	0.719109	0.113678	0.000402671
I13395_3	0.250076	0.238329	0.511595	0.42853	0.491919	0.0104277	0.069123	0.709598	0.290402	0.317768	0.24649	0.432264	0.0034659	1.16868e-05
I13395_4	0.000272645	0.00878599	0.990941	0.0255993	0.529401	0.000305166	0.444695	0.0461207	0.953879	0.0173891	0.0527088	0.614479	0.30968	0.00574239
I13395_5	0.00124016	0.0220417	0.976718	0.093372	0.741335	0.00432524	0.160968	0.223077	0.776923	0.120513	0.222917	0.609173	0.0467844	0.00061207
I13395_6	0.00190314	0.0270017	0.971095	0.115688	0.60647	0.00114775	0.276694	0.26011	0.73989	0.0286362	0.232693	0.683016	0.0555482	0.000107295
I13395_7	0.00124016	0.0220417	0.976718	0.115688	0.60647	0.00114775	0.276694	0.26011	0.73989	0.0417565	0.337688	0.6093	0.0103805	0.000874789
I13395_8	0.00124016	0.0220417	0.976718	0.115688	0.60647	0.00114775	0.276694	0.26011	0.73989	0.0417565	0.337688	0.6093	0.0103805	0.000874789
I13395_9	0.0771285	0.0909185	0.831953	0.0713999	0.482463	0.000329725	0.445808	0.299894	0.700106	0.0729366	0.272143	0.650274	0.00464452	1.977e-06
I13395_10	0.000581137	0.0171922	0.982227	0.115688	0.60647	0.00114775	0.276694	0.26011	0.73989	0.0258709	0.173013	0.762175	0.0377136	0.00122758
I17866_1	NA	NA	NA	NA	NA	NA	NA	NA	NA	NA	NA	NA	NA	NA
I17866_2	NA	NA	NA	NA	NA	NA	NA	NA	NA	NA	NA	NA	NA	NA
I17866_3	NA	NA	NA	NA	NA	NA	NA	NA	NA	NA	NA	NA	NA	NA
I17866_4	NA	NA	NA	NA	NA	NA	NA	NA	NA	NA	NA	NA	NA	NA
I17866_5	NA	NA	NA	NA	NA	NA	NA	NA	NA	NA	NA	NA	NA	NA
I17866_6	NA	NA	NA	NA	NA	NA	NA	NA	NA	NA	NA	NA	NA	NA
I17866_7	NA	NA	NA	NA	NA	NA	NA	NA	NA	NA	NA	NA	NA	NA
I17866_8	NA	NA	NA	NA	NA	NA	NA	NA	NA	NA	NA	NA	NA	NA
I17866_9	NA	NA	NA	NA	NA	NA	NA	NA	NA	NA	NA	NA	NA	NA
I17866_10	NA	NA	NA	NA	NA	NA	NA	NA	NA	NA	NA	NA	NA	NA
I17878_1	NA	NA	NA	NA	NA	NA	NA	NA	NA	NA	NA	NA	NA	NA
I17878_2	NA	NA	NA	NA	NA	NA	NA	NA	NA	NA	NA	NA	NA	NA
I17878_3	NA	NA	NA	NA	NA	NA	NA	NA	NA	NA	NA	NA	NA	NA
I17878_4	NA	NA	NA	NA	NA	NA	NA	NA	NA	NA	NA	NA	NA	NA
I17878_5	NA	NA	NA	NA	NA	NA	NA	NA	NA	NA	NA	NA	NA	NA
I17878_6	NA	NA	NA	NA	NA	NA	NA	NA	NA	NA	NA	NA	NA	NA
I17878_7	NA	NA	NA	NA	NA	NA	NA	NA	NA	NA	NA	NA	NA	NA
I17878_8	NA	NA	NA	NA	NA	NA	NA	NA	NA	NA	NA	NA	NA	NA
I17878_9	NA	NA	NA	NA	NA	NA	NA	NA	NA	NA	NA	NA	NA	NA
I17878_10	NA	NA	NA	NA	NA	NA	NA	NA	NA	NA	NA	NA	NA	NA
I17879_1	NA	NA	NA	NA	NA	NA	NA	NA	NA	NA	NA	NA	NA	NA
I17879_2	NA	NA	NA	NA	NA	NA	NA	NA	NA	NA	NA	NA	NA	NA
I17879_3	NA	NA	NA	NA	NA	NA	NA	NA	NA	NA	NA	NA	NA	NA
I17879_4	NA	NA	NA	NA	NA	NA	NA	NA	NA	NA	NA	NA	NA	NA
I17879_5	NA	NA	NA	NA	NA	NA	NA	NA	NA	NA	NA	NA	NA	NA
I17879_6	NA	NA	NA	NA	NA	NA	NA	NA	NA	NA	NA	NA	NA	NA
I17879_7	NA	NA	NA	NA	NA	NA	NA	NA	NA	NA	NA	NA	NA	NA
I17879_8	NA	NA	NA	NA	NA	NA	NA	NA	NA	NA	NA	NA	NA	NA
I17879_9	NA	NA	NA	NA	NA	NA	NA	NA	NA	NA	NA	NA	NA	NA
I17879_10	NA	NA	NA	NA	NA	NA	NA	NA	NA	NA	NA	NA	NA	NA
I17884_1	NA	NA	NA	NA	NA	NA	NA	NA	NA	NA	NA	NA	NA	NA
I17884_2	NA	NA	NA	NA	NA	NA	NA	NA	NA	NA	NA	NA	NA	NA
I17884_3	NA	NA	NA	NA	NA	NA	NA	NA	NA	NA	NA	NA	NA	NA
I17884_4	NA	NA	NA	NA	NA	NA	NA	NA	NA	NA	NA	NA	NA	NA
I17884_5	NA	NA	NA	NA	NA	NA	NA	NA	NA	NA	NA	NA	NA	NA
I17884_6	NA	NA	NA	NA	NA	NA	NA	NA	NA	NA	NA	NA	NA	NA
I17884_7	NA	NA	NA	NA	NA	NA	NA	NA	NA	NA	NA	NA	NA	NA
I17884_8	NA	NA	NA	NA	NA	NA	NA	NA	NA	NA	NA	NA	NA	NA
I17884_9	NA	NA	NA	NA	NA	NA	NA	NA	NA	NA	NA	NA	NA	NA
I17884_10	NA	NA	NA	NA	NA	NA	NA	NA	NA	NA	NA	NA	NA	NA
I17887_1	NA	NA	NA	NA	NA	NA	NA	NA	NA	NA	NA	NA	NA	NA
I17887_2	NA	NA	NA	NA	NA	NA	NA	NA	NA	NA	NA	NA	NA	NA
I17887_3	NA	NA	NA	NA	NA	NA	NA	NA	NA	NA	NA	NA	NA	NA
I17887_4	NA	NA	NA	NA	NA	NA	NA	NA	NA	NA	NA	NA	NA	NA
I17887_5	NA	NA	NA	NA	NA	NA	NA	NA	NA	NA	NA	NA	NA	NA
I17887_6	NA	NA	NA	NA	NA	NA	NA	NA	NA	NA	NA	NA	NA	NA
I17887_7	NA	NA	NA	NA	NA	NA	NA	NA	NA	NA	NA	NA	NA	NA
I17887_8	NA	NA	NA	NA	NA	NA	NA	NA	NA	NA	NA	NA	NA	NA
I17887_9	NA	NA	NA	NA	NA	NA	NA	NA	NA	NA	NA	NA	NA	NA
I17887_10	NA	NA	NA	NA	NA	NA	NA	NA	NA	NA	NA	NA	NA	NA
I7217_1	0.0122297	0.0500343	0.937736	0.106478	0.559918	0.000452991	0.333151	0.260095	0.739905	0.00842892	0.11529	0.709447	0.118859	0.0479743
I7217_2	0.0255185	0.0627224	0.911759	0.170604	0.690449	0.0227123	0.116235	0.72044	0.27956	0.0506378	0.106274	0.55558	0.276171	0.0113376
I7217_3	0.0990307	0.134249	0.76672	0.448588	0.462561	0.0494271	0.0394237	0.9457	0.0543001	0.150847	0.483902	0.350235	0.0145924	0.000423965
I7217_4	0.0122297	0.0500343	0.937736	0.0924747	0.647765	0.000969502	0.25879	0.31871	0.68129	0.0208231	0.123381	0.615654	0.184601	0.0555405
I7217_5	0.0222473	0.0903188	0.887434	0.0424381	0.772687	0.0124929	0.172382	0.295233	0.704767	0.167449	0.208986	0.487102	0.128505	0.00795762
I7217_6	0.0255185	0.0627224	0.911759	0.123185	0.567486	0.000720305	0.308609	0.327629	0.672371	0.0333667	0.18697	0.582701	0.155838	0.041124
I7217_7	0.0122297	0.0500343	0.937736	0.10599	0.611598	0.000992686	0.281419	0.215716	0.784284	0.027979	0.143194	0.614958	0.147065	0.066804
I7217_8	0.0503227	0.113551	0.836126	0.364044	0.487749	0.00128182	0.146925	0.703762	0.296238	0.0450197	0.358401	0.491868	0.0687996	0.0359112
I7217_9	0.0255185	0.0627224	0.911759	0.106478	0.559918	0.000452991	0.333151	0.260095	0.739905	0.0333667	0.18697	0.582701	0.155838	0.041124
I7217_10	0.0503227	0.113551	0.836126	0.367147	0.504303	0.0996902	0.0288598	0.958639	0.0413612	0.0871001	0.347612	0.504251	0.0589406	0.00209653
I7218_1	0.000476256	0.017959	0.981565	0.0362338	0.54072	0.000886639	0.42216	0.117016	0.882984	0.0125883	0.121401	0.825395	0.0402936	0.00032171
I7218_2	0.155344	0.161266	0.68339	0.138369	0.674051	0.0046413	0.182939	0.514178	0.485822	0.0290198	0.14796	0.815371	0.00763968	9.52547e-06
I7218_3	0.000476256	0.017959	0.981565	0.0362338	0.54072	0.000886639	0.42216	0.117016	0.882984	0.0125883	0.121401	0.825395	0.0402936	0.00032171
I7218_4	0.000476256	0.017959	0.981565	0.0369375	0.669027	0.00247338	0.291562	0.109006	0.890994	0.0221547	0.106483	0.857657	0.0136905	1.39861e-05
I7218_5	0.000476256	0.017959	0.981565	0.0370537	0.61373	0.00113035	0.348086	0.129007	0.870993	0.0129945	0.0956777	0.868806	0.0224973	2.48628e-05
I7218_6	0.000731851	0.0220302	0.977238	0.0316202	0.594967	0.000695172	0.372717	0.0975327	0.902467	0.0138044	0.133789	0.825511	0.0268932	3.03403e-06
I7218_7	0.00101624	0.0230224	0.975961	0.0379403	0.650902	0.000663715	0.310495	0.131801	0.868199	0.00542119	0.0672557	0.837022	0.0901817	0.00011934
I7218_8	0.00101624	0.0230224	0.975961	0.0370537	0.61373	0.00113035	0.348086	0.129007	0.870993	0.0291261	0.232272	0.726448	0.0121353	1.83386e-05
I7218_9	0.000476256	0.017959	0.981565	0.0538344	0.743807	0.111984	0.0903745	0.486237	0.513763	0.116442	0.190242	0.684988	0.00832753	2.39576e-07
I7218_10	0.000476256	0.017959	0.981565	0.0362338	0.54072	0.000886639	0.42216	0.117016	0.882984	0.00922584	0.0874985	0.867492	0.0356116	0.00017227
I7219_1	0.00105185	0.0210973	0.977851	0.186151	0.61443	0.0324321	0.166987	0.307495	0.692505	0.029647	0.189307	0.781046	3.74557e-21	5.19095e-33
I7219_2	0.00105185	0.0210973	0.977851	0.191099	0.587952	0.0167082	0.204241	0.454945	0.545055	0.0226406	0.266518	0.710841	7.0249e-22	1.76797e-33
I7219_3	0.00105185	0.0210973	0.977851	0.187711	0.505103	0.0250194	0.282166	0.41722	0.58278	0.0797162	0.372135	0.548149	4.35234e-22	8.95516e-33
I7219_4	0.14347	0.148088	0.708442	0.463691	0.420713	0.0461537	0.0694429	0.854081	0.145919	0.0428416	0.342012	0.615146	2.0192e-22	8.33008e-34
I7219_5	0.00105185	0.0210973	0.977851	0.139419	0.521474	0.00889702	0.33021	0.365909	0.634091	0.049513	0.28321	0.667277	3.45416e-22	3.93567e-34
I7219_6	0.14347	0.148088	0.708442	0.463691	0.420713	0.0461537	0.0694429	0.854081	0.145919	0.0669959	0.307928	0.625076	3.49493e-22	1.98028e-33
I7219_7	0.14347	0.148088	0.708442	0.463691	0.420713	0.0461537	0.0694429	0.854081	0.145919	0.0669959	0.307928	0.625076	3.49493e-22	1.98028e-33
I7219_8	0.14347	0.148088	0.708442	0.399879	0.472462	0.0537701	0.0738885	0.809075	0.190925	0.04788	0.377058	0.575062	2.16492e-22	3.47048e-33
I7219_9	0.00105185	0.0210973	0.977851	0.187711	0.505103	0.0250194	0.282166	0.41722	0.58278	0.0404932	0.330126	0.629381	2.67985e-22	2.18201e-33
I7219_10	0.14347	0.148088	0.708442	0.463843	0.368074	0.0703822	0.0977013	0.833895	0.166105	0.113611	0.361641	0.524748	1.26411e-22	2.31732e-33
I7221_1	NA	NA	NA	0.516913	0.409807	0.0239304	0.0493497	0.914125	0.085875	0.0654816	0.252089	0.611227	0.0689738	0.00222827
I7221_2	NA	NA	NA	0.564407	0.360121	0.018319	0.0571532	0.926824	0.0731761	0.0462485	0.351863	0.586951	0.0140964	0.000841318
I7221_3	NA	NA	NA	0.516913	0.409807	0.0239304	0.0493497	0.914125	0.085875	0.0654816	0.252089	0.611227	0.0689738	0.00222827
I7221_4	NA	NA	NA	0.564407	0.360121	0.018319	0.0571532	0.926824	0.0731761	0.0462485	0.351863	0.586951	0.0140964	0.000841318
I7221_5	NA	NA	NA	0.516913	0.409807	0.0239304	0.0493497	0.914125	0.085875	0.0654816	0.252089	0.611227	0.0689738	0.00222827
I7221_6	NA	NA	NA	0.394701	0.519419	0.0421177	0.043762	0.900227	0.0997727	0.132292	0.366454	0.488528	0.0126152	0.00011127
I7221_7	NA	NA	NA	0.564407	0.360121	0.018319	0.0571532	0.926824	0.0731761	0.0462485	0.351863	0.586951	0.0140964	0.000841318
I7221_8	NA	NA	NA	0.564407	0.360121	0.018319	0.0571532	0.926824	0.0731761	0.0462485	0.351863	0.586951	0.0140964	0.000841318
I7221_9	NA	NA	NA	0.516913	0.409807	0.0239304	0.0493497	0.914125	0.085875	0.0907212	0.207956	0.573083	0.123246	0.00499298
I7221_10	NA	NA	NA	0.516913	0.409807	0.0239304	0.0493497	0.914125	0.085875	0.0654816	0.252089	0.611227	0.0689738	0.00222827
I7223_1	0.000272645	0.00878599	0.990941	0.0272681	0.592869	0.000248517	0.379615	0.0181728	0.981827	0.00124393	0.00297964	0.103001	0.85979	0.0329853
I7223_2	0.000272645	0.00878599	0.990941	0.0230786	0.619549	0.000288239	0.357084	0.057573	0.942427	0.00237381	0.0229828	0.452255	0.491081	0.0313075
I7223_3	0.000127314	0.00682898	0.993044	0.0214464	0.605904	0.000242589	0.372407	0.0131538	0.986846	0.00315157	0.0166843	0.17422	0.664352	0.141592
I7223_4	0.000272645	0.00878599	0.990941	0.0249934	0.476959	0.000386464	0.497662	0.0281275	0.971873	0.0161912	0.0405088	0.575031	0.342037	0.0262312
I7223_5	0.000127314	0.00682898	0.993044	0.0259548	0.522983	0.000131019	0.450931	0.0439089	0.956091	0.00609378	0.0408676	0.390937	0.481192	0.0809096
I7223_6	0.000272645	0.00878599	0.990941	0.0272681	0.592869	0.000248517	0.379615	0.0181728	0.981827	0.00395946	0.0110481	0.14576	0.786163	0.05307
I7223_7	0.000127314	0.00682898	0.993044	0.0264941	0.586771	0.000294216	0.386441	0.0340365	0.965963	0.0125205	0.0556419	0.47497	0.401387	0.05548
I7223_8	0.000272645	0.00878599	0.990941	0.0272681	0.592869	0.000248517	0.379615	0.0181728	0.981827	0.00126984	0.00532711	0.16139	0.806932	0.0250813
I7223_9	0.000127314	0.00682898	0.993044	0.0204669	0.535879	0.000128229	0.443526	0.0320137	0.967986	0.0041876	0.0497352	0.488521	0.356801	0.100754
I7223_10	0.000272645	0.00878599	0.990941	0.0264941	0.586771	0.000294216	0.386441	0.0340365	0.965963	0.0117771	0.0880162	0.589865	0.28414	0.0262016
I7224_1	0.000147617	0.00666537	0.993187	0.0275423	0.595207	0.000348852	0.376902	0.019671	0.980329	0.0028949	0.0191053	0.247038	0.723677	0.00728451
I7224_2	0.000147617	0.00666537	0.993187	0.0275423	0.595207	0.000348852	0.376902	0.019671	0.980329	0.0028949	0.0191053	0.247038	0.723677	0.00728451
I7224_3	0.000147617	0.00666537	0.993187	0.0263346	0.537097	0.000168883	0.436399	0.0438007	0.956199	0.00537152	0.0715851	0.585142	0.331864	0.00603713
I7224_4	0.000147617	0.00666537	0.993187	0.0263346	0.537097	0.000168883	0.436399	0.0438007	0.956199	0.00537152	0.0715851	0.585142	0.331864	0.00603713
I7224_5	0.000147617	0.00666537	0.993187	0.0263346	0.537097	0.000168883	0.436399	0.0438007	0.956199	0.00211159	0.0246309	0.527363	0.440944	0.00495121
I7224_6	0.000147617	0.00666537	0.993187	0.0263346	0.537097	0.000168883	0.436399	0.0438007	0.956199	0.00537152	0.0715851	0.585142	0.331864	0.00603713
I7224_7	0.000147617	0.00666537	0.993187	0.0263346	0.537097	0.000168883	0.436399	0.0438007	0.956199	0.00211159	0.0246309	0.527363	0.440944	0.00495121
I7224_8	0.000147617	0.00666537	0.993187	0.0263346	0.537097	0.000168883	0.436399	0.0438007	0.956199	0.00537152	0.0715851	0.585142	0.331864	0.00603713
I7224_9	0.000147617	0.00666537	0.993187	0.0263346	0.537097	0.000168883	0.436399	0.0438007	0.956199	0.00211159	0.0246309	0.527363	0.440944	0.00495121
I7224_10	0.000147617	0.00666537	0.993187	0.0263346	0.537097	0.000168883	0.436399	0.0438007	0.956199	0.00537152	0.0715851	0.585142	0.331864	0.00603713
I7225_1	0.000271884	0.0124759	0.987252	0.00576715	0.537801	0.00011251	0.456319	0.011011	0.988989	0.00650267	0.0818792	0.770765	0.137699	0.00315381
I7225_2	0.000271884	0.0124759	0.987252	0.00576715	0.537801	0.00011251	0.456319	0.011011	0.988989	0.00650267	0.0818792	0.770765	0.137699	0.00315381
I7225_3	0.000271884	0.0124759	0.987252	0.0054595	0.458697	8.54345e-05	0.535758	0.00986331	0.990137	0.0041767	0.0676275	0.699812	0.203599	0.0247851
I7225_4	0.000271884	0.0124759	0.987252	0.00576715	0.537801	0.00011251	0.456319	0.011011	0.988989	0.00968615	0.0923911	0.81606	0.0806153	0.00124776
I7225_5	0.000271884	0.0124759	0.987252	0.0054595	0.458697	8.54345e-05	0.535758	0.00986331	0.990137	0.0137529	0.069469	0.738732	0.160131	0.0179156
I7225_6	0.000271884	0.0124759	0.987252	0.00576715	0.537801	0.00011251	0.456319	0.011011	0.988989	0.00650267	0.0818792	0.770765	0.137699	0.00315381
I7225_7	0.000271884	0.0124759	0.987252	0.00589967	0.601615	0.000252638	0.392232	0.00911249	0.990888	0.0118295	0.0968732	0.802745	0.0870913	0.00146145
I7225_8	0.000271884	0.0124759	0.987252	0.00455533	0.551082	0.000110685	0.444252	0.00803997	0.99196	0.00513422	0.0669412	0.777064	0.144078	0.00678335
I7225_9	0.000271884	0.0124759	0.987252	0.0101514	0.687461	0.000152661	0.302235	0.0292469	0.970753	0.00696896	0.100535	0.733474	0.158009	0.00101249
I7225_10	0.000271884	0.0124759	0.987252	0.00570233	0.523909	0.000195872	0.470193	0.00816103	0.991839	0.00794191	0.0836317	0.761824	0.134597	0.0120049
